# Supplementary material for: Zygotic activation of transposable elements during zebrafish early embryogenesis
Source: Nat Commun. 2025 Apr 18;16:3692. doi: 10.1038/s41467-025-58863-7 (PMC12006353; doi:10.1038/s41467-025-58863-7)
Supplement: Supplementary file 3 — Supplementary Dataset 1-16 [file 41467_2025_58863_MOESM3_ESM.xlsx]

## Sheet: Data S1
Dataset S1 Annotation results of TE-alone transcripts
Chr	Start	End	Strand	transcript	loci	subfamily	family	type/class	Maternal/ZTA
4	9901116	9909371	-	ENSDART00000102656	ENSDARG00000070126	EnSpm-N10_DR	CMC-EnSpm	DNA	ZTA
4	30334664	30349370	-	TALONT000987572	ENSDARG00000101497	L2-3_DRe	L2	LINE	ZTA
4	30334664	30349370	-	TALONT001130078	ENSDARG00000101497	L2-3_DRe	L2	LINE	ZTA
4	37992753	37997390	+	ENSDART00000193890	ENSDARG00000114030	L1-5_DR	L1-Tx1	LINE	ZTA
4	38289065	38300722	-	TALONT001130718	ENSDARG00000110670	BHIKHARI-5-I_DR	ERV1	LTR	ZTA
4	41216522	41223838	+	ENSDART00000151996	ENSDARG00000096484	EnSpm-N13_DR	CMC-EnSpm	DNA	ZTA
4	46771835	46792139	+	ENSDART00000158744	ENSDARG00000102848	DNA-X-16_DR	DNA-X-16_DR	DNA	ZTA
4	49255881	49259496	-	ENSDART00000139978	ENSDARG00000096215	DNA2-8_DR	CMC-EnSpm	DNA	ZTA
4	49599068	49609626	+	TALONT000880324	ENSDARG00000097713	ERV2_DR-I	ERV1	LTR	ZTA
4	51976991	51980768	+	TALONT001490657	ENSDARG00000098519	Dada-tL_DR	Dada	DNA	ZTA
4	58298838	58318488	+	ENSDART00000157543	ENSDARG00000102917	DNA-X-16_DR	DNA-X-16_DR	DNA	ZTA
4	62390142	62397555	+	TALONT000989459	ENSDARG00000107425	EnSpm-2_DR	CMC-EnSpm	DNA	ZTA
4	62390142	62397555	+	TALONT001491421	ENSDARG00000107425	EnSpm-2_DR	CMC-EnSpm	DNA	ZTA
4	62390456	62397555	+	TALONT001325248	ENSDARG00000107425	EnSpm-2_DR	CMC-EnSpm	DNA	ZTA
4	62390457	62397555	+	TALONT001132792	ENSDARG00000107425	EnSpm-2_DR	CMC-EnSpm	DNA	ZTA
4	65254619	65261374	-	TALONT001325387	ENSDARG00000107283	Gypsy10-I_DR	Gypsy	LTR	ZTA
4	69332367	69336163	+	TALONT001492023	ENSDARG00000102999	ERV2_DR-I	ERV1	LTR	ZTA
4	70573439	70578109	-	ENSDART00000158222	ENSDARG00000102839	Kolobok-1_DR	Kolobok-T2	DNA	ZTA
4	70573439	70578109	-	TALONT001133750	ENSDARG00000102839	Kolobok-1_DR	Kolobok-T2	DNA	ZTA
4	76150749	76156016	-	TALONT001767461	ENSDARG00000098653	EnSpm-9_DR	CMC-EnSpm	DNA	ZTA
7	3870433	3874897	+	TALONT000428198	ENSDARG00000113320	EnSpm-4N2_DR	CMC-EnSpm	DNA	ZTA
7	3872189	3874488	+	ENSDART00000064221	ENSDARG00000113320	EnSpm-4N2_DR	CMC-EnSpm	DNA	ZTA
7	9019643	9026932	+	TALONT000883122	ENSDARG00000104574	BEL-52_DRe-I	Pao	LTR	ZTA
7	9019643	9026932	+	TALONT001702322	ENSDARG00000104574	BEL-52_DRe-I	Pao	LTR	ZTA
7	9019643	9026932	+	TALONT001702328	ENSDARG00000104574	BEL-52_DRe-I	Pao	LTR	ZTA
7	9019668	9026932	+	TALONT001371175	ENSDARG00000104574	BEL-52_DRe-I	Pao	LTR	ZTA
7	26534131	26542420	+	TALONT000889854	ENSDARG00000090975	EnSpm-N10_DR	CMC-EnSpm	DNA	ZTA
7	26534131	26542420	+	TALONT001535272	ENSDARG00000090975	EnSpm-N10_DR	CMC-EnSpm	DNA	ZTA
5	10488937	10500670	-	ENSDART00000135557	ENSDARG00000094523	EnSpm-N10_DR	CMC-EnSpm	DNA	ZTA
5	10488937	10500670	-	TALONT001495500	ENSDARG00000094523	EnSpm-N10_DR	CMC-EnSpm	DNA	ZTA
5	25196633	25205673	-	TALONT000997782	ENSDARG00000013500	EnSpm-3_DR	CMC-EnSpm	DNA	ZTA
5	25196633	25205673	-	TALONT001144203	ENSDARG00000013500	EnSpm-16_DR	CMC-EnSpm	DNA	ZTA
5	25196633	25203211	-	TALONT001335607	ENSDARG00000013500	EnSpm-3_DR	CMC-EnSpm	DNA	ZTA
5	29013330	29024039	+	TALONT000735332	ENSDARG00000056036	BHIKHARI-5-I_DR	ERV1	LTR	ZTA
5	29013330	29024039	+	TALONT001671191	ENSDARG00000056036	BHIKHARI-5-I_DR	ERV1	LTR	ZTA
5	31368996	31376869	+	TALONT001502290	ENSDARG00000035452	Gypsy100-I_DR	Gypsy	LTR	ZTA
3	5499071	5507636	+	TALONT001292123	ENSDARG00000089185	EnSpm-11_DR	CMC-EnSpm	DNA	ZTA
3	8068827	8070600	-	TALONT001464966	ENSDARG00000101263	Copia-7-I_DR	Gypsy	LTR	ZTA
3	8068827	8071589	-	TALONT001464967	ENSDARG00000101263	Copia-7-I_DR	Gypsy	LTR	ZTA
3	30500968	30504419	+	ENSDART00000103447	ENSDARG00000070465	hAT-24_DR	hAT-Ac	DNA	ZTA
3	38540411	38548751	+	TALONT001114294	ENSDARG00000089021	EnSpm-N10_DR	CMC-EnSpm	DNA	ZTA
3	56657101	56668781	+	TALONT001121423	ENSDARG00000115573	BHIKHARI-5-I_DR	ERV1	LTR	ZTA
3	60047032	60054658	+	TALONT001482430	ENSDARG00000103341	BEL27-I_DR	Pao	LTR	ZTA
6	19013185	19015246	-	TALONT001008216	ENSDARG00000103900	REX1-2_DR	Rex-Babar	LINE	ZTA
6	19013587	19016810	-	TALONT001168220	ENSDARG00000103900	REX1-2_DR	Rex-Babar	LINE	ZTA
6	28340288	28345002	-	TALONT001008938	ENSDARG00000114184	EnSpm-4N2_DR	CMC-EnSpm	DNA	ZTA
6	54231861	54235470	+	TALONT001698180	ENSDARG00000042128	Copia2-I_DR	Gypsy	LTR	ZTA
6	56642207	56649566	+	TALONT001179074	ENSDARG00000115249	BEL27-I_DR	Pao	LTR	ZTA
2	14047155	14053747	-	TALONT001950910	ENSDARG00000103545	ERV1-N3-I_DR	ERV1	LTR	ZTA
2	14350526	14360471	-	TALONT001528230	ENSDARG00000101215	Gypsy172-I_Dr	Gypsy	LTR	ZTA
2	14350526	14360471	-	TALONT001950926	ENSDARG00000101215	Gypsy172-I_Dr	Gypsy	LTR	ZTA
2	14761709	14764220	+	TALONT000885875	ENSDARG00000081431	KenoDr1	L1-Tx1	LINE	ZTA
2	18017468	18022711	+	ENSDART00000186877	ENSDARG00000113243	Gypsy-28B-I_DR	Gypsy	LTR	ZTA
2	20688756	20696448	-	TALONT001697116	ENSDARG00000076330	Gypsy132-I_DR	Gypsy	LTR	ZTA
2	21293554	21297468	+	TALONT000887300	ENSDARG00000028878	ERV2_DR-I	ERV1	LTR	ZTA
2	21293684	21299453	+	TALONT000887301	ENSDARG00000028878	ERV2_DR-I	ERV1	LTR	ZTA
2	27469065	27473645	-	TALONT000750703	ENSDARG00000114805	Kolobok-1_DR	Kolobok-T2	DNA	ZTA
2	27469065	27473645	-	TALONT001185957	ENSDARG00000114805	Kolobok-1_DR	Kolobok-T2	DNA	ZTA
2	31101059	31108369	+	ENSDART00000145926	ENSDARG00000116355	BEL27-LTR_DR	Pao	LTR	ZTA
2	32701851	32719966	+	TALONT001186934	ENSDARG00000086504	EnSpm-N10_DR	CMC-EnSpm	DNA	ZTA
2	32701851	32719966	+	TALONT001186935	ENSDARG00000086504	EnSpm-N10_DR	CMC-EnSpm	DNA	ZTA
1	9972565	9980765	-	ENSDART00000142906	ENSDARG00000070490	EnSpm-N10_DR	CMC-EnSpm	DNA	ZTA
1	13596543	13603695	-	TALONT001211753	ENSDARG00000117541	EnSpm-16_DR	CMC-EnSpm	DNA	ZTA
1	13597416	13603695	-	TALONT001396910	ENSDARG00000117541	EnSpm-16_DR	CMC-EnSpm	DNA	ZTA
1	17465984	17473604	-	TALONT001018454	ENSDARG00000092708	Gypsy51-I_DR	Gypsy	LTR	ZTA
1	30853969	30857925	+	ENSDART00000152541	ENSDARG00000096527	Tx1-4_DR	L1-Tx1	LINE	ZTA
1	42281308	42289704	-	TALONT001220642	ENSDARG00000087061	EnSpm-N10_DR	CMC-EnSpm	DNA	ZTA
1	42281308	42289704	-	TALONT001220643	ENSDARG00000087061	EnSpm-N10_DR	CMC-EnSpm	DNA	ZTA
1	46500436	46505310	-	ENSDART00000178072	ENSDARG00000070858	EnSpm-4N2_DR	CMC-EnSpm	DNA	ZTA
1	46501115	46505496	-	TALONT000733353	ENSDARG00000070858	EnSpm-4N2_DR	CMC-EnSpm	DNA	ZTA
1	46501115	46505496	-	TALONT000733354	ENSDARG00000070858	EnSpm-4N2_DR	CMC-EnSpm	DNA	ZTA
1	53530143	53532815	-	TALONT001566957	ENSDARG00000101669	ERV1-N3-I_DR	ERV1	LTR	ZTA
9	3035128	3037315	+	ENSDART00000140693	ENSDARG00000093284	Harbinger-5_DR	PIF-Harbinger	DNA	ZTA
9	15782048	15789526	-	TALONT000844931	ENSDARG00000095057	EnSpm-17_DR	CMC-EnSpm	DNA	ZTA
9	15782048	15789526	-	TALONT000927734	ENSDARG00000095057	EnSpm-17_DR	CMC-EnSpm	DNA	ZTA
9	15782048	15789526	-	TALONT000927736	ENSDARG00000095057	EnSpm-17_DR	CMC-EnSpm	DNA	ZTA
9	15782048	15789526	-	TALONT000927739	ENSDARG00000095057	EnSpm-17_DR	CMC-EnSpm	DNA	ZTA
9	15782048	15789526	-	TALONT001017139	ENSDARG00000095057	EnSpm-17_DR	CMC-EnSpm	DNA	ZTA
9	15782048	15789526	-	TALONT001017140	ENSDARG00000095057	EnSpm-17_DR	CMC-EnSpm	DNA	ZTA
9	15782048	15788379	-	TALONT001017154	ENSDARG00000095057	EnSpm-17_DR	CMC-EnSpm	DNA	ZTA
9	15782048	15789526	-	TALONT001210905	ENSDARG00000095057	EnSpm-17_DR	CMC-EnSpm	DNA	ZTA
9	15782048	15789526	-	TALONT001210907	ENSDARG00000095057	EnSpm-17_DR	CMC-EnSpm	DNA	ZTA
9	15782048	15789526	-	TALONT001210913	ENSDARG00000095057	EnSpm-17_DR	CMC-EnSpm	DNA	ZTA
9	15782048	15786445	-	TALONT001210919	ENSDARG00000095057	EnSpm-17_DR	CMC-EnSpm	DNA	ZTA
9	15782048	15789526	-	TALONT001210920	ENSDARG00000095057	EnSpm-17_DR	CMC-EnSpm	DNA	ZTA
9	15782048	15789526	-	TALONT001210953	ENSDARG00000095057	EnSpm-17_DR	CMC-EnSpm	DNA	ZTA
9	15782048	15789526	-	TALONT001395865	ENSDARG00000095057	EnSpm-17_DR	CMC-EnSpm	DNA	ZTA
9	15782611	15789364	-	TALONT001017167	ENSDARG00000095057	EnSpm-17_DR	CMC-EnSpm	DNA	ZTA
9	15783205	15789526	-	TALONT000418748	ENSDARG00000095057	EnSpm-17_DR	CMC-EnSpm	DNA	ZTA
9	15837387	15841997	+	TALONT000844936	ENSDARG00000075996	ERV1-4_DR-I	ERV1	LTR	ZTA
9	15894807	15898473	-	TALONT001395992	ENSDARG00000087592	ERV2_DR-I	ERV1	LTR	ZTA
9	23406345	23413766	+	TALONT001020999	ENSDARG00000073920	BEL-56_DRe-I	Pao	LTR	ZTA
9	25066661	25074102	+	ENSDART00000135596	ENSDARG00000094844	BEL-59_DRe-I	Pao	LTR	ZTA
9	41815312	41818760	-	ENSDART00000140601	ENSDARG00000094387	Kolobok-1_DR	Kolobok-T2	DNA	ZTA
9	45143942	45149695	-	ENSDART00000162033	ENSDARG00000100065	L1-94_DR	L1	LINE	ZTA
9	52771041	52778310	-	TALONT001221484	ENSDARG00000009493	BEL-52_DRe-I	Pao	LTR	ZTA
16	5607138	5612480	-	ENSDART00000157944	ENSDARG00000103037	Nimb-2_DR	I	LINE	ZTA
16	21131015	21140097	-	ENSDART00000145837	ENSDARG00000091627	EnSpm-N10_DR	CMC-EnSpm	DNA	ZTA
16	37292848	37300369	-	TALONT000844482	ENSDARG00000088650	BEL-26_DR-I	Pao	LTR	ZTA
16	50092511	50097513	+	TALONT000850375	ENSDARG00000003820	L2-2_DRe	L2	LINE	ZTA
20	4628297	4636445	-	TALONT001210947	ENSDARG00000099075	Gypsy6-I_DR	Gypsy	LTR	ZTA
20	31729466	31733915	-	TALONT001026067	ENSDARG00000007179	ERV1-N4-I_DR	ERV1-N4-I_DR	LTR	ZTA
20	31729466	31734896	-	TALONT001220854	ENSDARG00000007179	ERV1-N4-I_DR	ERV1-N4-I_DR	LTR	ZTA
20	32181425	32188897	-	TALONT001026201	ENSDARG00000094668	EnSpm-5_DR	CMC-EnSpm	DNA	ZTA
20	32181425	32188897	-	TALONT001026208	ENSDARG00000094668	EnSpm-5_DR	CMC-EnSpm	DNA	ZTA
20	32181425	32188897	-	TALONT001026209	ENSDARG00000094668	EnSpm-5_DR	CMC-EnSpm	DNA	ZTA
20	32181425	32188897	-	TALONT001220958	ENSDARG00000094668	EnSpm-5_DR	CMC-EnSpm	DNA	ZTA
20	32181425	32188897	-	TALONT001404909	ENSDARG00000094668	EnSpm-5_DR	CMC-EnSpm	DNA	ZTA
20	32181799	32188897	-	TALONT000493531	ENSDARG00000094668	EnSpm-5_DR	CMC-EnSpm	DNA	ZTA
20	32181799	32188897	-	TALONT000910835	ENSDARG00000094668	EnSpm-5_DR	CMC-EnSpm	DNA	ZTA
20	32181799	32188897	-	TALONT001404925	ENSDARG00000094668	EnSpm-5_DR	CMC-EnSpm	DNA	ZTA
20	32954766	32959333	-	TALONT001563323	ENSDARG00000008593	ERV1-N3-I_DR	ERV1	LTR	ZTA
20	34374735	34379656	+	ENSDART00000144090	ENSDARG00000079036	ERV1-4_DR-I	ERV1	LTR	ZTA
20	51168893	51170951	+	ENSDART00000153407	ENSDARG00000094456	ERV1-4_DR-I	ERV1	LTR	ZTA
20	51407080	51411176	+	TALONT000917563	ENSDARG00000096688	EnSpm-N17_DR	TcMar	DNA	ZTA
20	51407080	51411176	+	TALONT001983571	ENSDARG00000096688	EnSpm-N17_DR	TcMar	DNA	ZTA
20	51744729	51749149	-	ENSDART00000134496	ENSDARG00000094846	Gypsy-24-LTR_DR	Gypsy	LTR	ZTA
8	10586853	10594527	+	TALONT001200091	ENSDARG00000068100	BEL8-I_DR	Pao	LTR	ZTA
8	20859084	20862443	-	TALONT000493850	ENSDARG00000027676	Harbinger-6_DR	PIF-Harbinger	DNA	ZTA
8	20859084	20862443	-	TALONT000828301	ENSDARG00000027676	Harbinger-6_DR	PIF-Harbinger	DNA	ZTA
8	27539620	27547231	-	TALONT000918070	ENSDARG00000020292	BHIKHARI_I	ERV1	LTR	ZTA
8	27539620	27547231	-	TALONT000918071	ENSDARG00000020292	BHIKHARI_I	ERV1	LTR	ZTA
8	27539620	27547231	-	TALONT001546438	ENSDARG00000020292	BHIKHARI_I	ERV1	LTR	ZTA
17	15946912	15952783	-	TALONT001143139	ENSDARG00000096911	Gypsy-26-I_DR	Gypsy	LTR	ZTA
17	15946912	15952441	-	TALONT001143145	ENSDARG00000096911	Gypsy-26-I_DR	Gypsy	LTR	ZTA
17	29216367	29224911	-	ENSDART00000155176	ENSDARG00000090708	EnSpm-N10_DR	CMC-EnSpm	DNA	ZTA
17	30919886	30924853	-	TALONT000863283	ENSDARG00000035650	L2-2_DRe	L2	LINE	ZTA
17	31976552	31980286	+	TALONT001147667	ENSDARG00000107576	EnSpm-N17_DR	TcMar	DNA	ZTA
17	31976552	31980286	+	TALONT001334030	ENSDARG00000107576	EnSpm-N17_DR	TcMar	DNA	ZTA
17	38152565	38161593	+	TALONT001334734	ENSDARG00000060564	Gypsy13-I_DR	Gypsy	LTR	ZTA
17	44983423	44986214	+	TALONT001149424	ENSDARG00000060380	ERV1-N3-I_DR	ERV1	LTR	ZTA
17	44983633	44996718	+	TALONT001149425	ENSDARG00000060380	ERV1-N3-I_DR	ERV1	LTR	ZTA
17	44987753	44996718	+	TALONT001335349	ENSDARG00000060380	ERV1-N3-I_DR	ERV1	LTR	ZTA
14	10245291	10250231	-	TALONT001100004	ENSDARG00000037553	Gypsy69-I_DR	Gypsy	LTR	ZTA
14	39710902	39716364	-	TALONT000811123	ENSDARG00000112403	Kolobok-1_DR	Kolobok-T2	DNA	ZTA
14	39711701	39716364	-	TALONT000596347	ENSDARG00000112403	Kolobok-1_DR	Kolobok-T2	DNA	ZTA
14	39712697	39716364	-	ENSDART00000189307	ENSDARG00000112403	Kolobok-1_DR	Kolobok-T2	DNA	ZTA
14	42225348	42230846	-	ENSDART00000185486	ENSDARG00000114583	Gypsy103-I_Dr	Gypsy	LTR	ZTA
13	12078965	12086535	+	TALONT000787049	ENSDARG00000056831	BEL-54_DRe-I	Pao	LTR	ZTA
13	12078965	12088835	+	TALONT001081901	ENSDARG00000056831	BEL-54_DRe-I	Pao	LTR	ZTA
13	12078965	12088835	+	TALONT001081903	ENSDARG00000056831	BEL-54_DRe-I	Pao	LTR	ZTA
13	30683582	30688182	-	TALONT000793367	ENSDARG00000114574	Kolobok-1_DR	Kolobok-T2	DNA	ZTA
18	6300608	6305665	+	ENSDART00000140671	ENSDARG00000092963	EnSpmN1_DR	CMC-EnSpm	DNA	ZTA
18	18753268	18760390	-	TALONT001155289	ENSDARG00000069142	BEL-43_DRe-I	Pao	LTR	ZTA
18	18803957	18809069	-	TALONT000677847	ENSDARG00000093381	ERV2_DR-I	ERV1	LTR	ZTA
18	18803957	18809069	-	TALONT000990540	ENSDARG00000093381	ERV2_DR-I	ERV1	LTR	ZTA
18	22078144	22081753	+	ENSDART00000134400	ENSDARG00000093518	EnSpm-14N1_DR	CMC-EnSpm	DNA	ZTA
18	32084939	32088944	+	ENSDART00000160772	ENSDARG00000105085	Kolobok-1_DR	Kolobok-T2	DNA	ZTA
18	32084939	32088944	+	TALONT000681266	ENSDARG00000105085	Kolobok-1_DR	Kolobok-T2	DNA	ZTA
18	32084939	32089553	+	TALONT000871484	ENSDARG00000105085	Kolobok-1_DR	Kolobok-T2	DNA	ZTA
18	32084939	32089553	+	TALONT000991857	ENSDARG00000105085	Kolobok-1_DR	Kolobok-T2	DNA	ZTA
18	32084939	32089553	+	TALONT000991858	ENSDARG00000105085	Kolobok-1_DR	Kolobok-T2	DNA	ZTA
18	32084939	32089553	+	TALONT001157035	ENSDARG00000105085	Kolobok-1_DR	Kolobok-T2	DNA	ZTA
18	32086097	32089553	+	TALONT000871485	ENSDARG00000105085	Kolobok-1_DR	Kolobok-T2	DNA	ZTA
18	36903456	36909773	-	TALONT001929820	ENSDARG00000089627	hAT-N127_DR	hAT-Charlie	DNA	ZTA
12	1366687	1372644	-	TALONT000918430	ENSDARG00000115153	Kolobok-1_DR	Kolobok-T2	DNA	ZTA
12	1368041	1372644	-	TALONT000521331	ENSDARG00000115153	Kolobok-1_DR	Kolobok-T2	DNA	ZTA
12	1368041	1372644	-	TALONT000765298	ENSDARG00000115153	Kolobok-1_DR	Kolobok-T2	DNA	ZTA
12	1368041	1372644	-	TALONT000918437	ENSDARG00000115153	Kolobok-1_DR	Kolobok-T2	DNA	ZTA
12	14545475	14551077	-	ENSDART00000188717	ENSDARG00000112601	Gypsy69-I_DR	Gypsy	LTR	ZTA
12	14545475	14551077	-	TALONT000923254	ENSDARG00000112601	Gypsy69-I_DR	Gypsy	LTR	ZTA
12	14545475	14551077	-	TALONT001260025	ENSDARG00000112601	Gypsy69-I_DR	Gypsy	LTR	ZTA
12	14545475	14551077	-	TALONT001260028	ENSDARG00000112601	Gypsy69-I_DR	Gypsy	LTR	ZTA
12	31591720	31599531	-	TALONT001603267	ENSDARG00000084720	Gypsy80-I_DR	Gypsy	LTR	ZTA
12	39443808	39447644	-	ENSDART00000153498	ENSDARG00000097158	EnSpm-N17_DR	TcMar	DNA	ZTA
12	45622168	45628090	-	TALONT001076056	ENSDARG00000076702	Gypsy-24-I_DR	Gypsy	LTR	ZTA
12	45622168	45628090	-	TALONT001268547	ENSDARG00000076702	Gypsy-24-I_DR	Gypsy	LTR	ZTA
19	3990847	3995436	-	TALONT000688330	ENSDARG00000113654	Kolobok-1_DR	Kolobok-T2	DNA	ZTA
19	3990847	3995436	-	TALONT001346937	ENSDARG00000113654	Kolobok-1_DR	Kolobok-T2	DNA	ZTA
19	9771417	9776075	-	ENSDART00000140332	ENSDARG00000077877	ERV1-4_DR-I	ERV1	LTR	ZTA
19	24922531	24935266	+	ENSDART00000154111	ENSDARG00000097873	ERV1-7_DR-I	ERV1	LTR	ZTA
19	24933408	24935266	+	TALONT000696950	ENSDARG00000097873	ERV1-7_DR-I	ERV1	LTR	ZTA
19	25737467	25744928	-	TALONT001686286	ENSDARG00000036090	BHIKHARI_I	ERV1	LTR	ZTA
15	9866230	9873148	+	TALONT001471481	ENSDARG00000103424	EnSpm1_DR	CMC-EnSpm	DNA	ZTA
15	18884459	18894036	+	TALONT000958616	ENSDARG00000042677	EnSpm-2_DR	CMC-EnSpm	DNA	ZTA
15	18884459	18894036	+	TALONT001112172	ENSDARG00000042677	EnSpm-2_DR	CMC-EnSpm	DNA	ZTA
23	13289083	13295923	-	ENSDART00000189214	ENSDARG00000102540	EnSpm-5_DR	CMC-EnSpm	DNA	ZTA
23	13289083	13295923	-	TALONT000819215	ENSDARG00000102540	EnSpm-5_DR	CMC-EnSpm	DNA	ZTA
23	13289083	13295371	-	TALONT001261878	ENSDARG00000102540	EnSpm-5_DR	CMC-EnSpm	DNA	ZTA
23	13289083	13295923	-	TALONT001261884	ENSDARG00000102540	EnSpm-5_DR	CMC-EnSpm	DNA	ZTA
23	13289083	13295032	-	TALONT001261888	ENSDARG00000102540	EnSpm-5_DR	CMC-EnSpm	DNA	ZTA
23	13289083	13295923	-	TALONT001440085	ENSDARG00000102540	EnSpm-5_DR	CMC-EnSpm	DNA	ZTA
23	13289083	13295923	-	TALONT001440090	ENSDARG00000102540	EnSpm-5_DR	CMC-EnSpm	DNA	ZTA
23	13289083	13295923	-	TALONT001603315	ENSDARG00000102540	EnSpm-5_DR	CMC-EnSpm	DNA	ZTA
23	13289083	13295923	-	TALONT001603320	ENSDARG00000102540	EnSpm-5_DR	CMC-EnSpm	DNA	ZTA
23	14407888	14415213	-	ENSDART00000136012	ENSDARG00000095139	EnSpm-N17_DR	TcMar	DNA	ZTA
23	16798088	16805594	+	TALONT001069600	ENSDARG00000057899	BEL-59_DRe-I	Pao	LTR	ZTA
23	18904674	18913072	-	ENSDART00000147288	ENSDARG00000093317	EnSpm-N10_DR	CMC-EnSpm	DNA	ZTA
23	18904674	18913032	-	TALONT001441437	ENSDARG00000093317	EnSpm-N10_DR	CMC-EnSpm	DNA	ZTA
23	28449800	28453655	-	TALONT001074451	ENSDARG00000011549	EnSpm-N17_DR	TcMar	DNA	ZTA
23	42379650	42386955	+	TALONT001272407	ENSDARG00000104540	BEL27-I_DR	Pao	LTR	ZTA
23	42379650	42386955	+	TALONT001272412	ENSDARG00000104540	BEL27-I_DR	Pao	LTR	ZTA
21	13578213	13582390	+	TALONT001040998	ENSDARG00000093863	hAT-N127_DR	hAT-Charlie	DNA	ZTA
21	13578213	13582390	+	TALONT001415422	ENSDARG00000093863	hAT-N127_DR	hAT-Charlie	DNA	ZTA
21	19976429	19982985	+	TALONT000529073	ENSDARG00000077650	L2-2_DRe	L2	LINE	ZTA
21	19976429	19982985	+	TALONT001577437	ENSDARG00000077650	L2-2_DRe	L2	LINE	ZTA
21	19978315	19982985	+	TALONT000529074	ENSDARG00000077650	L2-2_DRe	L2	LINE	ZTA
11	9287147	9293351	-	ENSDART00000163719	ENSDARG00000098657	BEL-59_DRe-I	Pao	LTR	ZTA
11	12610576	12619150	-	TALONT001052414	ENSDARG00000116389	BEL27-I_DR	Pao	LTR	ZTA
11	12610576	12619150	-	TALONT001052415	ENSDARG00000116389	BEL27-I_DR	Pao	LTR	ZTA
11	12610576	12619150	-	TALONT001052416	ENSDARG00000116389	BEL27-I_DR	Pao	LTR	ZTA
11	12610576	12618754	-	TALONT001052424	ENSDARG00000116389	BEL27-I_DR	Pao	LTR	ZTA
11	14948231	14955484	+	TALONT001247436	ENSDARG00000109671	L2-1_DR	L2	LINE	ZTA
11	19897892	19902931	-	TALONT001053833	ENSDARG00000086324	ERV1-N6-I_DR	ERV1	LTR	ZTA
11	20968961	20973721	+	TALONT001053877	ENSDARG00000099409	ERV1-N4-I_DR	ERV1-N4-I_DR	LTR	ZTA
10	5149469	5157927	+	TALONT001815636	ENSDARG00000093630	hAT-N127_DR	hAT-Charlie	DNA	ZTA
10	18555358	18560969	+	TALONT001042260	ENSDARG00000116400	EnSpm-4N2_DR	CMC-EnSpm	DNA	ZTA
10	18555358	18560969	+	TALONT001576285	ENSDARG00000116400	EnSpm-4N2_DR	CMC-EnSpm	DNA	ZTA
10	28420900	28428736	+	TALONT001044702	ENSDARG00000092578	BEL-26_DR-I	Pao	LTR	ZTA
10	28420951	28432132	+	TALONT001044703	ENSDARG00000092578	BEL-26_DR-I	Pao	LTR	ZTA
10	39817104	39822529	+	TALONT001047424	ENSDARG00000075806	Gypsy50-I_DR	Gypsy	LTR	ZTA
24	30693355	30697834	+	TALONT000957868	ENSDARG00000109869	EnSpm-4N2_DR	CMC-EnSpm	DNA	ZTA
24	30693355	30697834	+	TALONT000957871	ENSDARG00000109869	EnSpm-4N2_DR	CMC-EnSpm	DNA	ZTA
24	38648885	38657610	-	TALONT001280217	ENSDARG00000087102	EnSpm-N10_DR	CMC-EnSpm	DNA	ZTA
22	622833	630479	-	TALONT000936146	ENSDARG00000059360	Gypsy132-I_DR	Gypsy	LTR	ZTA
22	5220673	5223543	-	TALONT001056631	ENSDARG00000086457	ERV1-N3-I_DR	ERV1	LTR	ZTA
22	12475746	12480426	+	TALONT000553711	ENSDARG00000105974	Kolobok-1_DR	Kolobok-T2	DNA	ZTA
22	12475746	12480426	+	TALONT000808641	ENSDARG00000105974	Kolobok-1_DR	Kolobok-T2	DNA	ZTA
22	12475746	12480426	+	TALONT000938884	ENSDARG00000105974	Kolobok-1_DR	Kolobok-T2	DNA	ZTA
22	14764998	14773300	-	ENSDART00000137727	ENSDARG00000094140	EnSpm-N13_DR	CMC-EnSpm	DNA	ZTA
22	17838913	17844117	-	ENSDART00000159363	ENSDARG00000099201	Nimb-2_DR	I	LINE	ZTA
22	26644215	26650349	+	TALONT001062192	ENSDARG00000100869	BHIKHARI-3-LTR_DR	ERV1	LTR	ZTA
25	23489979	23495448	+	ENSDART00000158200	ENSDARG00000103841	Tx1-5_DR	L1-Tx1	LINE	ZTA
25	23702410	23707090	+	ENSDART00000147751	ENSDARG00000095051	Kolobok-1_DR	Kolobok-T2	DNA	ZTA
25	25310063	25315481	+	ENSDART00000164291	ENSDARG00000103976	Tx1-5_DR	L1-Tx1	LINE	ZTA
25	35605821	35611675	-	TALONT001095631	ENSDARG00000006169	Gypsy-26-I_DR	Gypsy	LTR	ZTA
24	14562252	14565157	+	TALONT001275871	TALONG000032297	hAT-N114_DR	hAT-Ac	DNA	ZTA
24	15005839	15013363	-	TALONT001451508	TALONG000032343	BEL-43_DRe-I	Pao	LTR	ZTA
24	18800384	18804320	+	TALONT000837694	TALONG000032420	ERV2_DR-I	ERV1	LTR	ZTA
9	17575766	17581262	+	TALONT001017433	TALONG000032537	L1-66_DR	L1	LINE	ZTA
24	22635154	22640501	+	TALONT000593416	TALONG000032572	BHIKHARI-5-I_DR	ERV1	LTR	ZTA
17	23910661	23915640	+	TALONT001331208	TALONG000032649	L2-1_DR	L2	LINE	ZTA
17	27776193	27776876	-	TALONT001146524	TALONG000032911	DNA-5-4_DR	DNA-5-4_DR	DNA	ZTA
1	31045158	31050263	-	TALONT000730057	TALONG000032924	Tx1-14_DR	L1-Tx1	LINE	ZTA
17	38773289	38776937	-	TALONT001770351	TALONG000033158	Tx1-7_DR	L1-Tx1	LINE	ZTA
1	48397260	48399154	-	TALONT001030467	TALONG000033370	DNA-2-1_DR	DNA-2-1_DR	DNA	ZTA
25	32189239	32194766	-	TALONT001094804	TALONG000033899	Gypsy-31-I_DR	Gypsy	LTR	ZTA
10	7609659	7614785	-	TALONT001817472	TALONG000034096	ERV1-N3-I_DR	ERV1	LTR	ZTA
3	7872382	7877018	+	TALONT001292947	TALONG000034394	L2-1_DR	L2	LINE	ZTA
18	41343743	41351606	-	TALONT001775349	TALONG000034425	ERV1-3-I_DR	ERV1	LTR	ZTA
3	22551356	22559279	-	TALONT001104263	TALONG000034692	Gypsy106-I_DR	Gypsy	LTR	ZTA
3	29331102	29338538	-	TALONT000972655	TALONG000034857	BEL-59_DRe-I	Pao	LTR	ZTA
3	32262175	32268051	+	TALONT001108740	TALONG000034943	L1-55_DR	L1	LINE	ZTA
19	20143756	20148480	-	TALONT001778834	TALONG000035187	ERV1-4_DR-I	ERV1	LTR	ZTA
19	20329998	20332359	+	TALONT001518765	TALONG000035212	Gypsy-18-LTR_DR	Gypsy	LTR	ZTA
3	46590430	46597821	-	TALONT001119112	TALONG000035400	BHIKHARI_I	ERV1	LTR	ZTA
3	46590430	46597821	-	TALONT001479940	TALONG000035400	BHIKHARI_I	ERV1	LTR	ZTA
11	23621273	23622538	+	TALONT001249768	TALONG000035433	BHIKHARI_LTR	ERV1	LTR	ZTA
11	27183450	27191156	-	TALONT000914022	TALONG000035598	Gypsy-23-I_DR	Gypsy	LTR	ZTA
11	30697027	30703706	-	TALONT001430766	TALONG000035664	BELPADRE_I	Pao	LTR	ZTA
11	36333198	36335193	+	TALONT001431591	TALONG000035722	DNA-2-1_DR	CMC-EnSpm	DNA	ZTA
2	13702551	13706399	-	TALONT001180948	TALONG000036135	ERV2_DR-I	ERV1	LTR	ZTA
4	26683830	26687594	-	TALONT000879964	TALONG000036336	ERV2_DR-I	ERV1	LTR	ZTA
2	49649133	49653485	-	TALONT000898723	TALONG000037038	ERV1-N4-I_DR	ERV1-N4-I_DR	LTR	ZTA
13	15592351	15600285	-	TALONT000561377	TALONG000037355	BHIKHARI_I	ERV1	LTR	ZTA
20	13938103	13941862	-	TALONT000772277	TALONG000037688	ERV2_DR-I	ERV1	LTR	ZTA
13	38407395	38410999	-	TALONT001092959	TALONG000037868	DNA-1-1_DR	PIF-Harbinger	DNA	ZTA
20	31719583	31724967	+	TALONT001220836	TALONG000038135	ERV1-N3-I_DR	ERV1	LTR	ZTA
20	31719583	31724967	+	TALONT001563042	TALONG000038135	ERV1-N3-I_DR	ERV1	LTR	ZTA
20	43066922	43070736	+	TALONT000502797	TALONG000038226	ERV2_DR-I	ERV1	LTR	ZTA
20	45952509	45959906	+	TALONT001032672	TALONG000038261	BEL25-I_DR	Pao	LTR	ZTA
14	11479697	11487201	-	TALONT001869871	TALONG000038336	Gypsy100-I_DR	Gypsy	LTR	ZTA
6	9605142	9606986	+	TALONT001166289	TALONG000038504	L1-35_DR	L1	LINE	ZTA
6	21553016	21556765	-	TALONT000712353	TALONG000038649	ERV2_DR-I	ERV1	LTR	ZTA
6	21553016	21556765	-	TALONT000765886	TALONG000038649	ERV2_DR-I	ERV1	LTR	ZTA
21	2291224	2296485	+	TALONT000920054	TALONG000038671	BEL15-I_DR	Pao	LTR	ZTA
21	11334935	11337264	+	TALONT000519220	TALONG000038818	REX1-1_DR	Rex-Babar	LINE	ZTA
6	38831923	38837082	-	TALONT001173591	TALONG000039002	Gypsy-29-I_DR	Gypsy	LTR	ZTA
6	42307491	42314148	+	TALONT000776031	TALONG000039140	BEL15-I_DR	Pao	LTR	ZTA
6	47584009	47591484	+	TALONT001177263	TALONG000039215	BEL25-I_DR	Pao	LTR	ZTA
15	11845175	11853104	-	TALONT000816852	TALONG000039463	BHIKHARI_I	ERV1	LTR	ZTA
7	19871254	19872753	-	TALONT001532320	TALONG000039855	ERV1-N3B-LTR_DR	ERV1	LTR	ZTA
15	36898069	36899930	+	TALONT001476450	TALONG000039911	DNA2-5_DR	hAT-Ac	DNA	ZTA
7	22739603	22745396	-	TALONT000439679	TALONG000039926	L2-2_DRe	L2	LINE	ZTA
16	5073248	5080345	+	TALONT000966277	TALONG000040283	Gypsy132-I_DR	Gypsy	LTR	ZTA
16	22575678	22579321	+	TALONT000969636	TALONG000040548	EnSpm-N17_DR	TcMar	DNA	ZTA
16	22575678	22579321	+	TALONT001312816	TALONG000040548	EnSpm-N17_DR	TcMar	DNA	ZTA
16	22575678	22579321	+	TALONT001312817	TALONG000040548	EnSpm-N17_DR	TcMar	DNA	ZTA
16	22575678	22579321	+	TALONT001647322	TALONG000040548	EnSpm-N17_DR	TcMar	DNA	ZTA
23	7019375	7023107	+	TALONT000944654	TALONG000040595	REX1-7_DR	Rex-Babar	LINE	ZTA
7	52794514	52800116	-	TALONT000899543	TALONG000040606	Gypsy69-I_DR	Gypsy	LTR	ZTA
23	12441454	12448890	+	TALONT000945292	TALONG000040646	BHIKHARI_I	ERV1	LTR	ZTA
23	12573875	12590163	-	TALONT001439999	TALONG000040648	BHIKHARI-5-I_DR	ERV1	LTR	ZTA
23	17042454	17048206	+	TALONT001069813	TALONG000040698	ERV1-4_DR-I	ERV1	LTR	ZTA
23	17042454	17048206	+	TALONT000569167	TALONG000040698	ERV1-4_DR-I	ERV1	LTR	ZTA
7	56930816	56934572	-	TALONT000468844	TALONG000040707	ERV2_DR-I	ERV1	LTR	ZTA
23	17506936	17507884	+	TALONT001263045	TALONG000040715	BHIKHARI_LTR	ERV1	LTR	ZTA
7	58802259	58809702	-	TALONT000901670	TALONG000040724	BEL-59_DRe-I	Pao	LTR	ZTA
8	24288597	24291124	-	TALONT000917201	TALONG000041522	L1-11_DR	L1	LINE	ZTA
18	25492876	25496597	+	TALONT001156587	TALONG000041874	EnSpm-N17_DR	TcMar	DNA	ZTA
18	31646468	31654280	-	TALONT001929249	TALONG000041885	BEL-39_DRe-I	Pao	LTR	ZTA
4	44765401	44778716	+	TALONT000988406	TALONG000042336	ERV1-I_DR	ERV1	LTR	ZTA
4	52422198	52430730	+	TALONT001132040	TALONG000042345	Gypsy-15-I_DR	Gypsy	LTR	ZTA
2	31977943	31985654	-	TALONT001186672	TALONG000042521	Gypsy13-I_DR	Gypsy	LTR	ZTA
2	45224870	45228065	-	TALONT001375751	TALONG000042630	EnSpm-18_DR	CMC-EnSpm	DNA	ZTA
2	45224870	45228065	-	TALONT001961211	TALONG000042630	EnSpm-18_DR	CMC-EnSpm	DNA	ZTA
20	43066959	43070737	+	TALONT001567320	TALONG000042919	ERV2_DR-I	ERV1	LTR	ZTA
6	24223415	24231310	+	TALONT001008579	TALONG000043021	EnSpm-N13_DR	CMC-EnSpm	DNA	ZTA
21	28221034	28227122	+	TALONT000929097	TALONG000043194	BHIKHARI-3-I_DR	ERV1	LTR	ZTA
21	33611072	33618858	+	TALONT001048611	TALONG000043205	BEL30-I_DR	Pao	LTR	ZTA
18	6265533	6269917	-	TALONT001153021	TALONG000044230	ERV2_DR-I	ERV1	LTR	ZTA
18	13821696	13826178	-	TALONT000988189	TALONG000044258	BHIKHARI-5-I_DR	ERV1	LTR	ZTA
1	40582611	40589770	+	TALONT001026072	TALONG000044346	BEL3-I_DR	Pao	LTR	ZTA
10	11492096	11496821	-	TALONT000743175	TALONG000044481	Gypsy37-I_DR	Gypsy	LTR	ZTA
4	39303093	39306922	-	TALONT001130815	TALONG000044611	BEL-56_DRe-I	Pao	LTR	ZTA
4	67738482	67745028	+	TALONT000335626	TALONG000044642	EnSpm-N13_DR	CMC-EnSpm	DNA	ZTA
13	22333039	22339224	-	TALONT000789761	TALONG000044992	ERV1-N3-I_DR	ERV1	LTR	ZTA
14	23389265	23395146	-	TALONT000950476	TALONG000045153	Gypsy-33-I_DR	Gypsy	LTR	ZTA
22	2839323	2844830	-	TALONT000805681	TALONG000045204	Tx1-4_DR	L1-Tx1	LINE	ZTA
1	1621985	1626089	+	TALONT000881848	TALONG000045786	L2-2_DRe	L2	LINE	ZTA
1	7531232	7535960	-	TALONT000430166	TALONG000045806	ERV1-N4-I_DR	ERV1-N4-I_DR	LTR	ZTA
2	4712625	4712899	-	TALONT000431354	TALONG000045817	SINE2-3_DR	tRNA-V-RTE	SINE	ZTA
2	14680608	14683139	+	TALONT000437621	TALONG000045847	KenoDr1	L1-Tx1	LINE	ZTA
2	14927347	14931135	-	TALONT001181044	TALONG000045849	ERV2_DR-I	ERV1	LTR	ZTA
1	28582802	28589927	+	TALONT000443940	TALONG000045899	ERV1-I_DR	ERV1	LTR	ZTA
7	29786107	29790482	+	TALONT000446113	TALONG000045918	L2-2_DRe	L2	LINE	ZTA
7	31750782	31754342	+	TALONT001948478	TALONG000045941	DNA-2-14_DR	CMC-EnSpm	DNA	ZTA
1	46775693	46782542	+	TALONT000733485	TALONG000045963	BEL36-I_DR	Pao	LTR	ZTA
2	52576714	52588422	+	TALONT001537117	TALONG000046074	BHIKHARI-5-I_DR	ERV1	LTR	ZTA
2	52576714	52588422	+	TALONT001706298	TALONG000046074	BHIKHARI-5-I_DR	ERV1	LTR	ZTA
10	12001829	12008576	-	TALONT001040248	TALONG000046080	BHIKHARI-3-I_DR	ERV1	LTR	ZTA
10	16381684	16392505	+	TALONT001235590	TALONG000046088	BHIKHARI-5-I_DR	ERV1	LTR	ZTA
7	73521626	73526000	-	TALONT000481075	TALONG000046133	L2-2_DRe	L2	LINE	ZTA
20	19749663	19753722	+	TALONT000906896	TALONG000046152	L2-2_DRe	L2	LINE	ZTA
8	18216641	18218141	+	TALONT000492244	TALONG000046195	ERV1-N3B-LTR_DR	ERV1	LTR	ZTA
20	33303917	33308736	-	TALONT000493942	TALONG000046207	Gypsy53-I_DR	Gypsy	LTR	ZTA
11	10664116	10668871	+	TALONT000754995	TALONG000046225	ERV1-N4-I_DR	ERV1-N4-I_DR	LTR	ZTA
11	12771876	12776491	-	TALONT000498728	TALONG000046234	ERV1-4_DR-I	ERV1	LTR	ZTA
11	14717676	14721544	-	TALONT000499758	TALONG000046243	ERV2_DR-I	ERV1	LTR	ZTA
11	15324721	15328255	-	TALONT001053101	TALONG000046245	Gypsy-184_DR-I	Gypsy	LTR	ZTA
11	16600011	16604072	+	TALONT000500331	TALONG000046249	L2-2_DRe	L2	LINE	ZTA
8	37211975	37215400	-	TALONT000919682	TALONG000046282	L2-2_DRe	L2	LINE	ZTA
11	34790969	34800010	+	TALONT001253331	TALONG000046312	EnSpm-16_DR	CMC-EnSpm	DNA	ZTA
21	12598455	12604404	+	TALONT001040467	TALONG000046372	Gypsy-34-I_DR	Gypsy	LTR	ZTA
12	22053704	22058081	+	TALONT000536760	TALONG000046443	L2-2_DRe	L2	LINE	ZTA
21	39862026	39865901	-	TALONT000932491	TALONG000046462	ERV2_DR-I	ERV1	LTR	ZTA
21	41135836	41143373	+	TALONT001050252	TALONG000046466	EnSpm-2_DR	CMC-EnSpm	DNA	ZTA
22	4792586	4796617	+	TALONT000937295	TALONG000046523	Kolobok-4_DR	Kolobok-T2	DNA	ZTA
22	4792586	4796617	+	TALONT000937305	TALONG000046523	Kolobok-4_DR	Kolobok-T2	DNA	ZTA
22	20250556	20254356	+	TALONT001252145	TALONG000046550	ERV2_DR-I	ERV1	LTR	ZTA
23	16169099	16172899	-	TALONT000568822	TALONG000046616	ERV2_DR-I	ERV1	LTR	ZTA
23	21702523	21710703	+	TALONT000947480	TALONG000046632	BHIKHARI-2-I_DR	ERV1	LTR	ZTA
23	22552245	22556951	-	TALONT000573405	TALONG000046634	L2-2_DRe	L2	LINE	ZTA
23	25802014	25809443	+	TALONT000575297	TALONG000046644	BEL-56_DRe-I	Pao	LTR	ZTA
14	18195293	18202421	+	TALONT000585296	TALONG000046693	Gypsy151-I_DR	Gypsy	LTR	ZTA
14	29021568	29029265	+	TALONT000590628	TALONG000046722	Gypsy-21-I_DR	Gypsy	LTR	ZTA
24	16932097	16935875	-	TALONT000590905	TALONG000046725	ERV2_DR-I	ERV1	LTR	ZTA
15	7201564	7202589	+	TALONT000605596	TALONG000046803	DNA-8-13_DR	hAT-Tip100	DNA	ZTA
15	9795079	9795669	+	TALONT000605984	TALONG000046807	DNA-8-13_DR	hAT-Tip100	DNA	ZTA
15	14746191	14748257	+	TALONT000607326	TALONG000046823	DIRS-N2_DR	Ngaro	LTR	ZTA
15	17527933	17531717	-	TALONT000608983	TALONG000046840	ERV2_DR-I	ERV1	LTR	ZTA
25	33603656	33605156	+	TALONT000613855	TALONG000046859	ERV1-N3B-LTR_DR	ERV1	LTR	ZTA
15	32742727	32747877	+	TALONT000617552	TALONG000046879	L1-39_DR	L1	LINE	ZTA
15	40915402	40923144	-	TALONT001117322	TALONG000046905	Gypsy147-I_DR	Gypsy	LTR	ZTA
15	44150926	44156947	-	TALONT000964603	TALONG000046911	ERV1-N3-I_DR	ERV1	LTR	ZTA
16	15874165	15881121	-	TALONT001482115	TALONG000046959	ERV1-I_DR	ERV1	LTR	ZTA
16	15874165	15881121	-	TALONT001646624	TALONG000046959	ERV1-I_DR	ERV1	LTR	ZTA
4	31114059	31119569	-	TALONT001130192	TALONG000047153	EnSpm-16_DR	CMC-EnSpm	DNA	ZTA
4	31733004	31736775	+	TALONT000663038	TALONG000047156	ERV2_DR-I	ERV1	LTR	ZTA
4	31945139	31948776	+	TALONT000663041	TALONG000047158	ERV2_DR-I	ERV1	LTR	ZTA
4	46525810	46528413	+	TALONT000663296	TALONG000047199	Gypsy69-I_DR	Gypsy	LTR	ZTA
4	46525810	46528413	+	TALONT001131475	TALONG000047199	Gypsy69-I_DR	Gypsy	LTR	ZTA
4	54520576	54524360	-	TALONT000663453	TALONG000047231	ERV1-N2-I_DR	ERV1-N2-I_DR	LTR	ZTA
4	58634285	58637330	+	TALONT000663500	TALONG000047243	ERV1-N6-I_DR	ERV1	LTR	ZTA
4	58634285	58639214	+	TALONT001132552	TALONG000047243	ERV1-N6-I_DR	ERV1	LTR	ZTA
4	62972897	62977551	-	TALONT000880459	TALONG000047255	Kolobok-1_DR	Kolobok-T2	DNA	ZTA
4	70495855	70506297	-	TALONT001133747	TALONG000047283	Gypsy-21-I_DR	Gypsy	LTR	ZTA
4	75856554	75860382	+	TALONT000880880	TALONG000047290	ERV2_DR-I	ERV1	LTR	ZTA
17	36549756	36553652	+	TALONT000981945	TALONG000047291	ERV2_DR-I	ERV1	LTR	ZTA
17	37025123	37028910	+	TALONT001502033	TALONG000047293	ERV2_DR-I	ERV1	LTR	ZTA
5	26840047	26844388	+	TALONT000679715	TALONG000047383	L2-2_DRe	L2	LINE	ZTA
18	33902235	33906372	+	TALONT000681268	TALONG000047396	Rex1-40_DRe	Rex-Babar	LINE	ZTA
18	33902235	33906372	+	TALONT000871488	TALONG000047396	Rex1-40_DRe	Rex-Babar	LINE	ZTA
19	17054570	17058362	-	TALONT000728645	TALONG000047462	L2-2_DRe	L2	LINE	ZTA
19	17055097	17058362	-	TALONT000694677	TALONG000047462	L2-2_DRe	L2	LINE	ZTA
19	17682002	17685681	-	TALONT000694761	TALONG000047463	ERV2_DR-I	ERV1	LTR	ZTA
5	53668028	53671897	-	TALONT000695122	TALONG000047469	ERV2_DR-I	ERV1	LTR	ZTA
6	21504210	21508854	-	TALONT001778714	TALONG000047552	ERV1-4_DR-I	ERV1	LTR	ZTA
6	23427614	23432190	+	TALONT000712817	TALONG000047554	Kolobok-1_DR	Kolobok-T2	DNA	ZTA
6	23428782	23432190	+	TALONT000766810	TALONG000047554	Kolobok-1_DR	Kolobok-T2	DNA	ZTA
6	23561445	23564441	+	TALONT000712818	TALONG000047555	DNA2-8_DR	CMC-EnSpm	DNA	ZTA
6	23561445	23564441	+	TALONT000766812	TALONG000047555	DNA2-8_DR	CMC-EnSpm	DNA	ZTA
6	29661224	29664623	-	TALONT000714112	TALONG000047563	BHIKHARI-5-I_DR	ERV1	LTR	ZTA
6	50825922	50831989	+	TALONT000718820	TALONG000047587	BHIKHARI-3-I_DR	ERV1	LTR	ZTA
19	14496884	14504452	-	TALONT001352317	TALONG000047632	BHIKHARI_I	ERV1	LTR	ZTA
19	18888186	18891084	-	TALONT000728905	TALONG000047637	Copia-7-I_DR	Gypsy	LTR	ZTA
5	21551717	21555763	+	TALONT000729565	TALONG000047640	L2-2_DRe	L2	LINE	ZTA
10	6710123	6715984	-	TALONT000741832	TALONG000047696	Gypsy-26-I_DR	Gypsy	LTR	ZTA
10	15717523	15723657	-	TALONT001234858	TALONG000047704	ERV1-N3-I_DR	ERV1	LTR	ZTA
5	55506500	55518251	+	TALONT001507800	TALONG000047733	BHIKHARI-5-I_DR	ERV1	LTR	ZTA
5	55506500	55518251	+	TALONT001678348	TALONG000047733	BHIKHARI-5-I_DR	ERV1	LTR	ZTA
11	15677865	15683981	-	TALONT000910775	TALONG000047762	L2-1_DR	L2	LINE	ZTA
11	15677865	15683981	-	TALONT001247528	TALONG000047762	L2-1_DR	L2	LINE	ZTA
11	23229464	23235829	+	TALONT000758007	TALONG000047766	BEL36-I_DR	Pao	LTR	ZTA
11	39208190	39212799	-	TALONT000762669	TALONG000047779	ERV1-4_DR-I	ERV1	LTR	ZTA
6	14785943	14793302	+	TALONT000764859	TALONG000047787	EnSpm-2_DR	CMC-EnSpm	DNA	ZTA
6	14785943	14793302	+	TALONT001008042	TALONG000047787	EnSpm-2_DR	CMC-EnSpm	DNA	ZTA
6	14785943	14793302	+	TALONT001008045	TALONG000047787	EnSpm-2_DR	CMC-EnSpm	DNA	ZTA
6	14785943	14793302	+	TALONT001356658	TALONG000047787	EnSpm-2_DR	CMC-EnSpm	DNA	ZTA
6	14785967	14793302	+	TALONT001517311	TALONG000047787	EnSpm-2_DR	CMC-EnSpm	DNA	ZTA
6	14785967	14793302	+	TALONT001688128	TALONG000047787	EnSpm-2_DR	CMC-EnSpm	DNA	ZTA
6	14786003	14793302	+	TALONT001356674	TALONG000047787	EnSpm-2_DR	CMC-EnSpm	DNA	ZTA
6	14786254	14793302	+	TALONT001356675	TALONG000047787	EnSpm-2_DR	CMC-EnSpm	DNA	ZTA
6	19190564	19198102	-	TALONT000765667	TALONG000047794	BHIKHARI_I	ERV1	LTR	ZTA
12	14374976	14379806	-	TALONT001260019	TALONG000047805	BHIKHARI-5-I_DR	ERV1	LTR	ZTA
20	8998829	9006246	+	TALONT000771527	TALONG000047811	BEL-26_DR-I	Pao	LTR	ZTA
12	29571779	29582127	+	TALONT000928637	TALONG000047824	EnSpm-2_DR	CMC-EnSpm	DNA	ZTA
12	29571779	29582127	+	TALONT000928644	TALONG000047824	EnSpm-2_DR	CMC-EnSpm	DNA	ZTA
12	29571779	29581423	+	TALONT001072507	TALONG000047824	EnSpm-2_DR	CMC-EnSpm	DNA	ZTA
12	29571803	29582127	+	TALONT001265226	TALONG000047824	EnSpm-2_DR	CMC-EnSpm	DNA	ZTA
12	29572095	29582127	+	TALONT001072533	TALONG000047824	EnSpm-2_DR	CMC-EnSpm	DNA	ZTA
12	29572095	29582127	+	TALONT001265252	TALONG000047824	EnSpm-2_DR	CMC-EnSpm	DNA	ZTA
13	19045967	19053613	+	TALONT000788893	TALONG000047866	Gypsy94-I_DR	Gypsy	LTR	ZTA
21	15284369	15292735	-	TALONT000924510	TALONG000047879	ERV1_DR-I	ERV1	LTR	ZTA
21	18457338	18465120	+	TALONT001235810	TALONG000047884	BHIKHARI_I	ERV1	LTR	ZTA
21	18457338	18465111	+	TALONT001417434	TALONG000047884	BHIKHARI_I	ERV1	LTR	ZTA
21	24472926	24475737	-	TALONT000795820	TALONG000047891	Harbinger3N_DR	PIF-Harbinger	DNA	ZTA
13	45717566	45725104	-	TALONT000798170	TALONG000047899	BHIKHARI_I	ERV1	LTR	ZTA
21	33695961	33700378	-	TALONT000799690	TALONG000047903	REX1-1_DR	Rex-Babar	LINE	ZTA
14	14143299	14145448	+	TALONT000803327	TALONG000047915	ERV2_DR-I	ERV1	LTR	ZTA
22	13800223	13803282	-	TALONT000808709	TALONG000047933	ERV1-N6-I_DR	ERV1	LTR	ZTA
7	62547911	62552894	+	TALONT000813112	TALONG000047958	ERV1-N6-I_DR	ERV1	LTR	ZTA
15	7252691	7259239	-	TALONT001299924	TALONG000047972	Gypsy152B-I_DR	Gypsy	LTR	ZTA
8	30320625	30325765	+	TALONT000833568	TALONG000048039	L1-39_DR	L1	LINE	ZTA
8	34477353	34482863	-	TALONT000834096	TALONG000048044	L1-38_DR	L1	LINE	ZTA
16	35777870	35780881	+	TALONT000843993	TALONG000048073	ERV1-N6-I_DR	ERV1	LTR	ZTA
9	19288896	19296302	-	TALONT000845497	TALONG000048081	EnSpm-2_DR	CMC-EnSpm	DNA	ZTA
9	19288896	19296302	-	TALONT000928277	TALONG000048081	EnSpm-2_DR	CMC-EnSpm	DNA	ZTA
9	19288896	19296302	-	TALONT000928281	TALONG000048081	EnSpm-2_DR	CMC-EnSpm	DNA	ZTA
9	19288896	19296223	-	TALONT001017876	TALONG000048081	EnSpm-2_DR	CMC-EnSpm	DNA	ZTA
9	19288896	19295969	-	TALONT001211777	TALONG000048081	EnSpm-2_DR	CMC-EnSpm	DNA	ZTA
16	46174373	46177932	-	TALONT001322302	TALONG000048097	DNA2-1_DR	CMC-EnSpm	DNA	ZTA
25	18867863	18873124	+	TALONT000850154	TALONG000048105	Tx1-5_DR	L1-Tx1	LINE	ZTA
25	25838690	25844351	-	TALONT000964064	TALONG000048116	ERV2_DR-I	ERV1	LTR	ZTA
25	34162190	34165624	-	TALONT000965358	TALONG000048121	L2-2_DRe	L2	LINE	ZTA
3	8879675	8890422	-	TALONT000859347	TALONG000048146	BHIKHARI-5-I_DR	ERV1	LTR	ZTA
17	39787400	39790032	-	TALONT000864486	TALONG000048174	IS4EU-2_DR	PIF-ISL2EU	DNA	ZTA
18	28682849	28685642	-	TALONT001156877	TALONG000048202	EnSpm-N3B_DR	CMC-EnSpm	DNA	ZTA
18	35056001	35068670	+	TALONT001674531	TALONG000048206	ERV1-N4-I_DR	ERV1-N4-I_DR	LTR	ZTA
3	46153228	46160891	+	TALONT000979158	TALONG000048221	Gypsy132-I_DR	Gypsy	LTR	ZTA
4	24152412	24157686	+	TALONT000879718	TALONG000048242	L2-2_DRe	L2	LINE	ZTA
4	53624651	53630913	-	TALONT001490722	TALONG000048297	Gypsy50-I_DR	Gypsy	LTR	ZTA
4	53661246	53667179	+	TALONT000880373	TALONG000048298	BHIKHARI-2-LTR_DR	ERV1	LTR	ZTA
4	55193874	55205601	+	TALONT000880388	TALONG000048302	BHIKHARI-5-I_DR	ERV1	LTR	ZTA
7	1665934	1673729	-	TALONT000881835	TALONG000048334	Gypsy117-I_DR	Gypsy	LTR	ZTA
7	2196237	2200289	+	TALONT000881837	TALONG000048335	L2-2_DRe	L2	LINE	ZTA
7	5823726	5827944	+	TALONT001529574	TALONG000048342	hAT-N76_DR	CMC-EnSpm	DNA	ZTA
7	5823755	5827944	+	TALONT001182444	TALONG000048342	hAT-N76_DR	CMC-EnSpm	DNA	ZTA
1	18076298	18079762	+	TALONT000885196	TALONG000048381	hAT-N76_DR	CMC-EnSpm	DNA	ZTA
2	14473949	14477105	+	TALONT000885837	TALONG000048396	Copia-7-I_DR	Gypsy	LTR	ZTA
1	26511972	26520520	+	TALONT000887796	TALONG000048426	Gypsy-15-I_DR	Gypsy	LTR	ZTA
2	22340790	22348180	-	TALONT001183706	TALONG000048428	BEL-56_DRe-I	Pao	LTR	ZTA
1	32130037	32133769	-	TALONT000888756	TALONG000048449	REX1-7_DR	Rex-Babar	LINE	ZTA
1	49669953	49673481	-	TALONT000892181	TALONG000048491	DNA9TA1_DR	CMC-EnSpm	DNA	ZTA
7	36632658	36636522	+	TALONT000893739	TALONG000048505	EnSpm-N17_DR	TcMar	DNA	ZTA
10	6437223	6442910	+	TALONT001232819	TALONG000048544	Gypsy-24-I_DR	Gypsy	LTR	ZTA
2	55413961	55421784	-	TALONT000899792	TALONG000048578	BHIKHARI_I	ERV1	LTR	ZTA
2	55413961	55421787	-	TALONT000899799	TALONG000048578	BHIKHARI_I	ERV1	LTR	ZTA
2	57269601	57277277	+	TALONT001377689	TALONG000048585	BEL8-I_DR	Pao	LTR	ZTA
2	58431893	58436393	+	TALONT000900629	TALONG000048591	Gypsy160-I_DR	Gypsy	LTR	ZTA
10	24117217	24124717	-	TALONT000901747	TALONG000048620	Gypsy-171_DR-I	Gypsy	LTR	ZTA
7	60013971	60018095	-	TALONT001196856	TALONG000048625	BHIKHARI_LTR	ERV1	LTR	ZTA
7	63181317	63188081	+	TALONT000902189	TALONG000048634	BEL36-I_DR	Pao	LTR	ZTA
7	64859577	64871246	+	TALONT001196989	TALONG000048635	BHIKHARI-5-I_DR	ERV1	LTR	ZTA
20	9872635	9878860	+	TALONT001212414	TALONG000048664	Gypsy-117-I_DR	Gypsy	LTR	ZTA
10	43327272	43330587	+	TALONT000906199	TALONG000048681	Rex1-31_DRe	Rex-Babar	LINE	ZTA
8	1916798	1922849	+	TALONT001384705	TALONG000048713	ERV1-N3-I_DR	ERV1	LTR	ZTA
8	1918529	1922849	+	TALONT001959741	TALONG000048713	ERV1-N3-I_DR	ERV1	LTR	ZTA
11	6808341	6815772	+	TALONT001051277	TALONG000048721	BEL-56_DRe-I	Pao	LTR	ZTA
20	37835077	37841198	+	TALONT001030378	TALONG000048764	ERV1-N3-I_DR	ERV1	LTR	ZTA
8	21927659	21933181	-	TALONT000915151	TALONG000048785	Gypsy35-I_DR	Gypsy	LTR	ZTA
20	46481649	46488831	-	TALONT000915558	TALONG000048790	CATCH2I_DR	Pao	LTR	ZTA
20	51189050	51196840	-	TALONT000917511	TALONG000048813	Gypsy117-I_DR	Gypsy	LTR	ZTA
20	51875676	51882541	-	TALONT001034951	TALONG000048816	BEL29-I_DR	Pao	LTR	ZTA
20	53772883	53775847	+	TALONT000917910	TALONG000048817	Gypsy-25-I_DR	Gypsy	LTR	ZTA
20	53772883	53775847	+	TALONT000917911	TALONG000048817	Gypsy-25-I_DR	Gypsy	LTR	ZTA
20	53772883	53778640	+	TALONT001035104	TALONG000048817	Gypsy-25-I_DR	Gypsy	LTR	ZTA
8	28706725	28714101	+	TALONT000918392	TALONG000048825	Gypsy12-I_DR	Gypsy	LTR	ZTA
21	7986434	7987931	+	TALONT000922449	TALONG000048871	ERV1-N3B-LTR_DR	ERV1	LTR	ZTA
21	7987419	7992007	+	TALONT001039427	TALONG000048871	ERV1-N3-I_DR	ERV1	LTR	ZTA
21	7988540	7992007	+	TALONT000922450	TALONG000048871	ERV1-N3-I_DR	ERV1	LTR	ZTA
21	11546655	11549813	-	TALONT001232353	TALONG000048880	EnSpm-18_DR	CMC-EnSpm	DNA	ZTA
12	15511707	15520153	-	TALONT000923313	TALONG000048884	Gypsy12-I_DR	Gypsy	LTR	ZTA
12	16007832	16015680	+	TALONT001067073	TALONG000048885	Gypsy77-I_DR	Gypsy	LTR	ZTA
9	15969116	15976732	+	TALONT001017239	TALONG000048931	BHIKHARI_I	ERV1	LTR	ZTA
9	30529297	30532274	-	TALONT000931256	TALONG000048955	hAT-27_DR	hAT-Ac	DNA	ZTA
12	37386220	37391741	-	TALONT001443784	TALONG000048959	ERV1-N3-I_DR	ERV1	LTR	ZTA
12	38519991	38527300	-	TALONT000932006	TALONG000048961	BEL20-I_DR	Pao	LTR	ZTA
13	8650051	8655998	+	TALONT000937104	TALONG000049013	Gypsy-34-I_DR	Gypsy	LTR	ZTA
22	11668442	11671960	-	TALONT001250191	TALONG000049037	DNA9TA1_DR	TcMar-Tc1	DNA	ZTA
22	11668442	11671960	-	TALONT001250195	TALONG000049037	DNA9TA1_DR	TcMar-Tc1	DNA	ZTA
22	11668442	11671960	-	TALONT001430029	TALONG000049037	DNA9TA1_DR	TcMar-Tc1	DNA	ZTA
13	15413728	15424515	+	TALONT001273911	TALONG000049043	BHIKHARI-5-I_DR	ERV1	LTR	ZTA
13	40995072	41002498	-	TALONT000944750	TALONG000049100	Gypsy136-I_DR	Gypsy	LTR	ZTA
23	15491373	15498181	+	TALONT000945677	TALONG000049120	Gypsy10-I_DR	Gypsy	LTR	ZTA
13	51884362	51889192	-	TALONT000946284	TALONG000049130	ERV1-4_DR-I	ERV1	LTR	ZTA
14	10774688	10783392	-	TALONT001100195	TALONG000049146	Gypsy-14-I_DR	Gypsy	LTR	ZTA
14	15488534	15490733	-	TALONT000948914	TALONG000049160	Harbinger-5_DR	PIF-Harbinger	DNA	ZTA
14	45407859	45413993	-	TALONT000953663	TALONG000049199	ERV1-N3-I_DR	ERV1	LTR	ZTA
14	47718194	47721785	+	TALONT000953935	TALONG000049200	DNA-8-11_DR	hAT-Ac	DNA	ZTA
14	50694083	50698292	-	TALONT001878475	TALONG000049204	EnSpm-4N2_DR	CMC-EnSpm	DNA	ZTA
24	11855611	11863110	+	TALONT000954969	TALONG000049210	ERV2_DR-I	ERV1	LTR	ZTA
24	20750928	20758048	+	TALONT000956345	TALONG000049224	BEL-43_DRe-I	Pao	LTR	ZTA
15	12754831	12758123	+	TALONT001111273	TALONG000049246	hAT-N76_DR	CMC-EnSpm	DNA	ZTA
24	32156971	32163804	+	TALONT000957950	TALONG000049250	Gypsy152B-I_DR	Gypsy	LTR	ZTA
24	33638263	33646000	-	TALONT000958081	TALONG000049253	Gypsy117-I_DR	Gypsy	LTR	ZTA
25	6674986	6678766	-	TALONT001620665	TALONG000049273	EnSpm-N17_DR	TcMar	DNA	ZTA
25	13000666	13007998	-	TALONT000961712	TALONG000049276	BEL27-I_DR	Pao	LTR	ZTA
25	18786287	18794027	-	TALONT001091925	TALONG000049283	BEL17-I_DR	Pao	LTR	ZTA
25	25226905	25229691	-	TALONT000964007	TALONG000049301	ERV1-N3-I_DR	ERV1	LTR	ZTA
25	25226905	25229691	-	TALONT001286552	TALONG000049301	ERV1-N3-I_DR	ERV1	LTR	ZTA
25	25917188	25924676	-	TALONT001286633	TALONG000049303	Gypsy137-I_DR	Gypsy	LTR	ZTA
25	25917188	25924676	-	TALONT000964066	TALONG000049303	Gypsy137-I_DR	Gypsy	LTR	ZTA
25	26181232	26216499	-	TALONT000964070	TALONG000049307	Gypsy-211_DR-I	Gypsy	LTR	ZTA
25	26258444	26265310	-	TALONT000964076	TALONG000049310	Gypsy-171_DR-I	Gypsy	LTR	ZTA
16	6895160	6900386	-	TALONT000966611	TALONG000049352	L2-1_DR	L2	LINE	ZTA
16	6895160	6900386	-	TALONT000966612	TALONG000049352	L2-1_DR	L2	LINE	ZTA
3	5249860	5262582	-	TALONT000967497	TALONG000049360	BEL-52_DRe-I	Pao	LTR	ZTA
3	11536200	11541753	+	TALONT000968218	TALONG000049377	Gypsy87-I_DR	Gypsy	LTR	ZTA
16	22399791	22403829	+	TALONT000969607	TALONG000049390	L2-2_DRe	L2	LINE	ZTA
16	26315822	26321664	-	TALONT000970511	TALONG000049397	Gypsy-25-I_DR	Gypsy	LTR	ZTA
16	26315822	26321664	-	TALONT001313845	TALONG000049397	Gypsy-25-I_DR	Gypsy	LTR	ZTA
16	31154181	31161837	+	TALONT000971256	TALONG000049410	BHIKHARI_I	ERV1	LTR	ZTA
16	36660785	36668247	-	TALONT000972899	TALONG000049424	BEL2-I_DR	Pao	LTR	ZTA
16	49910337	49918093	-	TALONT001765839	TALONG000049435	Gypsy4-LTR_DR	Gypsy	LTR	ZTA
3	39440044	39447662	+	TALONT000976700	TALONG000049452	Gypsy51-I_DR	Gypsy	LTR	ZTA
17	12680308	12687067	+	TALONT000977674	TALONG000049454	BEL36-I_DR	Pao	LTR	ZTA
17	18933207	18941114	+	TALONT001498570	TALONG000049466	Gypsy81-I_Dr	Gypsy	LTR	ZTA
3	46433055	46437901	+	TALONT000979182	TALONG000049479	Gypsy55-I_DR	Gypsy	LTR	ZTA
3	58844484	58854164	-	TALONT001313732	TALONG000049503	EnSpm-N10_DR	CMC-EnSpm	DNA	ZTA
17	37836303	37840182	+	TALONT000982240	TALONG000049505	Gypsy53-I_DR	Gypsy	LTR	ZTA
18	5643719	5651403	-	TALONT000986610	TALONG000049552	BEL2-I_DR	Pao	LTR	ZTA
4	28159615	28171309	+	TALONT000987341	TALONG000049560	BHIKHARI-5-I_DR	ERV1	LTR	ZTA
4	28159615	28171309	+	TALONT001320972	TALONG000049560	BHIKHARI-5-I_DR	ERV1	LTR	ZTA
4	38175787	38183724	+	TALONT000988045	TALONG000049611	BHIKHARI_I	ERV1	LTR	ZTA
4	43425424	43437170	-	TALONT000988374	TALONG000049641	BHIKHARI-5-LTR_DR	ERV1	LTR	ZTA
4	46740999	46745572	+	TALONT000988548	TALONG000049651	Copia3-I_DR	Copia	LTR	ZTA
4	49691567	49702236	+	TALONT000988867	TALONG000049669	BHIKHARI-5-I_DR	ERV1	LTR	ZTA
4	52794715	52795661	+	TALONT001132121	TALONG000049683	BHIKHARI_LTR	ERV1	LTR	ZTA
4	57228157	57233156	-	TALONT000989208	TALONG000049709	L2-1_DR	L2	LINE	ZTA
4	58655450	58659261	+	TALONT000989271	TALONG000049713	ERV2_DR-I	ERV1	LTR	ZTA
4	62486822	62488220	-	TALONT000989464	TALONG000049731	Harbinger-2_DR	PIF-Harbinger	DNA	ZTA
4	71040805	71048363	-	TALONT000990145	TALONG000049767	BEL-54_DRe-I	Pao	LTR	ZTA
4	71631776	71637985	-	TALONT000990148	TALONG000049768	Gypsy-117-I_DR	Gypsy	LTR	ZTA
4	71657800	71665635	-	TALONT000990149	TALONG000049769	Gypsy106-I_DR	Gypsy	LTR	ZTA
18	31474211	31484976	-	TALONT001157007	TALONG000049796	BHIKHARI-5-I_DR	ERV1	LTR	ZTA
18	31937120	31942962	+	TALONT001157023	TALONG000049799	Gypsy-25-I_DR	Gypsy	LTR	ZTA
18	32149037	32156959	-	TALONT000991882	TALONG000049802	Gypsy106-I_DR	Gypsy	LTR	ZTA
5	4636248	4637277	-	TALONT000992637	TALONG000049826	ERV1-N3B-LTR_DR	ERV1	LTR	ZTA
5	11497547	11501139	+	TALONT000993838	TALONG000049838	EnSpm-18_DR	CMC-EnSpm	DNA	ZTA
18	46530516	46536484	-	TALONT001160263	TALONG000049841	Gypsy-24-I_DR	Gypsy	LTR	ZTA
19	19086784	19094721	-	TALONT001352727	TALONG000049889	BHIKHARI_I	ERV1	LTR	ZTA
19	23399826	23404298	+	TALONT000999324	TALONG000049893	Gypsy99-I_DR	Gypsy	LTR	ZTA
19	27471397	27478928	-	TALONT000999961	TALONG000049901	Gypsy94-I_DR	Gypsy	LTR	ZTA
5	36124428	36130553	-	TALONT001147809	TALONG000049912	ERV1-N3-I_DR	ERV1	LTR	ZTA
19	35361556	35363920	+	TALONT001001085	TALONG000049922	Tx1-8_DR	L1-Tx1	LINE	ZTA
19	35361556	35369837	+	TALONT001688272	TALONG000049922	ERV1-10_DR-I	ERV1	LTR	ZTA
19	39524346	39526240	+	TALONT001001429	TALONG000049928	ERV1-N3-LTR_DR	ERV1	LTR	ZTA
5	43103221	43106494	+	TALONT001003178	TALONG000049937	KenoDr1	L1-Tx1	LINE	ZTA
5	53258073	53268559	-	TALONT001152840	TALONG000049947	ERV1-N6-I_DR	ERV1	LTR	ZTA
5	53258946	53268559	-	TALONT001152843	TALONG000049947	ERV1-N6-I_DR	ERV1	LTR	ZTA
6	17667563	17676991	-	TALONT001356955	TALONG000049990	Gypsy-219_DR-I	Gypsy	LTR	ZTA
6	24211822	24220692	+	TALONT001923784	TALONG000050004	EnSpm-N13_DR	CMC-EnSpm	DNA	ZTA
6	59468516	59470459	+	TALONT001011651	TALONG000050038	DNA-2-1_DR	CMC-EnSpm	DNA	ZTA
1	7049686	7054447	-	TALONT001209509	TALONG000050052	Gypsy91-I_DR	Gypsy	LTR	ZTA
9	15517434	15530096	-	TALONT001553080	TALONG000050090	Gypsy54-I_DR	Gypsy	LTR	ZTA
9	18073715	18079627	+	TALONT001211525	TALONG000050110	Gypsy43-I_DR	Gypsy	LTR	ZTA
20	16853247	16861672	+	TALONT001020257	TALONG000050177	Gypsy-171_DR-I	Gypsy	LTR	ZTA
20	19643266	19650496	+	TALONT001020850	TALONG000050187	Gypsy7-I_DR	Gypsy	LTR	ZTA
9	27185576	27187265	+	TALONT001021815	TALONG000050197	L1-82_DR	L1	LINE	ZTA
1	54476094	54484366	-	TALONT001033545	TALONG000050363	Gypsy71-I_DR	Gypsy	LTR	ZTA
1	57024425	57032259	-	TALONT001034414	TALONG000050383	Gypsy106-LTR_DR	Gypsy	LTR	ZTA
1	57032234	57040472	-	TALONT001034416	TALONG000050385	Gypsy106-I_DR	Gypsy	LTR	ZTA
1	57941146	57945158	+	TALONT001034450	TALONG000050388	Gypsy86-I_DR	Gypsy	LTR	ZTA
10	12430737	12437072	-	TALONT001040261	TALONG000050477	Gypsy87-I_DR	Gypsy	LTR	ZTA
10	15736488	15741721	-	TALONT001040811	TALONG000050487	Tx1-12_DR	L1-Tx1	LINE	ZTA
21	23779794	23787206	+	TALONT001237171	TALONG000050547	BHIKHARI_I	ERV1	LTR	ZTA
11	16468036	16477062	+	TALONT001053179	TALONG000050653	EnSpm-3_DR	CMC-EnSpm	DNA	ZTA
22	6163160	6167210	+	TALONT001249062	TALONG000050677	hAT-N76_DR	CMC-EnSpm	DNA	ZTA
11	33146604	33151585	+	TALONT001058751	TALONG000050700	L2-1_DR	L2	LINE	ZTA
22	27790729	27792164	-	TALONT001062348	TALONG000050747	ERV1-N4-I_DR	ERV1-N4-I_DR	LTR	ZTA
12	2957028	2959913	+	TALONT001062996	TALONG000050756	DNA2-1_DR	CMC-EnSpm	DNA	ZTA
22	31732627	31740610	+	TALONT001063167	TALONG000050757	Gypsy-233_DR-I	Gypsy	LTR	ZTA
22	32689022	32691318	+	TALONT001063259	TALONG000050760	Tx1-20_DR	L1-Tx1	LINE	ZTA
12	8517220	8524880	+	TALONT001064549	TALONG000050774	Gypsy-21-I_DR	Gypsy	LTR	ZTA
12	15027428	15035262	-	TALONT001067041	TALONG000050808	Gypsy106-I_DR	Gypsy	LTR	ZTA
12	15501099	15508720	-	TALONT001067049	TALONG000050809	BHIKHARI_I	ERV1	LTR	ZTA
23	4137317	4144605	-	TALONT001067392	TALONG000050814	BEL20-I_DR	Pao	LTR	ZTA
23	12953852	12958673	+	TALONT001069138	TALONG000050830	Gypsy137-I_DR	Gypsy	LTR	ZTA
12	22093721	22095374	+	TALONT001069620	TALONG000050849	ERV1-N3B-LTR_DR	ERV1	LTR	ZTA
23	18924884	18928679	+	TALONT001070793	TALONG000050856	EnSpm-N17_DR	TcMar	DNA	ZTA
23	41041154	41046725	-	TALONT001078906	TALONG000050908	L1-37_DR	L1	LINE	ZTA
24	11206453	11210767	+	TALONT001082134	TALONG000050937	Gypsy102-I_DR	Gypsy	LTR	ZTA
24	14181277	14184047	+	TALONT001275776	TALONG000050944	DNA9TA1_DR	CMC-EnSpm	DNA	ZTA
25	21961434	21969108	+	TALONT001093146	TALONG000051054	Gypsy-21-I_DR	Gypsy	LTR	ZTA
25	26402757	26410605	+	TALONT001093466	TALONG000051069	ERV1-3-I_DR	ERV1	LTR	ZTA
3	2681076	2688610	-	TALONT001097354	TALONG000051119	BHIKHARI_I	ERV1	LTR	ZTA
14	5132020	5135587	-	TALONT001286835	TALONG000051138	P-1_DR	P	DNA	ZTA
3	13957973	13964476	-	TALONT001632278	TALONG000051180	BEL34-I_DR	Pao	LTR	ZTA
14	18307460	18309665	+	TALONT001101614	TALONG000051209	DNA-2-1_DR	CMC-EnSpm	DNA	ZTA
14	48804355	48811657	-	TALONT001107819	TALONG000051269	BEL27-I_DR	Pao	LTR	ZTA
15	9703145	9711689	-	TALONT001110972	TALONG000051302	Gypsy-15-I_DR	Gypsy	LTR	ZTA
15	24191949	24198244	+	TALONT001113576	TALONG000051351	Gypsy-187_DR-I	Gypsy	LTR	ZTA
3	37714062	37718005	-	TALONT001307126	TALONG000051359	EnSpm-16_DR	CMC-EnSpm	DNA	ZTA
3	38971708	38975346	-	TALONT001307206	TALONG000051363	EnSpm-N17_DR	TcMar	DNA	ZTA
3	38971708	38975346	-	TALONT001307208	TALONG000051363	EnSpm-N17_DR	TcMar	DNA	ZTA
16	3786610	3794587	+	TALONT001119528	TALONG000051411	Gypsy52-LTR_DR	Gypsy	LTR	ZTA
16	14861111	14864135	-	TALONT001123023	TALONG000051445	BHIKHARI-3-LTR_DR	ERV1	LTR	ZTA
4	37348328	37355102	-	TALONT001130664	TALONG000051571	Gypsy10-I_DR	Gypsy	LTR	ZTA
4	37363843	37370638	-	TALONT001130665	TALONG000051572	Gypsy10-I_DR	Gypsy	LTR	ZTA
4	38577303	38581820	+	TALONT001130734	TALONG000051582	Copia5-I_DR	Copia	LTR	ZTA
4	47345058	47347513	+	TALONT001131535	TALONG000051628	L1-2_DR	L1-Tx1	LINE	ZTA
4	52190838	52198683	+	TALONT001132017	TALONG000051651	Gypsy80-I_DR	Gypsy	LTR	ZTA
4	53230663	53236567	+	TALONT001132128	TALONG000051656	Gypsy-30-I_DR	Gypsy	LTR	ZTA
4	53230663	53236567	+	TALONT001659770	TALONG000051656	Gypsy-30-I_DR	Gypsy	LTR	ZTA
4	55905783	55913052	-	TALONT001132295	TALONG000051669	Gypsy116-I_DR	Gypsy	LTR	ZTA
4	57041978	57045203	+	TALONT001132382	TALONG000051676	Rex1-31_DRe	Rex-Babar	LINE	ZTA
4	62792707	62800067	+	TALONT001325260	TALONG000051693	BEL27-I_DR	Pao	LTR	ZTA
4	71111445	71118651	-	TALONT001133771	TALONG000051720	CATCH2I_DR	Pao	LTR	ZTA
5	17412780	17416670	-	TALONT001139271	TALONG000051804	Gypsy47-I_DR	Gypsy	LTR	ZTA
17	35719168	35729557	+	TALONT001148132	TALONG000051872	Gypsy-15-I_DR	Gypsy	LTR	ZTA
17	39409703	39417834	+	TALONT001502238	TALONG000051883	Gypsy6-I_DR	Gypsy	LTR	ZTA
17	45624384	45632925	-	TALONT001149554	TALONG000051895	Gypsy-15-I_DR	Gypsy	LTR	ZTA
5	47282536	47286536	-	TALONT001151654	TALONG000051923	BHIKHARI-5-I_DR	ERV1	LTR	ZTA
5	54213841	54220060	+	TALONT001678008	TALONG000051945	Gypsy161-I_DR	Gypsy	LTR	ZTA
18	25344831	25352925	+	TALONT001156583	TALONG000051973	BHIKHARI-5-I_DR	ERV1	LTR	ZTA
18	30082675	30087848	-	TALONT001156927	TALONG000051978	Gypsy158-I_DR	Gypsy	LTR	ZTA
18	46605198	46610698	-	TALONT001160266	TALONG000052042	Gypsy49-I_DR	Gypsy	LTR	ZTA
19	16047984	16055301	-	TALONT001168251	TALONG000052102	Gypsy94-I_DR	Gypsy	LTR	ZTA
19	28201163	28206004	-	TALONT001171082	TALONG000052161	Gypsy97-I_DR	Gypsy	LTR	ZTA
19	37236392	37241357	-	TALONT001173129	TALONG000052189	L2-1_DR	L2	LINE	ZTA
19	38572254	38578655	+	TALONT001173353	TALONG000052194	Gypsy42-I_DR	Gypsy	LTR	ZTA
6	50870515	50875494	+	TALONT001177889	TALONG000052222	L2-1_DR	L2	LINE	ZTA
2	12779791	12787158	+	TALONT001180870	TALONG000052256	BEL-49_DRe-I	Pao	LTR	ZTA
2	19498066	19502473	-	TALONT001182198	TALONG000052289	Gypsy-110_DR-I	Gypsy	LTR	ZTA
7	5719343	5724910	-	TALONT001182436	TALONG000052293	Gypsy-31-I_DR	Gypsy	LTR	ZTA
2	36552678	36564386	+	TALONT001372330	TALONG000052344	EnSpm-N10_DR	CMC-EnSpm	DNA	ZTA
2	48049256	48053702	-	TALONT001705812	TALONG000052366	Gypsy141-I_DR	Gypsy	LTR	ZTA
7	34157574	34163067	-	TALONT001192490	TALONG000052378	L1-66_DR	L1	LINE	ZTA
7	38062520	38070432	+	TALONT001193324	TALONG000052386	Gypsy81-I_Dr	Gypsy	LTR	ZTA
7	45127839	45132211	+	TALONT001952923	TALONG000052401	Gypsy-194_DR-I	Gypsy	LTR	ZTA
7	60615224	60623501	+	TALONT001196883	TALONG000052427	Gypsy81-I_Dr	Gypsy	LTR	ZTA
7	64883030	64887835	+	TALONT001196990	TALONG000052437	BHIKHARI-5-I_DR	ERV1	LTR	ZTA
7	66156667	66160174	+	TALONT001956057	TALONG000052442	DNA2-1_DR	CMC-EnSpm	DNA	ZTA
8	23816765	23823532	-	TALONT001388249	TALONG000052476	BEL-26_DR-I	Pao	LTR	ZTA
8	23991464	23993389	-	TALONT001202699	TALONG000052477	DNA-2-1_DR	DNA-2-1_DR	DNA	ZTA
8	37882965	37887393	-	TALONT001204147	TALONG000052514	Gypsy92-I_DR	Gypsy	LTR	ZTA
8	42083911	42091592	+	TALONT001204466	TALONG000052525	Gypsy-21-I_DR	Gypsy	LTR	ZTA
8	44907798	44909948	-	TALONT001204763	TALONG000052530	I-1_DR	I	LINE	ZTA
9	2253292	2259909	+	TALONT001208120	TALONG000052550	CATCH1I_DR	Pao	LTR	ZTA
1	35170487	35177908	-	TALONT001218977	TALONG000052711	Gypsy136-I_DR	Gypsy	LTR	ZTA
9	50051724	50059202	-	TALONT001221234	TALONG000052748	Gypsy102-I_DR	Gypsy	LTR	ZTA
10	37905307	37912797	+	TALONT001240549	TALONG000052946	Gypsy102-I_DR	Gypsy	LTR	ZTA
11	13904831	13910215	-	TALONT001246743	TALONG000053003	L1-1_DR	L1	LINE	ZTA
22	3761567	3763449	+	TALONT001247261	TALONG000053006	ERV1-N3B-LTR_DR	ERV1	LTR	ZTA
11	14896461	14900593	+	TALONT001247432	TALONG000053007	Tx1-16_DR	L1-Tx1	LINE	ZTA
13	2707957	2709937	-	TALONT001270667	TALONG000053165	DNA-2-1_DR	DNA-2-1_DR	DNA	ZTA
25	1965356	1973524	+	TALONT001281390	TALONG000053251	Gypsy65-LTR_DR	Gypsy	LTR	ZTA
14	21961424	21969325	+	TALONT001291882	TALONG000053343	Gypsy65-I_DR	Gypsy	LTR	ZTA
3	9901386	9904684	+	TALONT001293239	TALONG000053362	Copia-7-I_DR	Gypsy	LTR	ZTA
3	28753092	28756277	-	TALONT001301101	TALONG000053431	EnSpm-N17_DR	TcMar	DNA	ZTA
15	23796333	23801444	+	TALONT001302279	TALONG000053441	L1-39_DR	L1	LINE	ZTA
4	26921220	26925590	-	TALONT001488004	TALONG000053573	Rex1-31_DRe	Rex-Babar	LINE	ZTA
4	76560818	76566692	+	TALONT001492997	TALONG000053685	EnSpmN1_DR	CMC-EnSpm	DNA	ZTA
18	24633111	24639642	-	TALONT001342088	TALONG000053785	Gypsy152B-I_DR	Gypsy	LTR	ZTA
5	42726401	42733692	-	TALONT001343365	TALONG000053815	DNA-1-1_DR	PIF-Harbinger	DNA	ZTA
19	12812966	12817531	+	TALONT001351956	TALONG000053869	L1-51_DR	L1	LINE	ZTA
19	13452890	13456696	-	TALONT001352071	TALONG000053871	EnSpm-N17_DR	TcMar	DNA	ZTA
19	13555977	13559870	+	TALONT001517523	TALONG000053873	Gypsy-14-I_DR	Gypsy	LTR	ZTA
6	12827415	12830741	+	TALONT001356242	TALONG000053921	L2-1_DR	L2	LINE	ZTA
2	19363161	19367353	-	TALONT001366600	TALONG000053996	Tx1-19_DR	L1-Tx1	LINE	ZTA
2	23498417	23501857	+	TALONT001368658	TALONG000054010	REX1-8_DR	Rex-Babar	LINE	ZTA
2	47860123	47865113	+	TALONT001376121	TALONG000054068	L2-1_DR	L2	LINE	ZTA
2	57720707	57722573	-	TALONT001707048	TALONG000054083	DNA-2-1_DR	DNA-2-1_DR	DNA	ZTA
8	5509920	5511547	+	TALONT001385103	TALONG000054153	BHIKHARI_LTR	ERV1	LTR	ZTA
8	28564325	28571836	+	TALONT001389030	TALONG000054179	BHIKHARI-5-I_DR	ERV1	LTR	ZTA
8	34990514	34995827	-	TALONT001968352	TALONG000054185	L1-109_DR	L1	LINE	ZTA
8	36272167	36275092	-	TALONT001389532	TALONG000054187	ERV1-N3-LTR_DR	ERV1	LTR	ZTA
10	11513661	11517462	+	TALONT001414981	TALONG000054430	ERV1-N2-I_DR	ERV1-N2-I_DR	LTR	ZTA
12	19752477	19755835	-	TALONT001599957	TALONG000054616	Copia-7-I_DR	Gypsy	LTR	ZTA
13	18456651	18461254	-	TALONT001449738	TALONG000054690	Gypsy153-I_DR	Gypsy	LTR	ZTA
13	39991059	39996370	-	TALONT001455653	TALONG000054743	Tx1-29_DR	L1-Tx1	LINE	ZTA
14	18992157	19001270	+	TALONT001463149	TALONG000054802	EnSpm-16_DR	CMC-EnSpm	DNA	ZTA
18	9249887	9257298	-	TALONT001505799	TALONG000055160	BEL23-I_DR	Pao	LTR	ZTA
9	42220134	42223139	-	TALONT001560691	TALONG000055577	DNA9TA1_DR	CMC-EnSpm	DNA	ZTA
10	23706868	23710136	+	TALONT001577232	TALONG000055691	Rex1-20_DRe	Rex-Babar	LINE	ZTA
21	23920145	23926428	+	TALONT001578114	TALONG000055699	Gypsy40-I_DR	Gypsy	LTR	ZTA
22	19342562	19348877	-	TALONT001816784	TALONG000055781	EnSpm-17_DR	CMC-EnSpm	DNA	ZTA
3	3190491	3193045	+	TALONT001630028	TALONG000056020	BHIKHARI_I	ERV1	LTR	ZTA
4	16371892	16375819	+	TALONT001763672	TALONG000056155	Copia-7-I_DR	Gypsy	LTR	ZTA
17	42931062	42939163	-	TALONT001667700	TALONG000056238	Gypsy65-I_DR	Gypsy	LTR	ZTA
18	43421686	43426753	-	TALONT001675688	TALONG000056286	L2-3_DRe	L2	LINE	ZTA
1	35050526	35055920	-	TALONT001804130	TALONG000059061	BHIKHARI-5-I_DR	ERV1	LTR	ZTA
6	37270831	37273570	-	TALONT001927608	TALONG000059913	DNA9TA1_DR	CMC-EnSpm	DNA	ZTA
9	53250260	53253284	-	TALONT001981466	TALONG000060316	DNA9TA1_DR	CMC-EnSpm	DNA	ZTA
4	27112396	27119713	-	ENSDART00000034534	ENSDARG00000024306	hAT-26_DR	hAT-Ac	DNA	Maternal
7	26534131	26542420	+	TALONT000174313	ENSDARG00000090975	EnSpm-N10_DR	CMC-EnSpm	DNA	Maternal
1	14527257	14534187	-	TALONT000065999	ENSDARG00000110922	piggyBac-1_DR	PiggyBac	DNA	Maternal
8	20859084	20862443	-	TALONT000193757	ENSDARG00000027676	Harbinger-6_DR	PIF-Harbinger	DNA	Maternal
8	20859084	20862443	-	TALONT000284550	ENSDARG00000027676	Harbinger-6_DR	PIF-Harbinger	DNA	Maternal
22	38796339	38801510	-	ENSDART00000140764	ENSDARG00000070898	hAT-N76_DR	hAT	DNA	Maternal
22	38796339	38800173	-	TALONT000273493	ENSDARG00000070898	hAT-N76_DR	hAT	DNA	Maternal
24	12866331	12866677	-	TALONT000062488	TALONG000032269	HE2_DR	tRNA-V-RTE	SINE	Maternal
24	14826255	14827848	-	TALONT000063171	TALONG000032342	Penelope-1_DR	Penelope	LINE	Maternal
20	49231893	49235487	-	TALONT000248167	TALONG000042943	EnSpm-14N1_DR	CMC-EnSpm	DNA	Maternal
6	24223415	24231310	+	TALONT000251164	TALONG000043021	EnSpm-N13_DR	CMC-EnSpm	DNA	Maternal

## Sheet: Data S2
Dataset S2 Annotation results of TE-gene transcripts
Chr	Start	End	Strand	isoform	gene	isoform_length	overlapped_length	overlapped_proportion	max_overlapped_TE	max_overlapped_length	subfamily	family	class	Number_of_exon_overlap_TE	FirstExon	all_exon_overlap	Number_of_TE_type	TE_subfamily
4	32772246	32783780	+	ENSDART00000125835	ENSDARG00000088245	3618	10	0.00276396	EnSpm-N18_DR_dup129	10	EnSpm-N18_DR	CMC-EnSpm	DNA	NO	1	10	1	EnSpm-N18_DR
7	48240707	48251235	-	ENSDART00000098904	ENSDARG00000008454	2912	10	0.00343407	DNA8-26_DR_dup156	10	DNA8-26_DR	DNA8-26_DR	DNA	NO	1	12	1	DNA8-26_DR
7	48240707	48250085	-	TALONT000804351	ENSDARG00000008454	2839	10	0.00352237	DNA8-26_DR_dup156	10	DNA8-26_DR	DNA8-26_DR	DNA	NO	1	11	1	DNA8-26_DR
6	42291308	42336987	-	TALONT000717562	ENSDARG00000053574	4104	10	0.00243665	hAT-N127_DR_dup203	10	hAT-N127_DR	hAT-Charlie	DNA	NO	1	38	1	hAT-N127_DR
2	3823813	3868262	+	TALONT001948469	ENSDARG00000017180	6209	10	0.00161057	DNA-5-3_DR_dup27	10	DNA-5-3_DR	hAT-hAT5	DNA	NO	1	26	1	DNA-5-3_DR
9	16127209	16239130	-	ENSDART00000138204	ENSDARG00000024694	5429	10	0.00184196	L1-48_DR_dup8	10	L1-48_DR	L1	LINE	NO	1	20	1	L1-48_DR
9	16127209	16239032	-	TALONT000066002	ENSDARG00000024694	5244	10	0.00190694	L1-48_DR_dup8	10	L1-48_DR	L1	LINE	NO	1	20	1	L1-48_DR
9	16127209	16239032	-	TALONT000066036	ENSDARG00000024694	3608	10	0.00277162	L1-48_DR_dup8	10	L1-48_DR	L1	LINE	NO	1	20	1	L1-48_DR
9	16128492	16239032	-	TALONT000295858	ENSDARG00000024694	4222	10	0.00236855	L1-48_DR_dup8	10	L1-48_DR	L1	LINE	NO	1	20	1	L1-48_DR
9	16129039	16239032	-	TALONT000526119	ENSDARG00000024694	3588	10	0.00278707	L1-48_DR_dup8	10	L1-48_DR	L1	LINE	NO	1	20	1	L1-48_DR
20	38671894	38716529	+	ENSDART00000146544	ENSDARG00000032431	875	10	0.0114286	hAT-N50B_DR_dup23	10	hAT-N50B_DR	hAT-Ac	DNA	NO	1	8	1	hAT-N50B_DR
8	1741938	1838315	-	ENSDART00000114476	ENSDARG00000062823	4048	10	0.00247036	Polinton-1N1_DR_dup29	10	Polinton-1N1_DR	Maverick	DNA	NO	1	3	1	Polinton-1N1_DR
8	1749377	1838315	-	TALONT000191559	ENSDARG00000062823	3836	10	0.00260688	Polinton-1N1_DR_dup29	10	Polinton-1N1_DR	Maverick	DNA	NO	1	3	1	Polinton-1N1_DR
8	23861461	23879395	+	ENSDART00000037109	ENSDARG00000073997	2614	10	0.00382555	EnSpm-9_DR_dup120	10	EnSpm-9_DR	CMC-EnSpm	DNA	NO	1	16	1	EnSpm-9_DR
8	48816082	48847772	-	TALONT001971091	ENSDARG00000009557	3444	10	0.0029036	EnSpm-N13_DR_dup221	10	EnSpm-N13_DR	CMC-EnSpm	DNA	NO	1	12	1	EnSpm-N13_DR
17	30749251	30817230	+	ENSDART00000115296	ENSDARG00000079796	1361	10	0.00734754	Mariner-N1_DR_dup9	10	Mariner-N1_DR	TcMar	DNA	NO	1	7	1	Mariner-N1_DR
17	49637257	49642364	+	ENSDART00000075281	ENSDARG00000053263	1429	10	0.0069979	EnSpm-10_DR_dup11	10	EnSpm-10_DR	CMC-EnSpm	DNA	NO	1	2	1	EnSpm-10_DR
17	49637257	49642203	+	TALONT000077215	ENSDARG00000053263	1375	10	0.00727273	EnSpm-10_DR_dup11	10	EnSpm-10_DR	CMC-EnSpm	DNA	YES	1	1	1	EnSpm-10_DR
13	7170236	7207659	-	TALONT000785222	ENSDARG00000098414	3330	10	0.003003	hAT-11_DR_dup37	10	hAT-11_DR	hAT-Tip100	DNA	NO	1	22	1	hAT-11_DR
12	19959037	19974532	+	ENSDART00000015780	ENSDARG00000014161	3210	10	0.00311526	Kolobok-N4_DR_dup11	10	Kolobok-N4_DR	Kolobok-T2	DNA	YES	1	1	1	Kolobok-N4_DR
12	19959037	19974532	+	TALONT000352755	ENSDARG00000014161	3112	10	0.00321337	Kolobok-N4_DR_dup11	10	Kolobok-N4_DR	Kolobok-T2	DNA	NO	1	2	1	Kolobok-N4_DR
12	46950584	46959990	-	ENSDART00000084557	ENSDARG00000060196	1258	10	0.00794913	EnSpm-9_DR_dup19	10	EnSpm-9_DR	CMC-EnSpm	DNA	NO	1	5	1	EnSpm-9_DR
19	222778	264725	+	TALONT000209815	ENSDARG00000063713	3131	10	0.00319387	Gypsy-31-LTR_DR_dup27	10	Gypsy-31-LTR_DR	Gypsy	LTR	NO	1	2	1	Gypsy-31-LTR_DR
19	9212031	9228512	+	ENSDART00000052930	ENSDARG00000036438	1915	10	0.00522193	hAT-N21B_DR_dup49	10	hAT-N21B_DR	hAT-Ac	DNA	NO	1	9	1	hAT-N21B_DR
15	1653779	1672798	+	TALONT000163224	ENSDARG00000015676	2092	10	0.00478011	hAT-N127_DR_dup59	10	hAT-N127_DR	hAT-Charlie	DNA	NO	1	16	1	hAT-N127_DR
23	44970214	45022681	-	TALONT000402082	ENSDARG00000070119	3413	10	0.00292997	Gypsy118-LTR_DR_dup22	10	Gypsy118-LTR_DR	Gypsy	LTR	NO	1	18	1	Gypsy118-LTR_DR
23	44970214	45022681	-	TALONT000832950	ENSDARG00000070119	3444	10	0.0029036	Gypsy118-LTR_DR_dup22	10	Gypsy118-LTR_DR	Gypsy	LTR	NO	1	18	1	Gypsy118-LTR_DR
21	8268044	8317177	+	TALONT000255241	ENSDARG00000023362	1097	10	0.00911577	hAT-N137_DR_dup44	10	hAT-N137_DR	hAT-Ac	DNA	NO	1	4	1	hAT-N137_DR
10	22440	28198	+	TALONT000739365	ENSDARG00000036359	1965	10	0.00508906	Gypsy-23-LTR_DR_dup3	10	Gypsy-23-LTR_DR	Gypsy	LTR	NO	1	3	1	Gypsy-23-LTR_DR
10	22480	28198	+	TALONT000322372	ENSDARG00000036359	1928	10	0.00518672	Gypsy-23-LTR_DR_dup3	10	Gypsy-23-LTR_DR	Gypsy	LTR	NO	1	3	1	Gypsy-23-LTR_DR
10	6121558	6202415	+	TALONT000467719	ENSDARG00000100729	2927	10	0.00341647	Merlin-1_DR_dup11	10	Merlin-1_DR	Merlin	DNA	NO	1	18	1	Merlin-1_DR
22	1725568	1729540	+	TALONT000382634	ENSDARG00000109210	1384	10	0.00722543	LOOPERN1_DR_dup31	10	LOOPERN1_DR	Kolobok-T2	DNA	NO	1	4	1	LOOPERN1_DR
4	861444	880415	-	ENSDART00000149162	ENSDARG00000006060	3425	11	0.00321168	Gypsy120-LTR_DR_dup22	11	Gypsy120-LTR_DR	Gypsy	LTR	NO	1	16	1	Gypsy120-LTR_DR
4	23774181	23873924	-	TALONT000119589	ENSDARG00000022187	3183	11	0.00345586	DNA2-5_DR_dup40	11	DNA2-5_DR	hAT-Ac	DNA	NO	1	8	1	DNA2-5_DR
7	19835569	19848037	+	TALONT000886089	ENSDARG00000076472	2274	11	0.00483729	IS3EU-4_DR_dup278	11	IS3EU-4_DR	IS3EU	DNA	NO	1	4	1	IS3EU-4_DR
7	30240791	30267169	+	ENSDART00000109243	ENSDARG00000076104	6393	11	0.00172063	EnSpm-17_DR_dup356	11	EnSpm-17_DR	CMC-EnSpm	DNA	NO	1	15	1	EnSpm-17_DR
7	30240791	30267169	+	TALONT000446395	ENSDARG00000076104	6358	11	0.0017301	EnSpm-17_DR_dup356	11	EnSpm-17_DR	CMC-EnSpm	DNA	NO	1	15	1	EnSpm-17_DR
7	30240791	30267169	+	TALONT000446448	ENSDARG00000076104	6219	11	0.00176877	EnSpm-17_DR_dup356	11	EnSpm-17_DR	CMC-EnSpm	DNA	NO	1	15	1	EnSpm-17_DR
7	30240791	30267169	+	TALONT000794710	ENSDARG00000076104	6361	11	0.00172929	EnSpm-17_DR_dup356	11	EnSpm-17_DR	CMC-EnSpm	DNA	NO	1	15	1	EnSpm-17_DR
7	30240791	30267169	+	TALONT000890829	ENSDARG00000076104	6414	11	0.001715	EnSpm-17_DR_dup356	11	EnSpm-17_DR	CMC-EnSpm	DNA	NO	1	15	1	EnSpm-17_DR
7	30240791	30267169	+	TALONT001190065	ENSDARG00000076104	6226	11	0.00176678	EnSpm-17_DR_dup356	11	EnSpm-17_DR	CMC-EnSpm	DNA	NO	1	15	1	EnSpm-17_DR
7	30240791	30267169	+	TALONT001190087	ENSDARG00000076104	6065	11	0.00181369	EnSpm-17_DR_dup356	11	EnSpm-17_DR	CMC-EnSpm	DNA	NO	1	16	1	EnSpm-17_DR
7	30240791	30267169	+	TALONT001190124	ENSDARG00000076104	6277	11	0.00175243	EnSpm-17_DR_dup356	11	EnSpm-17_DR	CMC-EnSpm	DNA	NO	1	15	1	EnSpm-17_DR
7	30240791	30267169	+	TALONT001378150	ENSDARG00000076104	6284	11	0.00175048	EnSpm-17_DR_dup356	11	EnSpm-17_DR	CMC-EnSpm	DNA	NO	1	16	1	EnSpm-17_DR
7	30240791	30267169	+	TALONT001708571	ENSDARG00000076104	6069	11	0.00181249	EnSpm-17_DR_dup356	11	EnSpm-17_DR	CMC-EnSpm	DNA	NO	1	15	1	EnSpm-17_DR
7	30240791	30267169	+	TALONT001947208	ENSDARG00000076104	6028	11	0.00182482	EnSpm-17_DR_dup356	11	EnSpm-17_DR	CMC-EnSpm	DNA	NO	1	15	1	EnSpm-17_DR
7	30240791	30267169	+	TALONT001947296	ENSDARG00000076104	6222	11	0.00176792	EnSpm-17_DR_dup356	11	EnSpm-17_DR	CMC-EnSpm	DNA	NO	1	15	1	EnSpm-17_DR
7	30264688	30267169	+	TALONT001190168	ENSDARG00000076104	2406	11	0.0045719	EnSpm-17_DR_dup356	11	EnSpm-17_DR	CMC-EnSpm	DNA	YES	1	1	1	EnSpm-17_DR
5	15067796	15176028	-	ENSDART00000154591	ENSDARG00000097882	995	11	0.0110553	HATN8_DR_dup121	11	HATN8_DR	Zisupton	DNA	YES	1	1	1	HATN8_DR
3	22377312	22421935	+	ENSDART00000155597	ENSDARG00000061798	4475	11	0.0024581	DNA9-3_DR_dup66	11	DNA9-3_DR	MULE-MuDR	DNA	NO	1	19	1	DNA9-3_DR
3	22377312	22421935	+	TALONT001104197	ENSDARG00000061798	4412	11	0.0024932	DNA9-3_DR_dup66	11	DNA9-3_DR	MULE-MuDR	DNA	NO	1	18	1	DNA9-3_DR
3	22377312	22421935	+	TALONT001469268	ENSDARG00000061798	4585	11	0.00239913	DNA9-3_DR_dup66	11	DNA9-3_DR	MULE-MuDR	DNA	NO	1	20	1	DNA9-3_DR
3	24694798	24765127	+	TALONT000204251	ENSDARG00000075867	4494	11	0.00244771	hATN-28_DRe_dup26	11	hATN-28_DRe	hAT-Charlie	DNA	NO	1	18	1	hATN-28_DRe
3	24694798	24765127	+	TALONT000626709	ENSDARG00000075867	4603	11	0.00238975	hATN-28_DRe_dup26	11	hATN-28_DRe	hAT-Charlie	DNA	NO	1	19	1	hATN-28_DRe
3	24694798	24765127	+	TALONT000626714	ENSDARG00000075867	4591	11	0.00239599	hATN-28_DRe_dup26	11	hATN-28_DRe	hAT-Charlie	DNA	NO	1	19	1	hATN-28_DRe
3	27798094	27831806	+	ENSDART00000075100	ENSDARG00000053129	1362	11	0.00807636	L1-60_DR_dup98	11	L1-60_DR	L1	LINE	NO	1	4	1	L1-60_DR
2	11055316	11063844	+	ENSDART00000145289	ENSDARG00000058229	935	11	0.0117647	hAT-N85_DR_dup9	11	hAT-N85_DR	hAT-Charlie	DNA	YES	1	1	1	hAT-N85_DR
2	20967673	20974156	+	TALONT000440738	ENSDARG00000039142	1725	11	0.00637681	EnSpm-7_DR_dup119	11	EnSpm-7_DR	CMC-EnSpm	DNA	NO	1	4	1	EnSpm-7_DR
2	37563585	37632896	-	TALONT000458463	ENSDARG00000011948	3610	11	0.00304709	Kolobok-N13_DR_dup10	11	Kolobok-N13_DR	Kolobok-N13_DR	DNA	NO	1	11	1	Kolobok-N13_DR
2	57879347	57891504	-	ENSDART00000139948	ENSDARG00000027547	1108	11	0.0099278	ERV1-N3-I_DR_dup82	11	ERV1-N3-I_DR	ERV1	LTR	YES	1	1	1	ERV1-N3-I_DR
1	532766	549521	+	ENSDART00000179731	ENSDARG00000041570	949	11	0.0115911	DNA-8-36B_DR_dup1	11	DNA-8-36B_DR	hAT-Tip100	DNA	YES	1	1	1	DNA-8-36B_DR
1	28031697	28046806	+	ENSDART00000047211	ENSDARG00000031632	1798	11	0.00611791	Nimb-8_DR_dup2	11	Nimb-8_DR	I	LINE	YES	1	1	1	Nimb-8_DR
9	51837013	51948119	+	TALONT000543717	ENSDARG00000098110	5065	11	0.00217177	Gypsy-31-LTR_DR_dup76	11	Gypsy-31-LTR_DR	Gypsy	LTR	NO	1	3	1	Gypsy-31-LTR_DR
9	51837013	51948119	+	TALONT000543724	ENSDARG00000098110	5202	11	0.00211457	Gypsy-31-LTR_DR_dup76	11	Gypsy-31-LTR_DR	Gypsy	LTR	NO	1	4	1	Gypsy-31-LTR_DR
9	51837013	51948119	+	TALONT000543726	ENSDARG00000098110	5130	11	0.00214425	Gypsy-31-LTR_DR_dup76	11	Gypsy-31-LTR_DR	Gypsy	LTR	NO	1	4	1	Gypsy-31-LTR_DR
9	51837013	51948119	+	TALONT000543727	ENSDARG00000098110	5143	11	0.00213883	Gypsy-31-LTR_DR_dup76	11	Gypsy-31-LTR_DR	Gypsy	LTR	NO	1	4	1	Gypsy-31-LTR_DR
16	21444492	21461675	-	TALONT000631022	ENSDARG00000056892	3134	11	0.00350989	hAT5-N2_DR_dup23	11	hAT5-N2_DR	hAT-hAT5	DNA	NO	1	8	1	hAT5-N2_DR
16	21444492	21489514	-	TALONT000631037	ENSDARG00000056892	3270	11	0.00336391	hAT5-N2_DR_dup23	11	hAT5-N2_DR	hAT-hAT5	DNA	NO	1	14	1	hAT5-N2_DR
16	21444492	21489641	-	TALONT000631039	ENSDARG00000056892	3436	11	0.0032014	hAT5-N2_DR_dup23	11	hAT5-N2_DR	hAT-hAT5	DNA	NO	1	13	1	hAT5-N2_DR
16	21444492	21489528	-	TALONT000835945	ENSDARG00000056892	3208	11	0.00342893	hAT5-N2_DR_dup23	11	hAT5-N2_DR	hAT-hAT5	DNA	NO	1	14	1	hAT5-N2_DR
16	35594670	35645431	+	TALONT001318622	ENSDARG00000104760	4621	11	0.00238044	DNA8-17_DR_dup30	11	DNA8-17_DR	hAT-Tip100	DNA	NO	1	23	1	DNA8-17_DR
16	35594670	35645431	+	TALONT001318632	ENSDARG00000104760	4532	11	0.00242718	DNA8-17_DR_dup30	11	DNA8-17_DR	hAT-Tip100	DNA	NO	1	23	1	DNA8-17_DR
16	35594670	35641316	+	TALONT001652184	ENSDARG00000104760	5729	11	0.00192006	DNA8-17_DR_dup30	11	DNA8-17_DR	hAT-Tip100	DNA	NO	1	23	1	DNA8-17_DR
20	54196543	54198130	-	ENSDART00000160409	ENSDARG00000101626	1443	11	0.00762301	hAT-2n1_DR_dup31	11	hAT-2n1_DR	hAT-Charlie	DNA	NO	1	2	1	hAT-2n1_DR
8	22761854	22838364	-	ENSDART00000187954	ENSDARG00000025108	4781	11	0.00230077	Gypsy82-LTR_Dr_dup40	11	Gypsy82-LTR_Dr	Gypsy	LTR	NO	1	7	1	Gypsy82-LTR_Dr
8	22786447	22837816	-	TALONT000498156	ENSDARG00000025108	3889	11	0.00282849	Gypsy82-LTR_Dr_dup40	11	Gypsy82-LTR_Dr	Gypsy	LTR	NO	1	7	1	Gypsy82-LTR_Dr
17	18031899	18070787	+	ENSDART00000022758	ENSDARG00000016513	3816	11	0.0028826	EnSpm-17_DR_dup140	11	EnSpm-17_DR	CMC-EnSpm	DNA	NO	1	13	1	EnSpm-17_DR
17	18031899	18070787	+	TALONT000065758	ENSDARG00000016513	3832	11	0.00287056	EnSpm-17_DR_dup140	11	EnSpm-17_DR	CMC-EnSpm	DNA	NO	1	13	1	EnSpm-17_DR
17	18031899	18070047	+	TALONT001498548	ENSDARG00000016513	2950	11	0.00372881	EnSpm-17_DR_dup140	11	EnSpm-17_DR	CMC-EnSpm	DNA	NO	1	14	1	EnSpm-17_DR
17	20245154	20287530	-	TALONT001143657	ENSDARG00000056250	5451	11	0.00201798	HATN2_DR_dup23	11	HATN2_DR	hAT	DNA	NO	1	15	1	HATN2_DR
17	20245154	20287530	-	TALONT001498725	ENSDARG00000056250	5506	11	0.00199782	HATN2_DR_dup23	11	HATN2_DR	hAT	DNA	NO	1	16	1	HATN2_DR
17	20245154	20287530	-	TALONT001498733	ENSDARG00000056250	5416	11	0.00203102	HATN2_DR_dup23	11	HATN2_DR	hAT	DNA	NO	1	16	1	HATN2_DR
17	20245154	20287530	-	TALONT001663331	ENSDARG00000056250	3999	11	0.00275069	HATN2_DR_dup23	11	HATN2_DR	hAT	DNA	NO	1	16	1	HATN2_DR
13	44732	214486	-	TALONT000248383	ENSDARG00000103144	2724	11	0.00403818	DNA6-4_DR_dup4	11	DNA6-4_DR	DNA6-4_DR	DNA	NO	1	8	1	DNA6-4_DR
13	44732	214486	-	TALONT000360139	ENSDARG00000103144	2685	11	0.00409683	DNA6-4_DR_dup4	11	DNA6-4_DR	DNA6-4_DR	DNA	NO	1	8	1	DNA6-4_DR
13	44732	214486	-	TALONT000553036	ENSDARG00000103144	2635	11	0.00417457	DNA6-4_DR_dup4	11	DNA6-4_DR	DNA6-4_DR	DNA	NO	1	8	1	DNA6-4_DR
13	44732	214122	-	TALONT000553042	ENSDARG00000103144	2404	11	0.00457571	DNA6-4_DR_dup4	11	DNA6-4_DR	DNA6-4_DR	DNA	NO	1	7	1	DNA6-4_DR
13	44732	214122	-	TALONT000553043	ENSDARG00000103144	2396	11	0.00459098	DNA6-4_DR_dup4	11	DNA6-4_DR	DNA6-4_DR	DNA	NO	1	7	1	DNA6-4_DR
13	44732	214122	-	TALONT000553045	ENSDARG00000103144	2401	11	0.00458142	DNA6-4_DR_dup4	11	DNA6-4_DR	DNA6-4_DR	DNA	NO	1	7	1	DNA6-4_DR
13	44732	214122	-	TALONT000553061	ENSDARG00000103144	2208	11	0.00498188	DNA6-4_DR_dup4	11	DNA6-4_DR	DNA6-4_DR	DNA	NO	1	6	1	DNA6-4_DR
13	681628	711576	+	ENSDART00000016604	ENSDARG00000014031	4843	11	0.00227132	EnSpm-N13_DR_dup35	11	EnSpm-N13_DR	CMC-EnSpm	DNA	NO	1	16	1	EnSpm-N13_DR
12	34763795	34773420	+	TALONT000244261	ENSDARG00000077081	1429	11	0.00769769	EnSpm-17_DR_dup70	11	EnSpm-17_DR	CMC-EnSpm	DNA	NO	1	7	1	EnSpm-17_DR
19	981321	1002959	-	TALONT000097413	ENSDARG00000102325	3378	11	0.00325636	L1-15_DR_dup3	11	L1-15_DR	L1-Tx1	LINE	NO	1	16	1	L1-15_DR
19	981321	1002959	-	TALONT000097440	ENSDARG00000102325	3471	11	0.00316912	L1-15_DR_dup3	11	L1-15_DR	L1-Tx1	LINE	NO	1	16	1	L1-15_DR
19	981321	1002959	-	TALONT000097449	ENSDARG00000102325	3414	11	0.00322203	L1-15_DR_dup3	11	L1-15_DR	L1-Tx1	LINE	NO	1	16	1	L1-15_DR
19	981321	1002959	-	TALONT000097457	ENSDARG00000102325	3407	11	0.00322865	L1-15_DR_dup3	11	L1-15_DR	L1-Tx1	LINE	NO	1	16	1	L1-15_DR
19	981321	1002959	-	TALONT000097464	ENSDARG00000102325	3540	11	0.00310734	L1-15_DR_dup3	11	L1-15_DR	L1-Tx1	LINE	NO	1	16	1	L1-15_DR
19	981321	1002959	-	TALONT000097545	ENSDARG00000102325	3379	11	0.0032554	L1-15_DR_dup3	11	L1-15_DR	L1-Tx1	LINE	NO	1	16	1	L1-15_DR
19	981321	1002959	-	TALONT000319727	ENSDARG00000102325	3384	11	0.00325059	L1-15_DR_dup3	11	L1-15_DR	L1-Tx1	LINE	NO	1	16	1	L1-15_DR
19	981321	1002959	-	TALONT000319730	ENSDARG00000102325	3477	11	0.00316365	L1-15_DR_dup3	11	L1-15_DR	L1-Tx1	LINE	NO	1	16	1	L1-15_DR
19	981321	1002959	-	TALONT000319817	ENSDARG00000102325	3546	11	0.00310209	L1-15_DR_dup3	11	L1-15_DR	L1-Tx1	LINE	NO	1	16	1	L1-15_DR
19	981321	1002959	-	TALONT000319818	ENSDARG00000102325	3876	11	0.00283798	L1-15_DR_dup3	11	L1-15_DR	L1-Tx1	LINE	NO	1	16	1	L1-15_DR
19	981321	1002959	-	TALONT000687317	ENSDARG00000102325	3353	11	0.00328064	L1-15_DR_dup3	11	L1-15_DR	L1-Tx1	LINE	NO	1	16	1	L1-15_DR
19	981321	1002959	-	TALONT000687337	ENSDARG00000102325	3836	11	0.00286757	L1-15_DR_dup3	11	L1-15_DR	L1-Tx1	LINE	NO	1	16	1	L1-15_DR
19	981321	1002959	-	TALONT000687356	ENSDARG00000102325	3905	11	0.0028169	L1-15_DR_dup3	11	L1-15_DR	L1-Tx1	LINE	NO	1	16	1	L1-15_DR
19	981321	1002959	-	TALONT001346293	ENSDARG00000102325	3502	11	0.00314106	L1-15_DR_dup3	11	L1-15_DR	L1-Tx1	LINE	NO	1	16	1	L1-15_DR
19	981321	1002959	-	TALONT001677948	ENSDARG00000102325	3357	11	0.00327674	L1-15_DR_dup3	11	L1-15_DR	L1-Tx1	LINE	NO	1	15	1	L1-15_DR
19	981321	1002959	-	TALONT001677950	ENSDARG00000102325	3404	11	0.00323149	L1-15_DR_dup3	11	L1-15_DR	L1-Tx1	LINE	NO	1	17	1	L1-15_DR
19	981321	1002959	-	TALONT001677958	ENSDARG00000102325	3399	11	0.00323625	L1-15_DR_dup3	11	L1-15_DR	L1-Tx1	LINE	NO	1	15	1	L1-15_DR
19	981321	1002959	-	TALONT001677959	ENSDARG00000102325	3303	11	0.00333031	L1-15_DR_dup3	11	L1-15_DR	L1-Tx1	LINE	NO	1	14	1	L1-15_DR
19	981321	1002959	-	TALONT001677963	ENSDARG00000102325	3390	11	0.00324484	L1-15_DR_dup3	11	L1-15_DR	L1-Tx1	LINE	NO	1	16	1	L1-15_DR
19	981321	1002959	-	TALONT001677970	ENSDARG00000102325	3320	11	0.00331325	L1-15_DR_dup3	11	L1-15_DR	L1-Tx1	LINE	NO	1	16	1	L1-15_DR
19	981321	1002959	-	TALONT001677973	ENSDARG00000102325	3513	11	0.00313123	L1-15_DR_dup3	11	L1-15_DR	L1-Tx1	LINE	NO	1	17	1	L1-15_DR
19	6918135	6923690	+	ENSDART00000151336	ENSDARG00000089503	2431	11	0.00452489	Nimb-3_DR_dup8	11	Nimb-3_DR	I	LINE	NO	1	2	1	Nimb-3_DR
15	1891689	1898233	+	ENSDART00000150104	ENSDARG00000027803	1461	11	0.00752909	HarbingerN6B_DR_dup9	11	HarbingerN6B_DR	PIF-Harbinger	DNA	YES	1	1	1	HarbingerN6B_DR
23	25451425	25505880	-	TALONT000574993	ENSDARG00000029146	8153	11	0.0013492	Gypsy-31-LTR_DR_dup49	11	Gypsy-31-LTR_DR	Gypsy	LTR	NO	1	29	1	Gypsy-31-LTR_DR
23	25451793	25533555	-	TALONT000824524	ENSDARG00000029146	10619	11	0.00103588	Gypsy-31-LTR_DR_dup49	11	Gypsy-31-LTR_DR	Gypsy	LTR	NO	1	47	1	Gypsy-31-LTR_DR
23	25452656	25686954	-	ENSDART00000088208	ENSDARG00000029146	14019	11	0.000784649	Gypsy-31-LTR_DR_dup49	11	Gypsy-31-LTR_DR	Gypsy	LTR	NO	1	71	1	Gypsy-31-LTR_DR
23	25868637	25874877	+	ENSDART00000103934	ENSDARG00000070644	2972	11	0.00370121	EnSpm-N13_DR_dup138	11	EnSpm-N13_DR	CMC-EnSpm	DNA	NO	1	5	1	EnSpm-N13_DR
23	32029304	32039790	+	ENSDART00000185217	ENSDARG00000078654	4060	11	0.00270936	Dada-U1A_DR_dup181	11	Dada-U1A_DR	Dada	DNA	NO	1	17	1	Dada-U1A_DR
23	44236281	44251006	+	TALONT000191263	ENSDARG00000035771	1543	11	0.00712897	DNA-N4_DR_dup25	11	DNA-N4_DR	DNA-N4_DR	DNA	NO	1	3	1	DNA-N4_DR
23	44644911	44653668	+	ENSDART00000140799	ENSDARG00000039008	1397	11	0.00787402	DNA6-4_DR_dup10	11	DNA6-4_DR	DNA6-4_DR	DNA	NO	1	2	1	DNA6-4_DR
23	44644911	44654024	+	TALONT000191662	ENSDARG00000039008	1711	11	0.00642899	DNA6-4_DR_dup10	11	DNA6-4_DR	DNA6-4_DR	DNA	NO	1	2	1	DNA6-4_DR
23	44644911	44654024	+	TALONT000284608	ENSDARG00000039008	1705	11	0.00645161	DNA6-4_DR_dup10	11	DNA6-4_DR	DNA6-4_DR	DNA	NO	1	2	1	DNA6-4_DR
21	7920408	7928101	-	TALONT000517916	ENSDARG00000077540	2436	11	0.0045156	Dada-U1A_DR_dup157	11	Dada-U1A_DR	Dada	DNA	NO	1	2	1	Dada-U1A_DR
21	7920408	7928101	-	TALONT000518008	ENSDARG00000077540	2560	11	0.00429688	Dada-U1A_DR_dup157	11	Dada-U1A_DR	Dada	DNA	NO	1	2	1	Dada-U1A_DR
21	16079128	16087880	-	ENSDART00000135605	ENSDARG00000057928	1398	11	0.00786838	EnSpm-10N1_DR_dup9	11	EnSpm-10N1_DR	CMC-EnSpm	DNA	NO	1	2	1	EnSpm-10N1_DR
21	16079750	16087857	-	ENSDART00000144955	ENSDARG00000057928	882	11	0.0124717	EnSpm-10N1_DR_dup9	11	EnSpm-10N1_DR	CMC-EnSpm	DNA	NO	1	2	1	EnSpm-10N1_DR
21	45510448	45551818	+	TALONT000546388	ENSDARG00000102171	4873	11	0.00225734	SINE2-3_DR_dup49	11	SINE2-3_DR	tRNA-V-RTE	SINE	NO	1	19	1	SINE2-3_DR
21	45510448	45551818	+	TALONT000546394	ENSDARG00000102171	5070	11	0.00216963	SINE2-3_DR_dup49	11	SINE2-3_DR	tRNA-V-RTE	SINE	NO	1	19	1	SINE2-3_DR
21	45510448	45551818	+	TALONT000934536	ENSDARG00000102171	4789	11	0.00229693	SINE2-3_DR_dup49	11	SINE2-3_DR	tRNA-V-RTE	SINE	NO	1	18	1	SINE2-3_DR
21	45838165	45840341	-	ENSDART00000006942	ENSDARG00000110357	914	11	0.012035	EnSpm-N13_DR_dup124	11	EnSpm-N13_DR	CMC-EnSpm	DNA	NO	1	2	1	EnSpm-N13_DR
11	37201483	37229533	+	TALONT001836827	ENSDARG00000100406	3075	11	0.00357724	Mariner-N3_DR_dup5	11	Mariner-N3_DR	CMC-EnSpm	DNA	NO	1	15	1	Mariner-N3_DR
11	45255774	45275209	+	TALONT000112260	ENSDARG00000105321	1705	11	0.00645161	hAT-2n1_DR_dup10	11	hAT-2n1_DR	hAT-Charlie	DNA	NO	1	3	1	hAT-2n1_DR
10	573667	590083	+	TALONT000322599	ENSDARG00000075226	2704	11	0.00406805	DNA-2-30B_DR_dup8	11	DNA-2-30B_DR	DNA-2-30B_DR	DNA	NO	1	12	1	DNA-2-30B_DR
10	36037977	36063414	+	ENSDART00000164678	ENSDARG00000099156	2110	11	0.00521327	DNA-8-5_DR_dup10	11	DNA-8-5_DR	hAT-Ac	DNA	NO	1	5	1	DNA-8-5_DR
24	37799818	37823488	+	TALONT000412853	ENSDARG00000000830	2881	11	0.00381812	EnSpm-17_DR_dup267	11	EnSpm-17_DR	CMC-EnSpm	DNA	NO	1	8	1	EnSpm-17_DR
24	37799818	37823488	+	TALONT000958771	ENSDARG00000000830	2694	11	0.00408315	EnSpm-17_DR_dup267	11	EnSpm-17_DR	CMC-EnSpm	DNA	NO	1	9	1	EnSpm-17_DR
24	41931585	41986895	+	ENSDART00000130310	ENSDARG00000002255	3344	11	0.00328947	hAT-N53_DR_dup95	11	hAT-N53_DR	hAT-Ac	DNA	NO	1	3	1	hAT-N53_DR
24	41940299	41986597	+	ENSDART00000022349	ENSDARG00000002255	3052	11	0.00360419	hAT-N53_DR_dup95	11	hAT-N53_DR	hAT-Ac	DNA	NO	1	3	1	hAT-N53_DR
22	16839780	17064712	-	TALONT000809512	ENSDARG00000062420	2685	11	0.00409683	BEL-50_DRe-LTR_dup3	11	BEL-50_DRe-LTR	Pao	LTR	NO	1	8	1	BEL-50_DRe-LTR
25	13762058	13789955	-	TALONT000606043	ENSDARG00000102674	5105	11	0.00215475	HarbingerN2_DR_dup25	11	HarbingerN2_DR	PIF-Harbinger	DNA	NO	1	33	1	HarbingerN2_DR
25	22017182	22095837	+	ENSDART00000156517	ENSDARG00000062199	4072	11	0.00270138	DNA7-N2_DR_dup79	11	DNA7-N2_DR	hAT-hAT6	DNA	NO	1	16	1	DNA7-N2_DR
25	22017182	22095837	+	TALONT000082155	ENSDARG00000062199	4069	11	0.00270337	DNA7-N2_DR_dup79	11	DNA7-N2_DR	hAT-hAT6	DNA	NO	1	16	1	DNA7-N2_DR
25	37435335	37442124	+	TALONT000086208	ENSDARG00000102643	1640	11	0.00670732	Gypsy118-LTR_DR_dup24	11	Gypsy118-LTR_DR	Gypsy	LTR	NO	1	5	1	Gypsy118-LTR_DR
25	37435335	37442124	+	TALONT000086209	ENSDARG00000102643	1592	11	0.00690955	Gypsy118-LTR_DR_dup24	11	Gypsy118-LTR_DR	Gypsy	LTR	NO	1	5	1	Gypsy118-LTR_DR
5	64952301	64976004	-	TALONT000700309	TALONG000037967	3427	11	0.0032098	DNA6-10_DR_dup168	11	DNA6-10_DR	DNA6-10_DR	DNA	YES	1	1	1	DNA6-10_DR
5	64952301	64976004	-	TALONT000700321	TALONG000037967	3424	11	0.00321262	DNA6-10_DR_dup168	11	DNA6-10_DR	DNA6-10_DR	DNA	YES	1	1	1	DNA6-10_DR
16	25660748	25663820	-	TALONT001313641	TALONG000040655	3073	11	0.00357956	Merlin-1_DR_dup68	11	Merlin-1_DR	Merlin	DNA	YES	1	1	1	Merlin-1_DR
5	47007473	47018442	-	TALONT000692882	TALONG000047450	3809	11	0.0028879	EnSpm-6N1_DR_dup107	11	EnSpm-6N1_DR	CMC-EnSpm	DNA	NO	1	16	1	EnSpm-6N1_DR
4	737539	760560	-	ENSDART00000103601	ENSDARG00000045900	3105	12	0.00386473	DNA-6-N1_DR_dup68	12	DNA-6-N1_DR	DNA-6-N1_DR	DNA	NO	1	6	1	DNA-6-N1_DR
4	737539	760560	-	TALONT000218362	ENSDARG00000045900	3217	12	0.00373018	DNA-6-N1_DR_dup68	12	DNA-6-N1_DR	DNA-6-N1_DR	DNA	NO	1	6	1	DNA-6-N1_DR
4	737539	760560	-	TALONT000218382	ENSDARG00000045900	3069	12	0.00391007	DNA-6-N1_DR_dup68	12	DNA-6-N1_DR	DNA-6-N1_DR	DNA	NO	1	6	1	DNA-6-N1_DR
4	737539	760560	-	TALONT000218383	ENSDARG00000045900	3209	12	0.00373948	DNA-6-N1_DR_dup68	12	DNA-6-N1_DR	DNA-6-N1_DR	DNA	NO	1	6	1	DNA-6-N1_DR
4	745613	760560	-	TALONT000112531	ENSDARG00000045900	3899	12	0.00307771	DNA-6-N1_DR_dup68	12	DNA-6-N1_DR	DNA-6-N1_DR	DNA	NO	1	6	1	DNA-6-N1_DR
4	8638622	8665341	+	TALONT001888417	ENSDARG00000102464	2461	12	0.00487607	EnSpm-N1_DR_dup112	12	EnSpm-N1_DR	CMC-EnSpm	DNA	NO	1	5	1	EnSpm-N1_DR
7	18474565	18508815	-	TALONT000787227	ENSDARG00000009610	2765	12	0.00433996	Gypsy-31-LTR_DR_dup72	12	Gypsy-31-LTR_DR	Gypsy	LTR	YES	1	1	1	Gypsy-31-LTR_DR
7	18474565	18508815	-	TALONT000885455	ENSDARG00000009610	2762	12	0.00434468	Gypsy-31-LTR_DR_dup72	12	Gypsy-31-LTR_DR	Gypsy	LTR	YES	1	1	1	Gypsy-31-LTR_DR
7	18474565	18508815	-	TALONT001184925	ENSDARG00000009610	2762	12	0.00434468	Gypsy-31-LTR_DR_dup72	12	Gypsy-31-LTR_DR	Gypsy	LTR	YES	1	1	1	Gypsy-31-LTR_DR
7	40093662	40102043	+	TALONT000178558	ENSDARG00000036493	3233	12	0.00371172	EnSpm-7_DR_dup226	12	EnSpm-7_DR	CMC-EnSpm	DNA	NO	1	5	1	EnSpm-7_DR
5	59030096	59083298	+	ENSDART00000179814	ENSDARG00000059600	6216	12	0.0019305	HarbingerN7_DR_dup63	12	HarbingerN7_DR	PIF-Harbinger	DNA	NO	1	17	1	HarbingerN7_DR
5	59030179	59083298	+	TALONT000750763	ENSDARG00000059600	6223	12	0.00192833	HarbingerN7_DR_dup63	12	HarbingerN7_DR	PIF-Harbinger	DNA	NO	1	18	1	HarbingerN7_DR
5	59050156	59083298	+	TALONT000697915	ENSDARG00000059600	5368	12	0.00223547	HarbingerN7_DR_dup63	12	HarbingerN7_DR	PIF-Harbinger	DNA	NO	1	12	1	HarbingerN7_DR
3	17346532	17523983	+	TALONT000094022	ENSDARG00000062575	3901	12	0.00307613	TDR3_dup207	12	TDR3	hAT-Charlie	DNA	NO	1	8	1	TDR3
6	59944488	59951623	+	TALONT000259862	ENSDARG00000101024	1549	12	0.00774693	Zisupton-1_DR_dup49	12	Zisupton-1_DR	Zisupton	DNA	NO	1	6	1	Zisupton-1_DR
2	58026496	58075414	-	ENSDART00000161920	ENSDARG00000103148	2134	12	0.00562324	DNA-5-8D_DR_dup2	12	DNA-5-8D_DR	hAT-hAT5	DNA	NO	1	8	1	DNA-5-8D_DR
1	30723458	30731344	+	TALONT000071473	ENSDARG00000042688	1912	12	0.00627615	ANGEL_dup24	12	ANGEL	Kolobok	DNA	NO	1	10	1	ANGEL
9	101815	116537	-	TALONT000841722	ENSDARG00000110024	5193	12	0.0023108	IS3EU-1_DR_dup283	12	IS3EU-1_DR	IS3EU	DNA	NO	1	23	1	IS3EU-1_DR
9	1505206	1574386	+	ENSDART00000093427	ENSDARG00000063732	2685	12	0.00446927	DNA8-25_DR_dup76	12	DNA8-25_DR	DNA8-25_DR	DNA	NO	1	3	1	DNA8-25_DR
9	8372236	8374742	+	ENSDART00000146122	ENSDARG00000092057	1485	12	0.00808081	MuDR-N1_DR_dup41	12	MuDR-N1_DR	MULE-MuDR	DNA	NO	1	9	1	MuDR-N1_DR
9	21402863	21403756	+	ENSDART00000125357	ENSDARG00000042707	894	12	0.0134228	DNA8-10_DR_dup70	12	DNA8-10_DR	hAT-Ac	DNA	YES	1	1	1	DNA8-10_DR
20	25638845	25645150	-	TALONT001216929	ENSDARG00000043004	4908	12	0.00244499	EnSpm-7_DR_dup125	12	EnSpm-7_DR	CMC-EnSpm	DNA	NO	1	5	1	EnSpm-7_DR
20	25639470	25645150	-	ENSDART00000063137	ENSDARG00000043004	2417	12	0.00496483	EnSpm-7_DR_dup125	12	EnSpm-7_DR	CMC-EnSpm	DNA	NO	1	6	1	EnSpm-7_DR
20	25639470	25645150	-	TALONT000487996	ENSDARG00000043004	2502	12	0.00479616	EnSpm-7_DR_dup125	12	EnSpm-7_DR	CMC-EnSpm	DNA	NO	1	6	1	EnSpm-7_DR
20	25639470	25645150	-	TALONT000488003	ENSDARG00000043004	2490	12	0.00481928	EnSpm-7_DR_dup125	12	EnSpm-7_DR	CMC-EnSpm	DNA	NO	1	6	1	EnSpm-7_DR
20	25639470	25645150	-	TALONT001022644	ENSDARG00000043004	4167	12	0.00287977	EnSpm-7_DR_dup125	12	EnSpm-7_DR	CMC-EnSpm	DNA	NO	1	6	1	EnSpm-7_DR
20	25639470	25645150	-	TALONT001216950	ENSDARG00000043004	4159	12	0.00288531	EnSpm-7_DR_dup125	12	EnSpm-7_DR	CMC-EnSpm	DNA	NO	1	5	1	EnSpm-7_DR
20	25641118	25645150	-	TALONT000488021	ENSDARG00000043004	2425	12	0.00494845	EnSpm-7_DR_dup125	12	EnSpm-7_DR	CMC-EnSpm	DNA	NO	1	6	1	EnSpm-7_DR
8	411977	418997	-	ENSDART00000166683	ENSDARG00000103464	1526	12	0.0078637	EnSpm-N13_DR_dup218	12	EnSpm-N13_DR	CMC-EnSpm	DNA	NO	1	6	1	EnSpm-N13_DR
8	51165392	51293265	-	ENSDART00000127875	ENSDARG00000028071	3734	12	0.00321371	Gypsy-23-LTR_DR_dup20	12	Gypsy-23-LTR_DR	Gypsy	LTR	NO	1	16	1	Gypsy-23-LTR_DR
8	51165980	51293301	-	ENSDART00000181145	ENSDARG00000028071	3212	12	0.00373599	Gypsy-23-LTR_DR_dup20	12	Gypsy-23-LTR_DR	Gypsy	LTR	NO	1	16	1	Gypsy-23-LTR_DR
17	5895500	5928942	+	ENSDART00000019905	ENSDARG00000009949	3698	12	0.003245	EnSpm-6N1_DR_dup47	12	EnSpm-6N1_DR	CMC-EnSpm	DNA	NO	1	6	1	EnSpm-6N1_DR
17	31696016	31712041	-	TALONT000863394	ENSDARG00000055027	3315	12	0.00361991	DNA-8-13_DR_dup64	12	DNA-8-13_DR	hAT-Tip100	DNA	NO	1	19	1	DNA-8-13_DR
14	14687726	14705680	-	TALONT000148312	ENSDARG00000099455	3790	12	0.00316623	Ginger1-1_DR_dup1	12	Ginger1-1_DR	Ginger-1	DNA	YES	1	1	1	Ginger1-1_DR
14	14687726	14705680	-	TALONT000148331	ENSDARG00000099455	3805	12	0.00315375	Ginger1-1_DR_dup1	12	Ginger1-1_DR	Ginger-1	DNA	YES	1	1	1	Ginger1-1_DR
14	14687726	14705680	-	TALONT000148356	ENSDARG00000099455	3775	12	0.00317881	Ginger1-1_DR_dup1	12	Ginger1-1_DR	Ginger-1	DNA	YES	1	1	1	Ginger1-1_DR
14	14687726	14705680	-	TALONT000377543	ENSDARG00000099455	3805	12	0.00315375	Ginger1-1_DR_dup1	12	Ginger1-1_DR	Ginger-1	DNA	YES	1	1	1	Ginger1-1_DR
14	14687726	14705680	-	TALONT000583343	ENSDARG00000099455	3724	12	0.00322234	Ginger1-1_DR_dup1	12	Ginger1-1_DR	Ginger-1	DNA	YES	1	1	1	Ginger1-1_DR
14	14687726	14705680	-	TALONT001289179	ENSDARG00000099455	7591	12	0.00158082	Ginger1-1_DR_dup1	12	Ginger1-1_DR	Ginger-1	DNA	YES	1	1	1	Ginger1-1_DR
14	14687726	14705680	-	TALONT001623952	ENSDARG00000099455	5026	12	0.00238758	Ginger1-1_DR_dup1	12	Ginger1-1_DR	Ginger-1	DNA	YES	1	1	1	Ginger1-1_DR
14	26429593	26437357	-	TALONT000379940	ENSDARG00000061845	3091	12	0.00388224	TC1DR3_dup66	12	TC1DR3	TcMar-Tc1	DNA	NO	1	7	1	TC1DR3
14	26429593	26436951	-	TALONT000589629	ENSDARG00000061845	3197	12	0.00375352	TC1DR3_dup66	12	TC1DR3	TcMar-Tc1	DNA	NO	1	7	1	TC1DR3
14	45485655	45512807	-	TALONT001468617	ENSDARG00000087994	5369	12	0.00223505	DNA2-32B_DR_dup1	12	DNA2-32B_DR	hAT	DNA	NO	1	15	1	DNA2-32B_DR
14	45486973	45512807	-	TALONT001296295	ENSDARG00000087994	4167	12	0.00287977	DNA2-32B_DR_dup1	12	DNA2-32B_DR	hAT	DNA	NO	1	14	1	DNA2-32B_DR
14	52356897	52366660	+	TALONT000385966	ENSDARG00000102463	1340	12	0.00895522	DNAX-1C_DR_dup3	12	DNAX-1C_DR	DNAX-1C_DR	DNA	NO	1	4	1	DNAX-1C_DR
13	11829072	11869803	+	TALONT000559209	ENSDARG00000056801	2501	12	0.00479808	IS3EU-1_DR_dup49	12	IS3EU-1_DR	IS3EU	DNA	NO	1	14	1	IS3EU-1_DR
13	11829072	11869803	+	TALONT000559213	ENSDARG00000056801	2462	12	0.00487409	IS3EU-1_DR_dup49	12	IS3EU-1_DR	IS3EU	DNA	NO	1	13	1	IS3EU-1_DR
13	31379784	31389661	-	ENSDART00000134630	ENSDARG00000007808	2906	12	0.00412939	DNA8-21_DR_dup41	12	DNA8-21_DR	Merlin	DNA	NO	1	11	1	DNA8-21_DR
18	37241812	37252036	-	TALONT001157706	ENSDARG00000068406	5128	12	0.00234009	DNA-1-3B_DR_dup48	12	DNA-1-3B_DR	PIF-Harbinger	DNA	NO	1	4	1	DNA-1-3B_DR
18	44912475	44925740	-	TALONT000205746	ENSDARG00000058202	1948	12	0.00616016	DNA2-5_DR_dup18	12	DNA2-5_DR	hAT-Ac	DNA	NO	1	4	1	DNA2-5_DR
18	44912475	44935174	-	TALONT000684801	ENSDARG00000058202	2337	12	0.00513479	DNA2-5_DR_dup18	12	DNA2-5_DR	hAT-Ac	DNA	NO	1	8	1	DNA2-5_DR
18	44912475	44935174	-	TALONT000684812	ENSDARG00000058202	2327	12	0.00515685	DNA2-5_DR_dup18	12	DNA2-5_DR	hAT-Ac	DNA	NO	1	8	1	DNA2-5_DR
18	44913422	44935174	-	TALONT000315551	ENSDARG00000058202	1386	12	0.00865801	DNA2-5_DR_dup18	12	DNA2-5_DR	hAT-Ac	DNA	NO	1	8	1	DNA2-5_DR
18	50525109	50532549	+	ENSDART00000098390	ENSDARG00000040286	1236	12	0.00970874	hAT-N35B_DR_dup11	12	hAT-N35B_DR	hAT-Ac	DNA	NO	1	9	1	hAT-N35B_DR
18	50525109	50532543	+	TALONT000093686	ENSDARG00000040286	1227	12	0.00977995	hAT-N35B_DR_dup11	12	hAT-N35B_DR	hAT-Ac	DNA	NO	1	9	1	hAT-N35B_DR
18	50525127	50532543	+	ENSDART00000151374	ENSDARG00000040286	1289	12	0.00930954	hAT-N35B_DR_dup11	12	hAT-N35B_DR	hAT-Ac	DNA	NO	1	8	1	hAT-N35B_DR
12	5406055	5418340	-	TALONT000524685	ENSDARG00000002487	2455	12	0.00488798	Kolobok-N4_DR_dup10	12	Kolobok-N4_DR	Kolobok-T2	DNA	NO	1	11	1	Kolobok-N4_DR
12	11244914	11258404	-	ENSDART00000149229	ENSDARG00000095891	2644	12	0.00453858	CryptonA-1_DR_dup4	12	CryptonA-1_DR	Crypton-A	DNA	YES	1	1	1	CryptonA-1_DR
12	37407105	37449396	-	TALONT000125522	ENSDARG00000045036	2129	12	0.00563645	Mariner-N7_DR_dup6	12	Mariner-N7_DR	TcMar	DNA	NO	1	3	1	Mariner-N7_DR
12	48306625	48319221	-	TALONT000245173	ENSDARG00000077760	1869	12	0.00642055	DNA2-1_DR_dup7	12	DNA2-1_DR	CMC-EnSpm	DNA	YES	1	1	1	DNA2-1_DR
12	48307111	48319221	-	TALONT000126851	ENSDARG00000077760	1386	12	0.00865801	DNA2-1_DR_dup7	12	DNA2-1_DR	CMC-EnSpm	DNA	YES	1	1	1	DNA2-1_DR
19	48364312	48371092	-	ENSDART00000169464	ENSDARG00000103433	1070	12	0.011215	Gypsy82-LTR_Dr_dup21	12	Gypsy82-LTR_Dr	Gypsy	LTR	NO	1	5	1	Gypsy82-LTR_Dr
15	32249062	32267147	+	TALONT000169201	ENSDARG00000059244	1832	12	0.00655022	ANGEL_dup324	12	ANGEL	Kolobok	DNA	NO	1	9	1	ANGEL
15	32249073	32267147	+	TALONT000169202	ENSDARG00000059244	1902	12	0.00630915	ANGEL_dup324	12	ANGEL	Kolobok	DNA	NO	1	10	1	ANGEL
23	980001	1034005	-	TALONT000392731	ENSDARG00000078404	3165	12	0.00379147	Gypsy-31-LTR_DR_dup47	12	Gypsy-31-LTR_DR	Gypsy	LTR	NO	1	20	1	Gypsy-31-LTR_DR
23	32576369	33323271	-	TALONT000579670	ENSDARG00000060372	9705	12	0.00123648	TC1DR3_dup180	12	TC1DR3	TcMar-Tc1	DNA	NO	1	36	1	TC1DR3
23	33731568	33738570	-	ENSDART00000131680	ENSDARG00000092856	911	12	0.0131723	Kolobok-N4_DR_dup37	12	Kolobok-N4_DR	Kolobok-T2	DNA	NO	1	2	1	Kolobok-N4_DR
21	345486	376686	+	TALONT000512531	ENSDARG00000112909	7730	12	0.00155239	HE1_DR1_dup151	12	HE1_DR1	tRNA-V-RTE	SINE	NO	1	7	1	HE1_DR1
21	345486	369551	+	TALONT000788043	ENSDARG00000112909	8027	12	0.00149495	HE1_DR1_dup151	12	HE1_DR1	tRNA-V-RTE	SINE	NO	1	7	1	HE1_DR1
21	349091	369551	+	TALONT000151988	ENSDARG00000112909	4818	12	0.00249066	HE1_DR1_dup151	12	HE1_DR1	tRNA-V-RTE	SINE	NO	1	6	1	HE1_DR1
21	29176417	29186636	+	TALONT001238587	ENSDARG00000103260	3433	12	0.00349548	ERV1-7_DR-I_dup4	12	ERV1-7_DR-I	ERV1	LTR	NO	1	16	1	ERV1-7_DR-I
21	33211306	33229950	-	ENSDART00000003983	ENSDARG00000010238	1874	12	0.00640342	DNA6-1_DR_dup83	12	DNA6-1_DR	hAT-hAT5	DNA	NO	1	4	1	DNA6-1_DR
11	38429319	38458406	+	ENSDART00000029157	ENSDARG00000023768	2242	12	0.00535236	DNA8-20_DR_dup18	12	DNA8-20_DR	hAT	DNA	NO	1	4	1	DNA8-20_DR
11	38429319	38458406	+	TALONT000344886	ENSDARG00000023768	2246	12	0.00534283	DNA8-20_DR_dup18	12	DNA8-20_DR	hAT	DNA	NO	1	4	1	DNA8-20_DR
11	38429319	38458406	+	TALONT000513772	ENSDARG00000023768	2005	12	0.00598504	DNA8-20_DR_dup18	12	DNA8-20_DR	hAT	DNA	NO	1	3	1	DNA8-20_DR
11	45402525	45420334	-	ENSDART00000163185	ENSDARG00000103831	2855	12	0.00420315	DNA-8-5_DR_dup13	12	DNA-8-5_DR	hAT-Ac	DNA	NO	1	11	1	DNA-8-5_DR
11	45402525	45420334	-	TALONT000763927	ENSDARG00000103831	2831	12	0.00423878	DNA-8-5_DR_dup13	12	DNA-8-5_DR	hAT-Ac	DNA	NO	1	11	1	DNA-8-5_DR
11	45402525	45420334	-	TALONT000763932	ENSDARG00000103831	2849	12	0.004212	DNA-8-5_DR_dup13	12	DNA-8-5_DR	hAT-Ac	DNA	NO	1	11	1	DNA-8-5_DR
10	14542726	14545658	-	ENSDART00000057865	ENSDARG00000039601	913	12	0.0131435	Kolobok-N1_DR_dup27	12	Kolobok-N1_DR	Kolobok-T2?	DNA	NO	1	3	1	Kolobok-N1_DR
24	28764832	28852769	-	TALONT001846424	ENSDARG00000026165	5075	12	0.00236453	Gypsy-32-I_DR_dup1	12	Gypsy-32-I_DR	Gypsy	LTR	NO	1	3	1	Gypsy-32-I_DR
24	36339247	36366691	+	TALONT001618370	ENSDARG00000025081	3326	12	0.00360794	hAT-N31_DR_dup9	12	hAT-N31_DR	hAT-Ac	DNA	NO	1	17	1	hAT-N31_DR
22	661505	665139	+	ENSDART00000149460	ENSDARG00000077982	2041	12	0.00587947	L1-60_DR_dup75	12	L1-60_DR	L1	LINE	NO	1	9	1	L1-60_DR
25	24737783	25058508	-	TALONT000963988	ENSDARG00000061421	3542	12	0.00338792	DNA2-14_DR_dup17	12	DNA2-14_DR	DNA2-14_DR	DNA	NO	1	19	1	DNA2-14_DR
25	34272496	34458452	+	TALONT000084572	ENSDARG00000045556	3694	12	0.00324851	Gypsy-31-LTR_DR_dup57	12	Gypsy-31-LTR_DR	Gypsy	LTR	NO	1	7	1	Gypsy-31-LTR_DR
20	54592074	54647100	-	TALONT000510428	TALONG000038400	7445	12	0.00161182	DNA6-10_DR_dup105	12	DNA6-10_DR	DNA6-10_DR	DNA	NO	1	3	1	DNA6-10_DR
20	54592074	54647046	-	TALONT000918177	TALONG000038400	7386	12	0.0016247	DNA6-10_DR_dup105	12	DNA6-10_DR	DNA6-10_DR	DNA	NO	1	3	1	DNA6-10_DR
20	54592415	54647100	-	TALONT001569854	TALONG000038400	7081	12	0.00169468	DNA6-10_DR_dup105	12	DNA6-10_DR	DNA6-10_DR	DNA	NO	1	3	1	DNA6-10_DR
20	54592956	54647019	-	TALONT000510436	TALONG000038400	6374	12	0.00188265	DNA6-10_DR_dup105	12	DNA6-10_DR	DNA6-10_DR	DNA	NO	1	3	1	DNA6-10_DR
20	54592956	54647100	-	TALONT000510439	TALONG000038400	6597	12	0.00181901	DNA6-10_DR_dup105	12	DNA6-10_DR	DNA6-10_DR	DNA	NO	1	3	1	DNA6-10_DR
20	54592956	54647100	-	TALONT000510443	TALONG000038400	6600	12	0.00181818	DNA6-10_DR_dup105	12	DNA6-10_DR	DNA6-10_DR	DNA	NO	1	3	1	DNA6-10_DR
20	54592956	54647100	-	TALONT000510457	TALONG000038400	6543	12	0.00183402	DNA6-10_DR_dup105	12	DNA6-10_DR	DNA6-10_DR	DNA	NO	1	3	1	DNA6-10_DR
20	54592956	54647100	-	TALONT000510466	TALONG000038400	6449	12	0.00186075	DNA6-10_DR_dup105	12	DNA6-10_DR	DNA6-10_DR	DNA	NO	1	3	1	DNA6-10_DR
20	54592956	54647100	-	TALONT000510481	TALONG000038400	6501	12	0.00184587	DNA6-10_DR_dup105	12	DNA6-10_DR	DNA6-10_DR	DNA	NO	1	3	1	DNA6-10_DR
20	54592956	54647100	-	TALONT000510491	TALONG000038400	6554	12	0.00183094	DNA6-10_DR_dup105	12	DNA6-10_DR	DNA6-10_DR	DNA	NO	1	3	1	DNA6-10_DR
20	54592956	54647100	-	TALONT000510492	TALONG000038400	6504	12	0.00184502	DNA6-10_DR_dup105	12	DNA6-10_DR	DNA6-10_DR	DNA	NO	1	3	1	DNA6-10_DR
20	54592956	54647100	-	TALONT000510526	TALONG000038400	6551	12	0.00183178	DNA6-10_DR_dup105	12	DNA6-10_DR	DNA6-10_DR	DNA	NO	1	3	1	DNA6-10_DR
20	54592956	54647100	-	TALONT000786769	TALONG000038400	6486	12	0.00185014	DNA6-10_DR_dup105	12	DNA6-10_DR	DNA6-10_DR	DNA	NO	1	3	1	DNA6-10_DR
20	54592956	54647100	-	TALONT000786792	TALONG000038400	6519	12	0.00184077	DNA6-10_DR_dup105	12	DNA6-10_DR	DNA6-10_DR	DNA	NO	1	3	1	DNA6-10_DR
20	54592956	54647046	-	TALONT000918203	TALONG000038400	6534	12	0.00183655	DNA6-10_DR_dup105	12	DNA6-10_DR	DNA6-10_DR	DNA	NO	1	3	1	DNA6-10_DR
20	54592956	54647100	-	TALONT001035276	TALONG000038400	4407	12	0.00272294	DNA6-10_DR_dup105	12	DNA6-10_DR	DNA6-10_DR	DNA	NO	1	3	1	DNA6-10_DR
20	54593055	54647100	-	TALONT001410897	TALONG000038400	6498	12	0.00184672	DNA6-10_DR_dup105	12	DNA6-10_DR	DNA6-10_DR	DNA	NO	1	3	1	DNA6-10_DR
20	54593055	54647100	-	TALONT001569972	TALONG000038400	6345	12	0.00189125	DNA6-10_DR_dup105	12	DNA6-10_DR	DNA6-10_DR	DNA	NO	1	3	1	DNA6-10_DR
20	54593055	54647100	-	TALONT001569982	TALONG000038400	6543	12	0.00183402	DNA6-10_DR_dup105	12	DNA6-10_DR	DNA6-10_DR	DNA	NO	1	3	1	DNA6-10_DR
20	54593055	54647100	-	TALONT001569991	TALONG000038400	6555	12	0.00183066	DNA6-10_DR_dup105	12	DNA6-10_DR	DNA6-10_DR	DNA	NO	1	3	1	DNA6-10_DR
20	54593055	54647100	-	TALONT001984328	TALONG000038400	6546	12	0.00183318	DNA6-10_DR_dup105	12	DNA6-10_DR	DNA6-10_DR	DNA	NO	1	3	1	DNA6-10_DR
20	54610476	54647100	-	TALONT001410989	TALONG000038400	3983	12	0.0030128	DNA6-10_DR_dup105	12	DNA6-10_DR	DNA6-10_DR	DNA	NO	1	3	1	DNA6-10_DR
20	54611148	54647100	-	TALONT001984410	TALONG000038400	4594	12	0.0026121	DNA6-10_DR_dup105	12	DNA6-10_DR	DNA6-10_DR	DNA	NO	1	3	1	DNA6-10_DR
3	12860763	12880378	-	TALONT000199678	TALONG000041808	2019	12	0.00594354	ANGEL_dup878	12	ANGEL	hAT	DNA	NO	1	2	1	ANGEL
4	9603306	9609634	-	ENSDART00000067188	ENSDARG00000045704	2400	13	0.00541667	hAT-17_DR_dup25	13	hAT-17_DR	hAT-Ac	DNA	NO	1	14	1	hAT-17_DR
4	9603306	9609634	-	TALONT000332346	ENSDARG00000045704	2214	13	0.00587173	hAT-17_DR_dup25	13	hAT-17_DR	hAT-Ac	DNA	NO	1	15	1	hAT-17_DR
4	9603306	9612485	-	TALONT000984483	ENSDARG00000045704	2485	13	0.00523139	hAT-17_DR_dup25	13	hAT-17_DR	hAT-Ac	DNA	NO	1	15	1	hAT-17_DR
4	9813753	9822519	-	ENSDART00000131357	ENSDARG00000057974	1851	13	0.00702323	Merlin-1_DR_dup206	13	Merlin-1_DR	Merlin	DNA	NO	1	4	1	Merlin-1_DR
4	77981624	77996828	+	ENSDART00000122459	ENSDARG00000039302	1725	13	0.00753623	Gypsy82-LTR_Dr_dup38	13	Gypsy82-LTR_Dr	Gypsy	LTR	NO	1	14	1	Gypsy82-LTR_Dr
7	8694557	8712148	-	ENSDART00000065488	ENSDARG00000044584	1340	13	0.00970149	L1-56_DR_dup7	13	L1-56_DR	L1	LINE	NO	1	3	1	L1-56_DR
7	8694557	8712038	-	TALONT000262821	ENSDARG00000044584	1060	13	0.0122642	L1-56_DR_dup7	13	L1-56_DR	L1	LINE	NO	1	3	1	L1-56_DR
7	9308625	9321750	+	TALONT000430900	ENSDARG00000070097	2649	13	0.00490751	hATN4B_DR_dup9	13	hATN4B_DR	hAT-Charlie	DNA	NO	1	7	1	hATN4B_DR
7	72106766	72178891	-	TALONT000187676	ENSDARG00000076697	5270	13	0.00246679	EnSpm-12_DR_dup18	13	EnSpm-12_DR	CMC-EnSpm	DNA	NO	1	3	1	EnSpm-12_DR
5	3891485	3907534	+	ENSDART00000129329	ENSDARG00000063021	882	13	0.0147392	L1-60_DR_dup120	13	L1-60_DR	L1	LINE	NO	1	5	1	L1-60_DR
5	26930062	26950374	-	ENSDART00000050542	ENSDARG00000005943	2210	13	0.00588235	IS3EU-4_DR_dup248	13	IS3EU-4_DR	IS3EU	DNA	NO	1	7	1	IS3EU-4_DR
5	68767045	68782641	-	TALONT000144033	ENSDARG00000059461	3224	13	0.00403226	L1-60_DR_dup128	13	L1-60_DR	L1	LINE	NO	1	5	1	L1-60_DR
3	32586657	32589449	-	TALONT000632936	ENSDARG00000070391	1078	13	0.0120594	hAT-N53_DR_dup103	13	hAT-N53_DR	hAT-Ac	DNA	NO	1	4	1	hAT-N53_DR
6	7124070	7135786	+	TALONT001354435	ENSDARG00000058903	3403	13	0.00382016	TC1DR3B_dup20	13	TC1DR3B	TcMar-Tc1	DNA	NO	1	7	1	TC1DR3B
6	51713076	51763503	+	ENSDART00000146281	ENSDARG00000020979	3525	13	0.00368794	Gypsy-31-LTR_DR_dup66	13	Gypsy-31-LTR_DR	Gypsy	LTR	NO	1	10	1	Gypsy-31-LTR_DR
6	51713076	51763503	+	TALONT001011219	ENSDARG00000020979	3538	13	0.00367439	Gypsy-31-LTR_DR_dup66	13	Gypsy-31-LTR_DR	Gypsy	LTR	NO	1	10	1	Gypsy-31-LTR_DR
2	5811482	5836116	-	ENSDART00000142545	ENSDARG00000001447	3766	13	0.00345194	DNA2-14_DR_dup9	13	DNA2-14_DR	DNA2-14_DR	DNA	NO	1	13	1	DNA2-14_DR
2	5811482	5836116	-	TALONT000114986	ENSDARG00000001447	3734	13	0.00348152	DNA2-14_DR_dup9	13	DNA2-14_DR	DNA2-14_DR	DNA	NO	1	14	1	DNA2-14_DR
2	5811482	5836116	-	TALONT000432028	ENSDARG00000001447	3185	13	0.00408163	DNA2-14_DR_dup9	13	DNA2-14_DR	DNA2-14_DR	DNA	NO	1	14	1	DNA2-14_DR
2	11685742	11833284	+	ENSDART00000138562	ENSDARG00000039196	9009	13	0.001443	Harbinger-1_DR_dup3	13	Harbinger-1_DR	PIF-Harbinger	DNA	NO	1	32	1	Harbinger-1_DR
2	11756924	11833284	+	TALONT001527954	ENSDARG00000039196	9075	13	0.00143251	Harbinger-1_DR_dup3	13	Harbinger-1_DR	PIF-Harbinger	DNA	NO	1	32	1	Harbinger-1_DR
2	11756924	11833284	+	TALONT001527958	ENSDARG00000039196	8990	13	0.00144605	Harbinger-1_DR_dup3	13	Harbinger-1_DR	PIF-Harbinger	DNA	NO	1	31	1	Harbinger-1_DR
2	11801619	11830698	+	TALONT000436884	ENSDARG00000039196	3448	13	0.0037703	Harbinger-1_DR_dup3	13	Harbinger-1_DR	PIF-Harbinger	DNA	NO	1	14	1	Harbinger-1_DR
2	51493515	51499157	-	TALONT000469348	ENSDARG00000099599	609	13	0.0213465	Copia-16_DR-LTR_dup1	13	Copia-16_DR-LTR	Gypsy	LTR	YES	1	1	1	Copia-16_DR-LTR
1	157793	168648	+	TALONT000059578	ENSDARG00000096578	2949	13	0.00440827	EnSpm-9_DR_dup1	13	EnSpm-9_DR	CMC-EnSpm	DNA	NO	1	7	1	EnSpm-9_DR
1	157793	168648	+	TALONT000197360	ENSDARG00000096578	2856	13	0.00455182	EnSpm-9_DR_dup1	13	EnSpm-9_DR	CMC-EnSpm	DNA	NO	1	7	1	EnSpm-9_DR
1	157793	168648	+	TALONT000426605	ENSDARG00000096578	2846	13	0.00456781	EnSpm-9_DR_dup1	13	EnSpm-9_DR	CMC-EnSpm	DNA	NO	1	7	1	EnSpm-9_DR
1	157793	168648	+	TALONT000720469	ENSDARG00000096578	2783	13	0.00467122	EnSpm-9_DR_dup1	13	EnSpm-9_DR	CMC-EnSpm	DNA	NO	1	7	1	EnSpm-9_DR
1	8538238	8553295	-	TALONT000883030	ENSDARG00000037739	4150	13	0.00313253	Nimb-3_DR_dup1	13	Nimb-3_DR	I	LINE	YES	1	1	1	Nimb-3_DR
1	8539671	8553295	-	ENSDART00000054981	ENSDARG00000037739	2672	13	0.00486527	Nimb-3_DR_dup1	13	Nimb-3_DR	I	LINE	YES	1	1	1	Nimb-3_DR
1	10110203	10113235	+	ENSDART00000080576	ENSDARG00000096594	998	13	0.0130261	hAT5-N2_DR_dup1	13	hAT5-N2_DR	hAT-hAT5	DNA	NO	1	2	1	hAT5-N2_DR
20	34613257	34644082	+	TALONT001979969	ENSDARG00000054723	4799	13	0.0027089	IS3EU-4_DR_dup159	13	IS3EU-4_DR	IS3EU	DNA	YES	1	1	1	IS3EU-4_DR
20	37300699	37376660	+	ENSDART00000067053	ENSDARG00000013732	1550	13	0.0083871	hAT-N71_DR_dup3	13	hAT-N71_DR	Zisupton	DNA	NO	1	7	1	hAT-N71_DR
20	52853115	53097107	-	TALONT000509101	ENSDARG00000076673	5150	13	0.00252427	hAT-2n1_DR_dup30	13	hAT-2n1_DR	hAT-Charlie	DNA	NO	1	3	1	hAT-2n1_DR
8	7920919	8034978	+	TALONT000401644	ENSDARG00000012449	2155	13	0.00603248	hAT-N21_DR_dup63	13	hAT-N21_DR	hAT-Charlie	DNA	NO	1	10	1	hAT-N21_DR
8	7975745	8037386	+	TALONT001961799	ENSDARG00000012449	4253	13	0.00305667	hAT-N21_DR_dup63	13	hAT-N21_DR	hAT-Charlie	DNA	NO	1	10	1	hAT-N21_DR
8	11779547	11844375	-	TALONT000402621	ENSDARG00000043593	3421	13	0.00380006	Gypsy-221_DR-I_dup1	13	Gypsy-221_DR-I	Gypsy	LTR	NO	1	13	1	Gypsy-221_DR-I
14	4125363	4145594	-	ENSDART00000077348	ENSDARG00000055045	5614	13	0.00231564	Kolobok-4_DR_dup10	13	Kolobok-4_DR	Kolobok-T2	DNA	NO	1	7	1	Kolobok-4_DR
13	1131748	1141171	+	TALONT000360444	ENSDARG00000037334	1445	13	0.00899654	ANGEL_dup210	13	ANGEL	Kolobok	DNA	NO	1	9	1	ANGEL
13	27232694	27293794	+	ENSDART00000131128	ENSDARG00000074589	3248	13	0.00400246	Harbinger-5_DR_dup5	13	Harbinger-5_DR	PIF-Harbinger	DNA	NO	1	4	1	Harbinger-5_DR
13	46365273	46429433	-	TALONT001095301	ENSDARG00000058115	4734	13	0.00274609	EnSpm-6N1_DR_dup25	13	EnSpm-6N1_DR	CMC-EnSpm	DNA	NO	1	6	1	EnSpm-6N1_DR
18	15459318	15467446	-	ENSDART00000187847	ENSDARG00000112234	1554	13	0.00836551	DNA8-20_DR_dup46	13	DNA8-20_DR	hAT	DNA	NO	1	8	1	DNA8-20_DR
18	21071023	21076006	+	ENSDART00000100778	ENSDARG00000041085	1001	13	0.012987	DNA8-25_DR_dup34	13	DNA8-25_DR	DNA8-25_DR	DNA	NO	1	6	1	DNA8-25_DR
18	37259800	37270740	+	ENSDART00000078053	ENSDARG00000068404	1695	13	0.00766962	EnSpm-17_DR_dup169	13	EnSpm-17_DR	CMC-EnSpm	DNA	NO	1	4	1	EnSpm-17_DR
18	37259970	37270740	+	TALONT000089511	ENSDARG00000068404	1668	13	0.00779376	EnSpm-17_DR_dup169	13	EnSpm-17_DR	CMC-EnSpm	DNA	NO	1	3	1	EnSpm-17_DR
12	33790121	33805366	-	ENSDART00000030566	ENSDARG00000028088	1529	13	0.00850229	DNA-2-24B_DR_dup4	13	DNA-2-24B_DR	CMC-EnSpm	DNA	NO	1	5	1	DNA-2-24B_DR
19	5000885	5058515	-	TALONT000211189	ENSDARG00000063535	6410	13	0.00202808	EnSpm-3_DR_dup13	13	EnSpm-3_DR	CMC-EnSpm	DNA	NO	1	32	1	EnSpm-3_DR
19	5000885	5058515	-	TALONT000211190	ENSDARG00000063535	6407	13	0.00202903	EnSpm-3_DR_dup13	13	EnSpm-3_DR	CMC-EnSpm	DNA	NO	1	32	1	EnSpm-3_DR
19	5000885	5058908	-	TALONT000688761	ENSDARG00000063535	6397	13	0.0020322	EnSpm-3_DR_dup13	13	EnSpm-3_DR	CMC-EnSpm	DNA	NO	1	33	1	EnSpm-3_DR
19	5000885	5058908	-	TALONT000688767	ENSDARG00000063535	6400	13	0.00203125	EnSpm-3_DR_dup13	13	EnSpm-3_DR	CMC-EnSpm	DNA	NO	1	33	1	EnSpm-3_DR
19	5000885	5058908	-	TALONT001162768	ENSDARG00000063535	6503	13	0.00199908	EnSpm-3_DR_dup13	13	EnSpm-3_DR	CMC-EnSpm	DNA	NO	1	33	1	EnSpm-3_DR
19	5000885	5058908	-	TALONT001347247	ENSDARG00000063535	6506	13	0.00199816	EnSpm-3_DR_dup13	13	EnSpm-3_DR	CMC-EnSpm	DNA	NO	1	33	1	EnSpm-3_DR
19	5000885	5058515	-	TALONT001513414	ENSDARG00000063535	6513	13	0.00199601	EnSpm-3_DR_dup13	13	EnSpm-3_DR	CMC-EnSpm	DNA	NO	1	32	1	EnSpm-3_DR
19	5000888	5058515	-	TALONT001347257	ENSDARG00000063535	6513	13	0.00199601	EnSpm-3_DR_dup13	13	EnSpm-3_DR	CMC-EnSpm	DNA	NO	1	32	1	EnSpm-3_DR
19	5000888	5058908	-	TALONT001513433	ENSDARG00000063535	6393	13	0.00203347	EnSpm-3_DR_dup13	13	EnSpm-3_DR	CMC-EnSpm	DNA	NO	1	33	1	EnSpm-3_DR
19	5011332	5058908	-	TALONT001162782	ENSDARG00000063535	5350	13	0.00242991	EnSpm-3_DR_dup13	13	EnSpm-3_DR	CMC-EnSpm	DNA	NO	1	33	1	EnSpm-3_DR
19	5013680	5058908	-	TALONT000688824	ENSDARG00000063535	5202	13	0.00249904	EnSpm-3_DR_dup13	13	EnSpm-3_DR	CMC-EnSpm	DNA	NO	1	33	1	EnSpm-3_DR
19	20831079	20853300	+	ENSDART00000151466	ENSDARG00000096358	767	13	0.0169492	hAT-N21B_DR_dup50	13	hAT-N21B_DR	hAT-Ac	DNA	NO	1	3	1	hAT-N21B_DR
15	44557019	44601331	-	TALONT000622996	ENSDARG00000104296	3521	13	0.00369213	EnSpm-N18_DR_dup50	13	EnSpm-N18_DR	CMC-EnSpm	DNA	NO	1	2	1	EnSpm-N18_DR
15	44557328	44601331	-	TALONT000173086	ENSDARG00000104296	3704	13	0.00350972	EnSpm-N18_DR_dup50	13	EnSpm-N18_DR	CMC-EnSpm	DNA	NO	1	2	1	EnSpm-N18_DR
15	45591669	45637460	+	TALONT000828558	ENSDARG00000099430	3033	13	0.00428619	DNA-8-5_DR_dup25	13	DNA-8-5_DR	hAT-Ac	DNA	NO	1	19	1	DNA-8-5_DR
23	37566097	37575030	-	ENSDART00000031875	ENSDARG00000026895	1308	13	0.00993884	Kolobok-N13_DR_dup12	13	Kolobok-N13_DR	Kolobok-N13_DR	DNA	NO	1	5	1	Kolobok-N13_DR
11	997916	1088513	-	TALONT000100693	ENSDARG00000039647	3660	13	0.00355191	EnSpm-N18_DR_dup16	13	EnSpm-N18_DR	CMC-EnSpm	DNA	NO	1	12	1	EnSpm-N18_DR
22	1734183	1740325	+	TALONT000167899	ENSDARG00000101955	1274	13	0.0102041	Nimb-8_DR_dup6	13	Nimb-8_DR	I	LINE	YES	1	1	1	Nimb-8_DR
25	5790536	5815834	-	ENSDART00000112853	ENSDARG00000078139	2157	13	0.00602689	EnSpm-9_DR_dup73	13	EnSpm-9_DR	CMC-EnSpm	DNA	NO	1	4	1	EnSpm-9_DR
25	21829777	21847553	+	ENSDART00000027393	ENSDARG00000016598	1977	13	0.00657562	Kolobok-N5_DR_dup65	13	Kolobok-N5_DR	Kolobok-T2	DNA	NO	1	10	1	Kolobok-N5_DR
7	1473929	1495966	+	ENSDART00000050687	ENSDARG00000035028	2124	14	0.00659134	EnSpm-N14_DR_dup87	14	EnSpm-N14_DR	CMC-EnSpm	DNA	NO	1	8	1	EnSpm-N14_DR
7	1473929	1495966	+	TALONT000166415	ENSDARG00000035028	1994	14	0.00702106	EnSpm-N14_DR_dup87	14	EnSpm-N14_DR	CMC-EnSpm	DNA	NO	1	9	1	EnSpm-N14_DR
7	1473929	1495966	+	TALONT000427262	ENSDARG00000035028	2154	14	0.00649954	EnSpm-N14_DR_dup87	14	EnSpm-N14_DR	CMC-EnSpm	DNA	NO	1	8	1	EnSpm-N14_DR
7	1473929	1495966	+	TALONT001699964	ENSDARG00000035028	2141	14	0.006539	EnSpm-N14_DR_dup87	14	EnSpm-N14_DR	CMC-EnSpm	DNA	NO	1	8	1	EnSpm-N14_DR
7	1551620	1619251	+	TALONT001700057	ENSDARG00000079949	3298	14	0.004245	EnSpm-7_DR_dup214	14	EnSpm-7_DR	CMC-EnSpm	DNA	YES	1	1	1	EnSpm-7_DR
7	2214348	2285314	-	ENSDART00000153614	ENSDARG00000087424	1320	14	0.0106061	Merlin-1_DR_dup242	14	Merlin-1_DR	Merlin	DNA	NO	1	7	1	Merlin-1_DR
7	13639473	13678709	+	TALONT000432767	ENSDARG00000029063	3427	14	0.00408521	hAT-N66B_DR_dup140	14	hAT-N66B_DR	hAT-Charlie	DNA	NO	1	14	1	hAT-N66B_DR
7	26265584	26270014	-	ENSDART00000079347	ENSDARG00000056795	1789	14	0.0078256	Kolobok-N4_DR_dup51	14	Kolobok-N4_DR	Kolobok-T2	DNA	NO	1	9	1	Kolobok-N4_DR
7	29041648	29052468	+	TALONT001947093	ENSDARG00000061145	5222	14	0.00268097	L1-60_DR_dup138	14	L1-60_DR	L1	LINE	NO	1	5	1	L1-60_DR
7	39730429	39738460	-	ENSDART00000052201	ENSDARG00000035963	2504	14	0.00559105	DNA7-N2_DR_dup103	14	DNA7-N2_DR	hAT-hAT6	DNA	NO	1	2	1	DNA7-N2_DR
5	18943057	18962794	-	TALONT000127918	ENSDARG00000035607	3612	14	0.00387597	Kolobok-N10_DR_dup272	14	Kolobok-N10_DR	Kolobok	DNA	NO	1	13	1	Kolobok-N10_DR
5	27924347	27994679	-	ENSDART00000132740	ENSDARG00000014962	2887	14	0.00484932	DNA-8-5_DR_dup78	14	DNA-8-5_DR	hAT-Ac	DNA	NO	1	12	1	DNA-8-5_DR
5	27925027	27993972	-	ENSDART00000175819	ENSDARG00000014962	1527	14	0.0091683	DNA-8-5_DR_dup78	14	DNA-8-5_DR	hAT-Ac	DNA	NO	1	12	1	DNA-8-5_DR
5	67785991	67799821	-	ENSDART00000017881	ENSDARG00000014565	3086	14	0.00453662	DNA-2-18_DR_dup133	14	DNA-2-18_DR	CMC-EnSpm	DNA	NO	1	7	1	DNA-2-18_DR
3	61382190	61387273	-	ENSDART00000156479	ENSDARG00000096851	2088	14	0.00670498	Gypsy140-LTR_DR_dup15	14	Gypsy140-LTR_DR	Gypsy	LTR	YES	1	1	1	Gypsy140-LTR_DR
6	7428613	7438584	-	ENSDART00000053776	ENSDARG00000037000	1312	14	0.0106707	CryptonV-1_DR_dup66	14	CryptonV-1_DR	Crypton-V	DNA	NO	1	6	1	CryptonV-1_DR
6	18524444	18531760	-	TALONT000151627	ENSDARG00000098433	2002	14	0.00699301	EnSpm-5_DR_dup33	14	EnSpm-5_DR	CMC-EnSpm	DNA	YES	1	1	1	EnSpm-5_DR
6	51009550	51517339	-	TALONT000718826	ENSDARG00000074781	5028	14	0.00278441	Gypsy-230_DR-LTR_dup4	14	Gypsy-230_DR-LTR	Gypsy	LTR	NO	1	26	1	Gypsy-230_DR-LTR
6	51009981	51517339	-	TALONT000718831	ENSDARG00000074781	4567	14	0.00306547	Gypsy-230_DR-LTR_dup4	14	Gypsy-230_DR-LTR	Gypsy	LTR	NO	1	25	1	Gypsy-230_DR-LTR
2	1939391	1943926	+	TALONT000113891	ENSDARG00000103432	999	14	0.014014	DNA-6-N8_DR_dup31	14	DNA-6-N8_DR	DNA-6-N8_DR	DNA	NO	1	4	1	DNA-6-N8_DR
2	35615547	35851661	+	TALONT000455075	ENSDARG00000036257	5498	14	0.00254638	Kolobok-N10_DR_dup149	14	Kolobok-N10_DR	Kolobok	DNA	NO	1	2	1	Kolobok-N10_DR
1	6403551	6494384	-	ENSDART00000109356	ENSDARG00000073857	2960	14	0.00472973	DNA-2-20_DR_dup1	14	DNA-2-20_DR	CMC-EnSpm	DNA	NO	1	4	1	DNA-2-20_DR
1	49266886	49295059	+	ENSDART00000137179	ENSDARG00000036008	1872	14	0.00747863	TDR16_dup3	14	TDR16	Merlin	DNA	NO	1	5	1	TDR16
1	58563957	58578416	-	TALONT000210154	ENSDARG00000089904	2932	14	0.0047749	Kolobok-N11_DR_dup2	14	Kolobok-N11_DR	Kolobok-T2	DNA	NO	1	12	1	Kolobok-N11_DR
1	58563957	58578416	-	TALONT000319386	ENSDARG00000089904	2888	14	0.00484765	Kolobok-N11_DR_dup2	14	Kolobok-N11_DR	Kolobok-T2	DNA	NO	1	12	1	Kolobok-N11_DR
1	58563957	58578416	-	TALONT000461140	ENSDARG00000089904	2949	14	0.00474737	Kolobok-N11_DR_dup2	14	Kolobok-N11_DR	Kolobok-T2	DNA	NO	1	12	1	Kolobok-N11_DR
16	4514472	4531657	-	TALONT000625189	ENSDARG00000022430	1553	14	0.00901481	hAT-N66_DR_dup18	14	hAT-N66_DR	hAT-Charlie	DNA	NO	1	8	1	hAT-N66_DR
16	14236203	14248892	-	TALONT000289173	ENSDARG00000062450	1307	14	0.0107116	LOOPERN5_DR_dup8	14	LOOPERN5_DR	Kolobok-T2	DNA	NO	1	8	1	LOOPERN5_DR
16	15164983	15263099	-	ENSDART00000125691	ENSDARG00000041729	1849	14	0.00757166	Gypsy-23-LTR_DR_dup9	14	Gypsy-23-LTR_DR	Gypsy	LTR	NO	1	4	1	Gypsy-23-LTR_DR
16	53603945	53633569	+	ENSDART00000083513	ENSDARG00000059806	2122	14	0.00659755	TC1DR3_dup97	14	TC1DR3	TcMar-Tc1	DNA	NO	1	12	1	TC1DR3
20	851583	894374	-	TALONT000768987	ENSDARG00000006332	3288	14	0.00425791	TDR3_dup128	14	TDR3	hAT-Charlie	DNA	NO	1	26	1	TDR3
20	1441548	1546070	-	TALONT001968400	ENSDARG00000063416	5067	14	0.00276298	DNA8-21_DR_dup102	14	DNA8-21_DR	Merlin	DNA	YES	1	1	1	DNA8-21_DR
20	2499622	2584101	-	TALONT000476979	ENSDARG00000029157	4281	14	0.00327026	Gypsy-31-LTR_DR_dup37	14	Gypsy-31-LTR_DR	Gypsy	LTR	NO	1	24	1	Gypsy-31-LTR_DR
20	2499622	2584115	-	TALONT000476982	ENSDARG00000029157	4581	14	0.0030561	Gypsy-31-LTR_DR_dup37	14	Gypsy-31-LTR_DR	Gypsy	LTR	NO	1	27	1	Gypsy-31-LTR_DR
20	2499622	2584115	-	TALONT000477003	ENSDARG00000029157	4592	14	0.00304878	Gypsy-31-LTR_DR_dup37	14	Gypsy-31-LTR_DR	Gypsy	LTR	NO	1	27	1	Gypsy-31-LTR_DR
20	2499622	2584101	-	TALONT000769566	ENSDARG00000029157	4584	14	0.0030541	Gypsy-31-LTR_DR_dup37	14	Gypsy-31-LTR_DR	Gypsy	LTR	NO	1	28	1	Gypsy-31-LTR_DR
20	2499622	2584115	-	TALONT000769577	ENSDARG00000029157	4646	14	0.00301334	Gypsy-31-LTR_DR_dup37	14	Gypsy-31-LTR_DR	Gypsy	LTR	NO	1	27	1	Gypsy-31-LTR_DR
20	2499622	2584101	-	TALONT000903373	ENSDARG00000029157	4534	14	0.00308778	Gypsy-31-LTR_DR_dup37	14	Gypsy-31-LTR_DR	Gypsy	LTR	NO	1	26	1	Gypsy-31-LTR_DR
20	2499622	2584115	-	TALONT001551325	ENSDARG00000029157	5260	14	0.0026616	Gypsy-31-LTR_DR_dup37	14	Gypsy-31-LTR_DR	Gypsy	LTR	NO	1	27	1	Gypsy-31-LTR_DR
20	2499622	2584101	-	TALONT001551388	ENSDARG00000029157	4441	14	0.00315244	Gypsy-31-LTR_DR_dup37	14	Gypsy-31-LTR_DR	Gypsy	LTR	NO	1	26	1	Gypsy-31-LTR_DR
20	2499913	2584115	-	ENSDART00000135760	ENSDARG00000029157	4289	14	0.00326416	Gypsy-31-LTR_DR_dup37	14	Gypsy-31-LTR_DR	Gypsy	LTR	NO	1	27	1	Gypsy-31-LTR_DR
20	54349333	54360183	+	ENSDART00000132168	ENSDARG00000008218	1567	14	0.00893427	EnSpm-7_DR_dup132	14	EnSpm-7_DR	CMC-EnSpm	DNA	NO	1	8	1	EnSpm-7_DR
8	20894784	20914829	-	TALONT000404472	ENSDARG00000019156	3352	14	0.00417661	TC1DR3_dup271	14	TC1DR3	TcMar-Tc1	DNA	NO	1	20	1	TC1DR3
8	20894784	20914829	-	TALONT000404473	ENSDARG00000019156	3308	14	0.00423216	TC1DR3_dup271	14	TC1DR3	TcMar-Tc1	DNA	NO	1	20	1	TC1DR3
17	52639492	52659119	-	ENSDART00000060764	ENSDARG00000041449	3432	14	0.00407925	Gypsy82-LTR_Dr_dup14	14	Gypsy82-LTR_Dr	Gypsy	LTR	NO	1	5	1	Gypsy82-LTR_Dr
14	463706	493029	-	TALONT000580206	ENSDARG00000079065	5145	14	0.00272109	DNA-X-16_DR_dup27	14	DNA-X-16_DR	DNA-X-16_DR	DNA	YES	1	1	1	DNA-X-16_DR
18	35130416	35148310	+	ENSDART00000151595	ENSDARG00000096365	2466	14	0.00567721	TDR17B_dup47	14	TDR17B	Sola-1	DNA	NO	1	9	1	TDR17B
18	37241812	37252036	-	TALONT001509401	ENSDARG00000068406	5202	14	0.00269127	DNA-1-3B_DR_dup48	14	DNA-1-3B_DR	PIF-Harbinger	DNA	NO	1	4	1	DNA-1-3B_DR
18	46194037	46208581	-	ENSDART00000141278	ENSDARG00000094522	3260	14	0.00429448	EnSpm-6N1_DR_dup54	14	EnSpm-6N1_DR	CMC-EnSpm	DNA	YES	1	1	1	EnSpm-6N1_DR
12	10523655	10567188	-	TALONT000528086	ENSDARG00000006112	6014	14	0.0023279	TDR8_dup7	14	TDR8	PIF-Harbinger	DNA	NO	1	43	1	TDR8
12	10523655	10567188	-	TALONT000528087	ENSDARG00000006112	5953	14	0.00235176	TDR8_dup7	14	TDR8	PIF-Harbinger	DNA	NO	1	45	1	TDR8
12	46791907	46835940	+	ENSDART00000110304	ENSDARG00000098695	3124	14	0.00448143	TDR3_dup44	14	TDR3	hAT-Charlie	DNA	NO	1	19	1	TDR3
19	10558994	10577420	+	TALONT000692942	ENSDARG00000020228	3716	14	0.00376749	DNA6-10_DR_dup78	14	DNA6-10_DR	DNA6-10_DR	DNA	NO	1	12	1	DNA6-10_DR
19	10559307	10576729	+	TALONT000692960	ENSDARG00000020228	2171	14	0.00644864	DNA6-10_DR_dup78	14	DNA6-10_DR	DNA6-10_DR	DNA	NO	1	12	1	DNA6-10_DR
15	35043007	35092247	+	TALONT001305867	ENSDARG00000015822	3340	14	0.00419162	DNA11TA1_DR_dup74	14	DNA11TA1_DR	CMC-EnSpm	DNA	NO	1	2	1	DNA11TA1_DR
15	45131320	45249278	-	TALONT000623051	ENSDARG00000113761	8346	14	0.00167745	HATN11B_DR_dup16	14	HATN11B_DR	hAT	DNA	NO	1	28	1	HATN11B_DR
23	12428192	12453700	-	TALONT000182218	ENSDARG00000062770	1758	14	0.00796359	DNA-8-34_DR_dup69	14	DNA-8-34_DR	hAT-Tip100	DNA	NO	1	5	1	DNA-8-34_DR
23	39854596	39941743	+	TALONT000400684	ENSDARG00000104435	3548	14	0.00394589	hAT-N66_DR_dup44	14	hAT-N66_DR	hAT-Charlie	DNA	NO	1	20	1	hAT-N66_DR
23	39854596	39942117	+	TALONT000583722	ENSDARG00000104435	3820	14	0.00366492	hAT-N66_DR_dup44	14	hAT-N66_DR	hAT-Charlie	DNA	NO	1	19	1	hAT-N66_DR
21	2327338	2333357	-	ENSDART00000158743	ENSDARG00000103795	1415	14	0.00989399	Nimb-16_DR_dup8	14	Nimb-16_DR	I	LINE	YES	1	1	1	Nimb-16_DR
21	2327338	2333357	-	TALONT000152363	ENSDARG00000103795	1386	14	0.010101	Nimb-16_DR_dup8	14	Nimb-16_DR	I	LINE	YES	1	1	1	Nimb-16_DR
11	11303500	11319332	+	TALONT000227028	ENSDARG00000098623	1694	14	0.00826446	Harbinger-5_DR_dup1	14	Harbinger-5_DR	PIF-Harbinger	DNA	YES	1	1	1	Harbinger-5_DR
11	40327303	40418975	-	TALONT000514798	ENSDARG00000060901	3231	14	0.00433302	hAT-N127_DR_dup38	14	hAT-N127_DR	hAT-Charlie	DNA	NO	1	7	1	hAT-N127_DR
10	15255306	15305767	+	ENSDART00000172107	ENSDARG00000006257	4074	14	0.00343643	EnSpm-7_DR_dup24	14	EnSpm-7_DR	CMC-EnSpm	DNA	NO	1	19	1	EnSpm-7_DR
10	15255306	15305767	+	ENSDART00000185314	ENSDARG00000006257	4132	14	0.00338819	EnSpm-7_DR_dup24	14	EnSpm-7_DR	CMC-EnSpm	DNA	NO	1	17	1	EnSpm-7_DR
24	10349147	10394277	-	ENSDART00000127568	ENSDARG00000071724	2863	14	0.00488998	EnSpm-N1_DR_dup99	14	EnSpm-N1_DR	CMC-EnSpm	DNA	NO	1	12	1	EnSpm-N1_DR
24	10349148	10394277	-	TALONT000589206	ENSDARG00000071724	2761	14	0.00507063	EnSpm-N1_DR_dup99	14	EnSpm-N1_DR	CMC-EnSpm	DNA	NO	1	13	1	EnSpm-N1_DR
24	10349148	10394277	-	TALONT000835661	ENSDARG00000071724	2722	14	0.00514328	EnSpm-N1_DR_dup99	14	EnSpm-N1_DR	CMC-EnSpm	DNA	NO	1	12	1	EnSpm-N1_DR
24	31081899	31092711	-	ENSDART00000168398	ENSDARG00000099358	2058	14	0.00680272	hAT-N45_DR_dup8	14	hAT-N45_DR	hAT	DNA	YES	1	1	1	hAT-N45_DR
22	11778053	11833334	-	ENSDART00000000192	ENSDARG00000000183	6443	14	0.0021729	hAT-N32_DR_dup5	14	hAT-N32_DR	hAT-Charlie	DNA	NO	1	26	1	hAT-N32_DR
25	7695504	7709797	-	TALONT000603218	ENSDARG00000074468	3122	14	0.0044843	IS4EU-1_DR_dup39	14	IS4EU-1_DR	PIF-ISL2EU	DNA	YES	1	1	1	IS4EU-1_DR
25	7696989	7709797	-	TALONT000415671	ENSDARG00000074468	2653	14	0.00527704	IS4EU-1_DR_dup39	14	IS4EU-1_DR	PIF-ISL2EU	DNA	YES	1	1	1	IS4EU-1_DR
25	20741793	20984591	-	TALONT000608860	ENSDARG00000073769	5430	14	0.00257827	EnSpm-9_DR_dup74	14	EnSpm-9_DR	CMC-EnSpm	DNA	YES	1	1	1	EnSpm-9_DR
25	20741793	20984591	-	TALONT000850813	ENSDARG00000073769	5454	14	0.00256692	EnSpm-9_DR_dup74	14	EnSpm-9_DR	CMC-EnSpm	DNA	YES	1	1	1	EnSpm-9_DR
25	20742306	20984591	-	TALONT000608874	ENSDARG00000073769	4977	14	0.00281294	EnSpm-9_DR_dup74	14	EnSpm-9_DR	CMC-EnSpm	DNA	YES	1	1	1	EnSpm-9_DR
25	35913614	35938996	+	ENSDART00000022437	ENSDARG00000012987	2100	14	0.00666667	DIRS-15B_DR_dup79	14	DIRS-15B_DR	Ngaro	LTR	NO	1	13	1	DIRS-15B_DR
21	10104160	10165408	+	TALONT000518465	TALONG000038807	6738	14	0.00207777	hAT-N127_DR_dup128	14	hAT-N127_DR	hAT-Charlie	DNA	NO	1	28	1	hAT-N127_DR
6	46892639	46895169	+	TALONT001010958	TALONG000047582	2531	14	0.00553141	TDR3C_dup65	14	TDR3C	hAT-Charlie	DNA	YES	1	1	1	TDR3C
4	29157476	29157969	-	TALONT000880014	TALONG000048250	494	14	0.0283401	ERV1-7_DR-LTR_dup4	14	ERV1-7_DR-LTR	ERV1	LTR	YES	1	1	1	ERV1-7_DR-LTR
12	45734900	45739021	+	TALONT001076061	TALONG000050893	4009	14	0.00349214	DNAX-15_DR_dup2	14	DNAX-15_DR	DNAX-15_DR	DNA	NO	1	2	1	DNAX-15_DR
4	15605844	15816540	+	ENSDART00000021384	ENSDARG00000004336	3037	15	0.00493908	ERV1-7_DR-I_dup5	15	ERV1-7_DR-I	ERV1	LTR	NO	1	17	1	ERV1-7_DR-I
4	20063279	20070033	+	TALONT000118914	ENSDARG00000045541	3425	15	0.00437956	TDR6_dup48	15	TDR6	TDR6	DNA	NO	1	2	1	TDR6
7	6366829	6369567	+	TALONT000882642	ENSDARG00000058564	2739	15	0.00547645	EnSpm-17_DR_dup341	15	EnSpm-17_DR	CMC-EnSpm	DNA	YES	1	1	1	EnSpm-17_DR
7	52431747	52498175	-	ENSDART00000129769	ENSDARG00000015805	5012	15	0.00299282	DNA2-5_DR_dup43	15	DNA2-5_DR	hAT-Ac	DNA	NO	1	5	1	DNA2-5_DR
7	52431747	52498175	-	TALONT001711528	ENSDARG00000015805	5075	15	0.00295567	DNA2-5_DR_dup43	15	DNA2-5_DR	hAT-Ac	DNA	NO	1	5	1	DNA2-5_DR
5	17787908	17813298	+	TALONT000671242	ENSDARG00000075347	2472	15	0.00606796	TDR16_dup79	15	TDR16	Merlin	DNA	YES	1	1	1	TDR16
5	51885121	51903243	-	ENSDART00000125535	ENSDARG00000090195	3065	15	0.00489396	Tc1-5_DR_dup23	15	Tc1-5_DR	TcMar-Tc1	DNA	NO	1	9	1	Tc1-5_DR
5	69140143	69180587	-	TALONT000144092	ENSDARG00000076888	4308	15	0.00348189	Ginger1-N1_DR_dup33	15	Ginger1-N1_DR	Ginger-1	DNA	NO	1	14	1	Ginger1-N1_DR
5	69140252	69180601	-	TALONT000703729	ENSDARG00000076888	3717	15	0.00403551	Ginger1-N1_DR_dup33	15	Ginger1-N1_DR	Ginger-1	DNA	NO	1	13	1	Ginger1-N1_DR
5	69140656	69180601	-	ENSDART00000160753	ENSDARG00000076888	3552	15	0.00422297	Ginger1-N1_DR_dup33	15	Ginger1-N1_DR	Ginger-1	DNA	NO	1	13	1	Ginger1-N1_DR
5	69140656	69180587	-	TALONT000243220	ENSDARG00000076888	3729	15	0.00402253	Ginger1-N1_DR_dup33	15	Ginger1-N1_DR	Ginger-1	DNA	NO	1	13	1	Ginger1-N1_DR
3	18303407	18373604	-	TALONT000311401	ENSDARG00000074531	3986	15	0.00376317	IS3EU-1_DR_dup201	15	IS3EU-1_DR	IS3EU	DNA	NO	1	7	1	IS3EU-1_DR
3	40206031	40232615	-	TALONT000639129	ENSDARG00000059701	5069	15	0.00295916	EnSpm-6N1_DR_dup98	15	EnSpm-6N1_DR	CMC-EnSpm	DNA	NO	1	24	1	EnSpm-6N1_DR
6	1830097	2057543	-	TALONT000361870	ENSDARG00000012823	4744	15	0.00316189	Gypsy-150-LTRb_DR_dup3	15	Gypsy-150-LTRb_DR	Gypsy	LTR	NO	1	2	1	Gypsy-150-LTRb_DR
2	24638367	24683365	+	TALONT000749596	ENSDARG00000061725	3726	15	0.00402576	Harbinger-1_DR_dup4	15	Harbinger-1_DR	PIF-Harbinger	DNA	NO	1	17	1	Harbinger-1_DR
2	43806689	43820885	-	TALONT000233854	ENSDARG00000016788	3592	15	0.00417595	hAT-N51_DR_dup34	15	hAT-N51_DR	hAT-Ac	DNA	NO	1	5	1	hAT-N51_DR
2	43806689	43851915	-	TALONT000462735	ENSDARG00000016788	4189	15	0.00358081	hAT-N51_DR_dup34	15	hAT-N51_DR	hAT-Ac	DNA	NO	1	10	1	hAT-N51_DR
2	43806689	43851915	-	TALONT000896621	ENSDARG00000016788	4222	15	0.00355282	hAT-N51_DR_dup34	15	hAT-N51_DR	hAT-Ac	DNA	NO	1	10	1	hAT-N51_DR
1	24228194	24294268	-	TALONT001801467	ENSDARG00000031108	3428	15	0.00437573	TDR22_dup1	15	TDR22	TDR22	DNA	YES	1	1	1	TDR22
9	28939912	29029980	-	ENSDART00000000670	ENSDARG00000000631	6112	15	0.00245419	DNA8-13_DR_dup19	15	DNA8-13_DR	hAT-Tip100	DNA	YES	1	1	1	DNA8-13_DR
9	28940685	29029980	-	TALONT000533590	ENSDARG00000000631	5184	15	0.00289352	DNA8-13_DR_dup19	15	DNA8-13_DR	hAT-Tip100	DNA	YES	1	1	1	DNA8-13_DR
9	32109911	32158288	-	ENSDART00000037182	ENSDARG00000026028	3207	15	0.00467727	DNA-N4_DR_dup44	15	DNA-N4_DR	DNA-N4_DR	DNA	NO	1	13	1	DNA-N4_DR
9	32109911	32158288	-	TALONT000423025	ENSDARG00000026028	3290	15	0.00455927	DNA-N4_DR_dup44	15	DNA-N4_DR	DNA-N4_DR	DNA	NO	1	13	1	DNA-N4_DR
16	4179758	4192104	+	TALONT000625082	ENSDARG00000041428	3018	15	0.00497018	L1-60_DR_dup31	15	L1-60_DR	L1	LINE	NO	1	8	1	L1-60_DR
16	4179758	4192104	+	TALONT000830373	ENSDARG00000041428	2700	15	0.00555556	L1-60_DR_dup31	15	L1-60_DR	L1	LINE	NO	1	7	1	L1-60_DR
16	4182859	4191330	+	TALONT000286257	ENSDARG00000041428	1975	15	0.00759494	L1-60_DR_dup31	15	L1-60_DR	L1	LINE	NO	1	6	1	L1-60_DR
16	4182859	4191774	+	TALONT000401789	ENSDARG00000041428	2417	15	0.00620604	L1-60_DR_dup31	15	L1-60_DR	L1	LINE	NO	1	6	1	L1-60_DR
16	32126730	32145564	+	TALONT000636192	ENSDARG00000069893	5331	15	0.00281373	DNA-X-16_DR_dup52	15	DNA-X-16_DR	DNA-X-16_DR	DNA	YES	1	1	1	DNA-X-16_DR
16	36650434	36718757	+	TALONT001319150	ENSDARG00000079752	8033	15	0.0018673	EnSpm-7_DR_dup85	15	EnSpm-7_DR	CMC-EnSpm	DNA	NO	1	6	1	EnSpm-7_DR
16	52847079	52864785	+	ENSDART00000163151	ENSDARG00000105258	1820	15	0.00824176	DNA-8-9_DR_dup27	15	DNA-8-9_DR	hAT-Ac	DNA	NO	1	12	1	DNA-8-9_DR
20	39359729	39368006	-	ENSDART00000021788	ENSDARG00000007221	1702	15	0.00881316	EnSpm-10_DR_dup17	15	EnSpm-10_DR	CMC-EnSpm	DNA	NO	1	4	1	EnSpm-10_DR
20	39359730	39368079	-	ENSDART00000180784	ENSDARG00000007221	1958	15	0.00766088	EnSpm-10_DR_dup17	15	EnSpm-10_DR	CMC-EnSpm	DNA	NO	1	3	1	EnSpm-10_DR
20	39361500	39368079	-	TALONT000362516	ENSDARG00000007221	1306	15	0.0114855	EnSpm-10_DR_dup17	15	EnSpm-10_DR	CMC-EnSpm	DNA	NO	1	4	1	EnSpm-10_DR
20	53474963	53492788	+	TALONT000248819	ENSDARG00000078825	1156	15	0.0129758	DNA2-2_DR_dup20	15	DNA2-2_DR	DNA2-2_DR	DNA	NO	1	10	1	DNA2-2_DR
17	22563836	22573402	-	ENSDART00000188644	ENSDARG00000056832	5010	15	0.00299401	Polinton-2N1_DR_dup11	15	Polinton-2N1_DR	Maverick	DNA	NO	1	13	1	Polinton-2N1_DR
17	22565231	22573311	-	TALONT000978999	ENSDARG00000056832	3301	15	0.00454408	Polinton-2N1_DR_dup11	15	Polinton-2N1_DR	Maverick	DNA	NO	1	13	1	Polinton-2N1_DR
17	40860016	40879108	-	ENSDART00000010362	ENSDARG00000013461	1453	15	0.0103235	Zisupton-2_DR_dup34	15	Zisupton-2_DR	Zisupton	DNA	NO	1	5	1	Zisupton-2_DR
14	22498757	22524331	+	TALONT000150472	ENSDARG00000071669	2012	15	0.00745527	EnSpm-16_DR_dup33	15	EnSpm-16_DR	CMC-EnSpm	DNA	NO	1	13	1	EnSpm-16_DR
13	502230	515436	+	TALONT001445873	ENSDARG00000007347	2062	15	0.00727449	Polinton-1_DR_dup35	15	Polinton-1_DR	Maverick	DNA	NO	1	3	1	Polinton-1_DR
13	646700	664472	+	TALONT000554071	ENSDARG00000009136	4015	15	0.00373599	LOOPERN6B_DR_dup11	15	LOOPERN6B_DR	Kolobok-T2	DNA	NO	1	19	1	LOOPERN6B_DR
13	646700	664472	+	TALONT000554132	ENSDARG00000009136	4000	15	0.00375	LOOPERN6B_DR_dup11	15	LOOPERN6B_DR	Kolobok-T2	DNA	NO	1	19	1	LOOPERN6B_DR
13	28580357	28600336	+	TALONT000568106	ENSDARG00000013245	4147	15	0.00361707	DNA-X-7_DR_dup1	15	DNA-X-7_DR	DNA-X-7_DR	DNA	NO	1	5	1	DNA-X-7_DR
13	47007075	47175650	+	TALONT000577715	ENSDARG00000075687	6213	15	0.00241429	hAT-2n1_DR_dup13	15	hAT-2n1_DR	hAT-Charlie	DNA	NO	1	11	1	hAT-2n1_DR
13	47007075	47175650	+	TALONT000577717	ENSDARG00000075687	6285	15	0.00238663	hAT-2n1_DR_dup13	15	hAT-2n1_DR	hAT-Charlie	DNA	NO	1	11	1	hAT-2n1_DR
13	47007075	47175650	+	TALONT000577723	ENSDARG00000075687	6288	15	0.0023855	hAT-2n1_DR_dup13	15	hAT-2n1_DR	hAT-Charlie	DNA	NO	1	11	1	hAT-2n1_DR
13	47007075	47175650	+	TALONT000798390	ENSDARG00000075687	6213	15	0.00241429	hAT-2n1_DR_dup13	15	hAT-2n1_DR	hAT-Charlie	DNA	NO	1	11	1	hAT-2n1_DR
13	47007147	47175650	+	TALONT000371966	ENSDARG00000075687	6225	15	0.00240964	hAT-2n1_DR_dup13	15	hAT-2n1_DR	hAT-Charlie	DNA	NO	1	11	1	hAT-2n1_DR
18	37241812	37251501	-	TALONT001157709	ENSDARG00000068406	4663	15	0.00321681	DNA-1-3B_DR_dup48	15	DNA-1-3B_DR	PIF-Harbinger	DNA	NO	1	4	1	DNA-1-3B_DR
18	50707179	50709715	+	TALONT001511632	ENSDARG00000103032	1691	15	0.00887049	Kolobok-N10_DR_dup136	15	Kolobok-N10_DR	Kolobok	DNA	YES	1	1	1	Kolobok-N10_DR
12	7267533	7280551	-	TALONT000350035	ENSDARG00000042054	2865	15	0.0052356	HE1_DR1_dup45	15	HE1_DR1	tRNA-V-RTE	SINE	NO	1	9	1	HE1_DR1
12	33602559	33659328	-	TALONT000546635	ENSDARG00000074506	5488	15	0.00273324	DNA-6-N8_DR_dup7	15	DNA-6-N8_DR	DNA-6-N8_DR	DNA	NO	1	25	1	DNA-6-N8_DR
19	10558994	10577420	+	TALONT000692938	ENSDARG00000020228	2409	15	0.00622665	DNA6-10_DR_dup78	15	DNA6-10_DR	DNA6-10_DR	DNA	NO	1	12	1	DNA6-10_DR
19	10559307	10577420	+	TALONT000100193	ENSDARG00000020228	3462	15	0.00433276	DNA6-10_DR_dup78	15	DNA6-10_DR	DNA6-10_DR	DNA	NO	1	12	1	DNA6-10_DR
15	420431	436304	-	TALONT000162257	ENSDARG00000088160	4071	15	0.0036846	DNA8-26_DR_dup36	15	DNA8-26_DR	DNA8-26_DR	DNA	NO	1	4	1	DNA8-26_DR
15	420431	436304	-	TALONT000162269	ENSDARG00000088160	4081	15	0.00367557	DNA8-26_DR_dup36	15	DNA8-26_DR	DNA8-26_DR	DNA	NO	1	4	1	DNA8-26_DR
15	420431	436304	-	TALONT000162273	ENSDARG00000088160	4102	15	0.00365675	DNA8-26_DR_dup36	15	DNA8-26_DR	DNA8-26_DR	DNA	NO	1	4	1	DNA8-26_DR
15	420431	436304	-	TALONT000162305	ENSDARG00000088160	4107	15	0.0036523	DNA8-26_DR_dup36	15	DNA8-26_DR	DNA8-26_DR	DNA	NO	1	4	1	DNA8-26_DR
15	420431	430912	-	TALONT000274006	ENSDARG00000088160	3330	15	0.0045045	DNA8-26_DR_dup36	15	DNA8-26_DR	DNA8-26_DR	DNA	YES	1	1	1	DNA8-26_DR
15	420431	436304	-	TALONT000601560	ENSDARG00000088160	3228	15	0.00464684	DNA8-26_DR_dup36	15	DNA8-26_DR	DNA8-26_DR	DNA	NO	1	4	1	DNA8-26_DR
15	420431	436304	-	TALONT000601561	ENSDARG00000088160	3109	15	0.0048247	DNA8-26_DR_dup36	15	DNA8-26_DR	DNA8-26_DR	DNA	NO	1	4	1	DNA8-26_DR
15	420431	436304	-	TALONT000601578	ENSDARG00000088160	3220	15	0.00465839	DNA8-26_DR_dup36	15	DNA8-26_DR	DNA8-26_DR	DNA	NO	1	4	1	DNA8-26_DR
15	420431	436304	-	TALONT000601586	ENSDARG00000088160	3122	15	0.00480461	DNA8-26_DR_dup36	15	DNA8-26_DR	DNA8-26_DR	DNA	NO	1	4	1	DNA8-26_DR
15	420431	436304	-	TALONT000601663	ENSDARG00000088160	3135	15	0.00478469	DNA8-26_DR_dup36	15	DNA8-26_DR	DNA8-26_DR	DNA	NO	1	4	1	DNA8-26_DR
15	420431	436304	-	TALONT000814359	ENSDARG00000088160	3984	15	0.00376506	DNA8-26_DR_dup36	15	DNA8-26_DR	DNA8-26_DR	DNA	NO	1	4	1	DNA8-26_DR
15	420431	436304	-	TALONT000814375	ENSDARG00000088160	3507	15	0.00427716	DNA8-26_DR_dup36	15	DNA8-26_DR	DNA8-26_DR	DNA	NO	1	4	1	DNA8-26_DR
15	420431	436316	-	TALONT000814394	ENSDARG00000088160	3183	15	0.00471254	DNA8-26_DR_dup36	15	DNA8-26_DR	DNA8-26_DR	DNA	NO	1	4	1	DNA8-26_DR
15	420431	436160	-	TALONT000955098	ENSDARG00000088160	3897	15	0.00384911	DNA8-26_DR_dup36	15	DNA8-26_DR	DNA8-26_DR	DNA	NO	1	4	1	DNA8-26_DR
15	420431	436114	-	TALONT001108847	ENSDARG00000088160	3958	15	0.00378979	DNA8-26_DR_dup36	15	DNA8-26_DR	DNA8-26_DR	DNA	NO	1	4	1	DNA8-26_DR
15	420431	436301	-	TALONT001298300	ENSDARG00000088160	4041	15	0.00371195	DNA8-26_DR_dup36	15	DNA8-26_DR	DNA8-26_DR	DNA	NO	1	4	1	DNA8-26_DR
15	420431	436316	-	TALONT001879288	ENSDARG00000088160	4162	15	0.00360404	DNA8-26_DR_dup36	15	DNA8-26_DR	DNA8-26_DR	DNA	NO	1	4	1	DNA8-26_DR
15	420431	436306	-	TALONT001879306	ENSDARG00000088160	3880	15	0.00386598	DNA8-26_DR_dup36	15	DNA8-26_DR	DNA8-26_DR	DNA	NO	1	4	1	DNA8-26_DR
15	420615	436304	-	TALONT000814446	ENSDARG00000088160	3326	15	0.00450992	DNA8-26_DR_dup36	15	DNA8-26_DR	DNA8-26_DR	DNA	NO	1	4	1	DNA8-26_DR
15	24563504	24569062	+	ENSDART00000130589	ENSDARG00000031814	1482	15	0.0101215	DNA6-4_DR_dup6	15	DNA6-4_DR	DNA6-4_DR	DNA	NO	1	2	1	DNA6-4_DR
15	25100726	25153352	-	ENSDART00000078095	ENSDARG00000069324	3778	15	0.00397035	Merlin-1_DR_dup55	15	Merlin-1_DR	Merlin	DNA	NO	1	15	1	Merlin-1_DR
15	25100729	25153403	-	ENSDART00000122184	ENSDARG00000069324	3829	15	0.00391747	Merlin-1_DR_dup55	15	Merlin-1_DR	Merlin	DNA	NO	1	15	1	Merlin-1_DR
15	41291923	41311275	-	TALONT000621297	ENSDARG00000090935	2683	15	0.00559076	Dada-tA_DR_dup1	15	Dada-tA_DR	Dada	DNA	NO	1	12	1	Dada-tA_DR
15	44929497	44992947	+	TALONT000283454	ENSDARG00000077677	1158	15	0.0129534	hAT-2n1_DR_dup16	15	hAT-2n1_DR	hAT-Charlie	DNA	NO	1	5	1	hAT-2n1_DR
15	45008585	45165342	-	TALONT000623023	ENSDARG00000113761	7285	15	0.00205903	Harbinger-5_DR_dup9	15	Harbinger-5_DR	PIF-Harbinger	DNA	NO	1	31	1	Harbinger-5_DR
23	19147897	19153378	-	ENSDART00000019045	ENSDARG00000046098	1634	15	0.00917993	Zisupton-2_DR_dup74	15	Zisupton-2_DR	Zisupton	DNA	NO	1	5	1	Zisupton-2_DR
23	26094481	26120281	-	TALONT001266362	ENSDARG00000056075	3198	15	0.00469043	EnSpm-17_DR_dup246	15	EnSpm-17_DR	CMC-EnSpm	DNA	NO	1	11	1	EnSpm-17_DR
23	31379905	31400792	-	TALONT000579140	ENSDARG00000076153	3395	15	0.00441826	hAT5-N2_DR_dup41	15	hAT5-N2_DR	hAT-hAT5	DNA	NO	1	2	1	hAT5-N2_DR
23	31379905	31400792	-	TALONT000579143	ENSDARG00000076153	3431	15	0.0043719	hAT5-N2_DR_dup41	15	hAT5-N2_DR	hAT-hAT5	DNA	NO	1	2	1	hAT5-N2_DR
23	31380607	31400792	-	ENSDART00000132736	ENSDARG00000076153	2690	15	0.00557621	hAT5-N2_DR_dup41	15	hAT5-N2_DR	hAT-hAT5	DNA	NO	1	2	1	hAT5-N2_DR
23	31380607	31400792	-	TALONT000399493	ENSDARG00000076153	2687	15	0.00558243	hAT5-N2_DR_dup41	15	hAT5-N2_DR	hAT-hAT5	DNA	NO	1	2	1	hAT5-N2_DR
23	39854596	39942117	+	TALONT000583717	ENSDARG00000104435	3999	15	0.00375094	hAT-N66_DR_dup44	14	hAT-N66_DR	hAT-Charlie	DNA	NO	2	19;20	1	hAT-N66_DR
21	40588	45920	-	ENSDART00000040422	ENSDARG00000013430	1715	15	0.00874636	EnSpm-N14_DR_dup50	15	EnSpm-N14_DR	CMC-EnSpm	DNA	NO	1	4	1	EnSpm-N14_DR
21	11329749	11367271	-	TALONT000519047	ENSDARG00000058630	5774	15	0.00259785	DIRS-4N3_DR_dup3	15	DIRS-4N3_DR	Ngaro	LTR	NO	1	28	1	DIRS-4N3_DR
21	11329749	11367271	-	TALONT000519055	ENSDARG00000058630	5763	15	0.00260281	DIRS-4N3_DR_dup3	15	DIRS-4N3_DR	Ngaro	LTR	NO	1	28	1	DIRS-4N3_DR
11	6899	12319	-	ENSDART00000173009	ENSDARG00000069977	1352	15	0.0110947	Gypsy118-LTR_DR_dup3	15	Gypsy118-LTR_DR	Gypsy	LTR	NO	1	6	1	Gypsy118-LTR_DR
11	1533097	1546015	+	ENSDART00000066191	ENSDARG00000045025	1961	15	0.00764916	CryptonV-1_DR_dup4	15	CryptonV-1_DR	Crypton-V	DNA	NO	1	3	1	CryptonV-1_DR
11	2480293	2507064	-	TALONT000101141	ENSDARG00000098175	3600	15	0.00416667	Zisupton-2_DR_dup4	15	Zisupton-2_DR	Zisupton	DNA	NO	1	24	1	Zisupton-2_DR
11	6987353	6989598	-	ENSDART00000172896	ENSDARG00000070048	511	15	0.0293542	Nimb-11_DR_dup2	15	Nimb-11_DR	I	LINE	YES	1	1	1	Nimb-11_DR
11	23704410	23881332	+	TALONT000504030	ENSDARG00000061099	5298	15	0.00283126	DNA6-10_DR_dup21	15	DNA6-10_DR	DNA6-10_DR	DNA	YES	1	1	1	DNA6-10_DR
11	23704410	23880422	+	TALONT000504038	ENSDARG00000061099	4612	15	0.00325239	DNA6-10_DR_dup21	15	DNA6-10_DR	DNA6-10_DR	DNA	YES	1	1	1	DNA6-10_DR
11	37095165	37101987	+	ENSDART00000124997	ENSDARG00000091304	2461	15	0.00609508	DNA-2-18_DR_dup18	15	DNA-2-18_DR	CMC-EnSpm	DNA	NO	1	6	1	DNA-2-18_DR
10	76864	81705	+	ENSDART00000036375	ENSDARG00000075650	1297	15	0.0115652	hAT-2n1_DR_dup7	15	hAT-2n1_DR	hAT-Charlie	DNA	NO	1	2	1	hAT-2n1_DR
10	183189	196238	+	TALONT000213607	ENSDARG00000103980	1610	15	0.00931677	Zisupton-1_DR_dup2	15	Zisupton-1_DR	Zisupton	DNA	NO	1	8	1	Zisupton-1_DR
10	187760	196815	+	ENSDART00000161007	ENSDARG00000103980	2301	15	0.0065189	Zisupton-1_DR_dup2	15	Zisupton-1_DR	Zisupton	DNA	NO	1	8	1	Zisupton-1_DR
10	187764	196815	+	TALONT000464121	ENSDARG00000103980	2253	15	0.00665779	Zisupton-1_DR_dup2	15	Zisupton-1_DR	Zisupton	DNA	NO	1	8	1	Zisupton-1_DR
10	187764	196815	+	TALONT001035585	ENSDARG00000103980	2342	15	0.00640478	Zisupton-1_DR_dup2	15	Zisupton-1_DR	Zisupton	DNA	NO	1	8	1	Zisupton-1_DR
10	187764	196815	+	TALONT001035587	ENSDARG00000103980	2179	15	0.00688389	Zisupton-1_DR_dup2	15	Zisupton-1_DR	Zisupton	DNA	NO	1	7	1	Zisupton-1_DR
10	187764	196815	+	TALONT001229612	ENSDARG00000103980	2343	15	0.00640205	Zisupton-1_DR_dup2	15	Zisupton-1_DR	Zisupton	DNA	NO	1	8	1	Zisupton-1_DR
10	10879537	10969444	-	TALONT001574175	ENSDARG00000063140	3677	15	0.00407941	hAT-N66B_DR_dup11	15	hAT-N66B_DR	hAT-Charlie	DNA	NO	1	21	1	hAT-N66B_DR
10	44309573	44357892	-	TALONT000491032	ENSDARG00000099080	4882	15	0.00307251	Kolobok-N7_DR_dup1	15	Kolobok-N7_DR	Kolobok-T2	DNA	NO	1	2	1	Kolobok-N7_DR
10	44309573	44357912	-	TALONT001421724	ENSDARG00000099080	4863	15	0.00308452	Kolobok-N7_DR_dup1	15	Kolobok-N7_DR	Kolobok-T2	DNA	NO	1	2	1	Kolobok-N7_DR
24	9994395	10006158	-	TALONT000589044	ENSDARG00000078638	2865	15	0.0052356	HATN8_DR_dup103	15	HATN8_DR	Zisupton	DNA	NO	1	5	1	HATN8_DR
22	2472428	2476988	+	TALONT000266199	ENSDARG00000116814	1336	15	0.0112275	CryptonV-1_DR_dup37	15	CryptonV-1_DR	Crypton-V	DNA	NO	1	4	1	CryptonV-1_DR
22	6546697	6562618	-	ENSDART00000106100	ENSDARG00000071643	1429	15	0.0104969	P-1N2_DR_dup14	15	P-1N2_DR	P	DNA	YES	1	1	1	P-1N2_DR
22	16191271	16270462	-	TALONT000554618	ENSDARG00000057016	4027	15	0.00372486	hAT-N66B_DR_dup87	15	hAT-N66B_DR	hAT-Charlie	DNA	NO	1	17	1	hAT-N66B_DR
22	17261801	17280853	+	ENSDART00000179953	ENSDARG00000071450	3999	15	0.00375094	TC1DR3B_dup15	15	TC1DR3B	TcMar-Tc1	DNA	NO	1	16	1	TC1DR3B
25	23358924	23449570	+	TALONT000610494	ENSDARG00000076002	4140	15	0.00362319	TC1DR2_dup55	15	TC1DR2	TcMar-Tc1	DNA	NO	1	22	1	TC1DR2
25	23358924	23449570	+	TALONT000610500	ENSDARG00000076002	4165	15	0.00360144	TC1DR2_dup55	15	TC1DR2	TcMar-Tc1	DNA	NO	1	23	1	TC1DR2
25	23424113	23449570	+	TALONT000299507	ENSDARG00000076002	3029	15	0.00495213	TC1DR2_dup55	15	TC1DR2	TcMar-Tc1	DNA	NO	1	15	1	TC1DR2
2	153573	168816	+	TALONT000113258	TALONG000035864	3411	15	0.00439754	DNA8-21_DR_dup87	15	DNA8-21_DR	Merlin	DNA	NO	1	22	1	DNA8-21_DR
13	30931448	30974744	-	TALONT000569100	TALONG000037672	5106	15	0.00293772	Kolobok-N10B_DR_dup36	15	Kolobok-N10B_DR	Kolobok	DNA	NO	1	2	1	Kolobok-N10B_DR
7	23153033	23494310	+	TALONT000440757	ENSDARG00000018228	3827	16	0.00418082	DNAX-1B_DR_dup72	16	DNAX-1B_DR	DNAX-1B_DR	DNA	NO	1	5	1	DNAX-1B_DR
7	69167766	69184448	-	TALONT001541741	ENSDARG00000103422	5395	16	0.00296571	hATN4B_DR_dup12	13	hATN4B_DR	hAT-Charlie	DNA	NO	2	2;3	1	hATN4B_DR
5	7488064	7513082	-	ENSDART00000158913	ENSDARG00000104100	1900	16	0.00842105	hAT-2n1_DR_dup55	16	hAT-2n1_DR	hAT-Charlie	DNA	NO	1	3	1	hAT-2n1_DR
5	7488064	7712160	-	TALONT000340343	ENSDARG00000104100	2220	16	0.00720721	hAT-2n1_DR_dup55	16	hAT-2n1_DR	hAT-Charlie	DNA	NO	1	6	1	hAT-2n1_DR
5	7488076	7712160	-	ENSDART00000168820	ENSDARG00000104100	2265	16	0.00706402	hAT-2n1_DR_dup55	16	hAT-2n1_DR	hAT-Charlie	DNA	NO	1	7	1	hAT-2n1_DR
5	8256574	8270419	+	TALONT000668626	ENSDARG00000101104	2604	16	0.00614439	Harbinger-N10_DR_dup279	16	Harbinger-N10_DR	PIF-Harbinger	DNA	NO	1	6	1	Harbinger-N10_DR
5	29831195	29848772	+	TALONT000234745	ENSDARG00000017320	1831	16	0.00873839	Harbinger-N11_DR_dup8	16	Harbinger-N11_DR	PIF-Harbinger	DNA	NO	1	7	1	Harbinger-N11_DR
3	3610140	3634849	+	ENSDART00000104977	ENSDARG00000071152	1831	16	0.00873839	EnSpm-7_DR_dup168	16	EnSpm-7_DR	CMC-EnSpm	DNA	NO	1	3	1	EnSpm-7_DR
3	6380160	6417328	-	ENSDART00000160979	ENSDARG00000099312	956	16	0.0167364	EnSpm-9_DR_dup76	16	EnSpm-9_DR	CMC-EnSpm	DNA	NO	1	4	1	EnSpm-9_DR
3	31105368	31108643	-	ENSDART00000145382	ENSDARG00000054578	781	16	0.0204866	Kolobok-N5_DR_dup70	16	Kolobok-N5_DR	Kolobok-T2?	DNA	YES	1	1	1	Kolobok-N5_DR
6	42409082	42418225	-	TALONT001010603	ENSDARG00000008310	4001	16	0.003999	DNAX-23_DR_dup65	16	DNAX-23_DR	DNAX-23_DR	DNA	NO	1	3	1	DNAX-23_DR
6	43015916	43019222	+	ENSDART00000064888	ENSDARG00000044194	1046	16	0.0152964	Tx1-14_DR_dup2	16	Tx1-14_DR	L1-Tx1	LINE	YES	1	1	1	Tx1-14_DR
2	4207209	4217766	+	ENSDART00000157903	ENSDARG00000103589	2054	16	0.00778968	hAT-N127_DR_dup98	16	hAT-N127_DR	hAT-Charlie	DNA	NO	1	5	1	hAT-N127_DR
2	4207209	4217887	+	TALONT001363779	ENSDARG00000103589	2749	16	0.0058203	hAT-N127_DR_dup98	16	hAT-N127_DR	hAT-Charlie	DNA	NO	1	5	1	hAT-N127_DR
2	4207209	4217766	+	TALONT001526654	ENSDARG00000103589	2172	16	0.00736648	hAT-N127_DR_dup98	16	hAT-N127_DR	hAT-Charlie	DNA	NO	1	5	1	hAT-N127_DR
2	4207289	4217766	+	ENSDART00000166476	ENSDARG00000103589	2427	16	0.0065925	hAT-N127_DR_dup98	16	hAT-N127_DR	hAT-Charlie	DNA	NO	1	5	1	hAT-N127_DR
2	4207289	4217766	+	TALONT001363782	ENSDARG00000103589	2412	16	0.0066335	hAT-N127_DR_dup98	16	hAT-N127_DR	hAT-Charlie	DNA	NO	1	5	1	hAT-N127_DR
2	4207289	4217766	+	TALONT001363783	ENSDARG00000103589	2725	16	0.00587156	hAT-N127_DR_dup98	16	hAT-N127_DR	hAT-Charlie	DNA	NO	1	4	1	hAT-N127_DR
2	4207289	4217766	+	TALONT001694119	ENSDARG00000103589	2563	16	0.00624268	hAT-N127_DR_dup98	16	hAT-N127_DR	hAT-Charlie	DNA	NO	1	5	1	hAT-N127_DR
2	5793908	5810326	+	ENSDART00000145219	ENSDARG00000027986	1574	16	0.0101652	TDR19_dup75	16	TDR19	hAT-Charlie	DNA	NO	1	13	1	TDR19
2	27330203	27380916	+	TALONT000448006	ENSDARG00000061450	3444	16	0.00464576	EnSpm-17_DR_dup196	16	EnSpm-17_DR	CMC-EnSpm	DNA	NO	1	13	1	EnSpm-17_DR
2	27330461	27381586	+	TALONT000448136	ENSDARG00000061450	4363	16	0.0036672	EnSpm-17_DR_dup196	16	EnSpm-17_DR	CMC-EnSpm	DNA	NO	1	13	1	EnSpm-17_DR
2	30250039	30252894	+	TALONT000122270	ENSDARG00000078773	1421	16	0.0112597	hAT-N130_DR_dup11	16	hAT-N130_DR	hAT-Ac	DNA	NO	1	4	1	hAT-N130_DR
2	57913490	57918314	-	ENSDART00000138265	ENSDARG00000092766	1378	16	0.011611	hAT-N41_DR_dup2	16	hAT-N41_DR	hAT-Ac	DNA	NO	1	3	1	hAT-N41_DR
1	2301958	2444210	+	TALONT000062363	ENSDARG00000074381	3736	16	0.00428266	EnSpm-7_DR_dup1	16	EnSpm-7_DR	CMC-EnSpm	DNA	NO	1	19	1	EnSpm-7_DR
1	2301958	2444210	+	TALONT000062384	ENSDARG00000074381	3760	16	0.00425532	EnSpm-7_DR_dup1	16	EnSpm-7_DR	CMC-EnSpm	DNA	NO	1	19	1	EnSpm-7_DR
1	2301958	2443772	+	TALONT000062386	ENSDARG00000074381	3286	16	0.00486914	EnSpm-7_DR_dup1	16	EnSpm-7_DR	CMC-EnSpm	DNA	NO	1	19	1	EnSpm-7_DR
1	2301972	2444210	+	TALONT000198900	ENSDARG00000074381	3743	16	0.00427465	EnSpm-7_DR_dup1	16	EnSpm-7_DR	CMC-EnSpm	DNA	NO	1	19	1	EnSpm-7_DR
1	2301972	2443772	+	TALONT000307354	ENSDARG00000074381	3281	16	0.00487656	EnSpm-7_DR_dup1	16	EnSpm-7_DR	CMC-EnSpm	DNA	NO	1	19	1	EnSpm-7_DR
1	19667948	19673900	-	TALONT001398356	ENSDARG00000094729	3597	16	0.00444815	EnSpm-7_DR_dup7	16	EnSpm-7_DR	CMC-EnSpm	DNA	YES	1	1	1	EnSpm-7_DR
1	40333887	40519760	-	TALONT000448117	ENSDARG00000079552	3214	16	0.00497822	Mariner-N7_DR_dup3	16	Mariner-N7_DR	TcMar	DNA	NO	1	3	1	Mariner-N7_DR
1	49435017	49481173	+	ENSDART00000124833	ENSDARG00000052480	5793	16	0.00276195	IS3EU-4_DR_dup14	16	IS3EU-4_DR	IS3EU	DNA	NO	1	2	1	IS3EU-4_DR
1	49435017	49474103	+	TALONT000077641	ENSDARG00000052480	4518	16	0.00354139	IS3EU-4_DR_dup14	16	IS3EU-4_DR	IS3EU	DNA	NO	1	2	1	IS3EU-4_DR
1	49435017	49481173	+	TALONT000208373	ENSDARG00000052480	5790	16	0.00276339	IS3EU-4_DR_dup14	16	IS3EU-4_DR	IS3EU	DNA	NO	1	2	1	IS3EU-4_DR
1	49435017	49473906	+	TALONT000208379	ENSDARG00000052480	4294	16	0.00372613	IS3EU-4_DR_dup14	16	IS3EU-4_DR	IS3EU	DNA	NO	1	2	1	IS3EU-4_DR
1	49435017	49473928	+	TALONT000453889	ENSDARG00000052480	4289	16	0.00373047	IS3EU-4_DR_dup14	16	IS3EU-4_DR	IS3EU	DNA	NO	1	2	1	IS3EU-4_DR
1	49435017	49481173	+	TALONT000892116	ENSDARG00000052480	5583	16	0.00286584	IS3EU-4_DR_dup14	16	IS3EU-4_DR	IS3EU	DNA	NO	1	2	1	IS3EU-4_DR
1	49435017	49481173	+	TALONT001030561	ENSDARG00000052480	5424	16	0.00294985	IS3EU-4_DR_dup14	16	IS3EU-4_DR	IS3EU	DNA	NO	1	2	1	IS3EU-4_DR
1	49435017	49481173	+	TALONT001223968	ENSDARG00000052480	5876	16	0.00272294	IS3EU-4_DR_dup14	16	IS3EU-4_DR	IS3EU	DNA	NO	1	2	1	IS3EU-4_DR
1	49435017	49473986	+	TALONT001565235	ENSDARG00000052480	3825	16	0.00418301	IS3EU-4_DR_dup14	16	IS3EU-4_DR	IS3EU	DNA	NO	1	2	1	IS3EU-4_DR
1	49435017	49481173	+	TALONT001807856	ENSDARG00000052480	5872	16	0.0027248	IS3EU-4_DR_dup14	16	IS3EU-4_DR	IS3EU	DNA	NO	1	2	1	IS3EU-4_DR
1	53910131	53918766	-	TALONT001409083	ENSDARG00000025808	3748	16	0.00426894	EnSpm-N10_DR_dup19	16	EnSpm-N10_DR	CMC-EnSpm	DNA	NO	1	7	1	EnSpm-N10_DR
1	58981985	58985885	+	TALONT000080384	ENSDARG00000100264	1362	16	0.0117474	ERV1-N3-I_DR_dup4	16	ERV1-N3-I_DR	ERV1	LTR	NO	1	3	1	ERV1-N3-I_DR
9	38883388	38992236	+	TALONT000300161	ENSDARG00000055052	3038	16	0.00526662	TDR1_dup25	16	TDR1	TcMar-Tc1	DNA	NO	1	14	1	TDR1
9	38883388	38992236	+	TALONT000424118	ENSDARG00000055052	3320	16	0.00481928	TDR1_dup25	16	TDR1	TcMar-Tc1	DNA	NO	1	15	1	TDR1
9	38883388	38992236	+	TALONT000424121	ENSDARG00000055052	2945	16	0.00543294	TDR1_dup25	16	TDR1	TcMar-Tc1	DNA	NO	1	13	1	TDR1
9	38883388	38992236	+	TALONT000540878	ENSDARG00000055052	2981	16	0.00536733	TDR1_dup25	16	TDR1	TcMar-Tc1	DNA	NO	1	13	1	TDR1
9	41482831	41507712	-	ENSDART00000135821	ENSDARG00000054583	3141	16	0.00509392	DNA8-21_DR_dup221	16	DNA8-21_DR	Merlin	DNA	NO	1	7	1	DNA8-21_DR
16	28994709	29024769	+	TALONT001902939	ENSDARG00000005867	7143	16	0.00223996	TDR20_dup8	16	TDR20	Merlin	DNA	NO	1	27	1	TDR20
20	22334684	22432416	-	TALONT000485166	ENSDARG00000043317	4499	16	0.00355635	DNA-1-11_DR_dup13	16	DNA-1-11_DR	DNA-1-11_DR	DNA	NO	1	22	1	DNA-1-11_DR
17	8323348	8485925	+	TALONT000648035	ENSDARG00000104283	6195	16	0.00258273	EnSpm-7_DR_dup89	16	EnSpm-7_DR	CMC-EnSpm	DNA	YES	1	1	1	EnSpm-7_DR
17	8323348	8431551	+	TALONT001140930	ENSDARG00000104283	3739	16	0.00427922	EnSpm-7_DR_dup89	16	EnSpm-7_DR	CMC-EnSpm	DNA	YES	1	1	1	EnSpm-7_DR
17	38295847	38304603	+	TALONT000425048	ENSDARG00000019364	1874	16	0.00853789	DNA-2-12_DR_dup6	16	DNA-2-12_DR	CMC-EnSpm	DNA	NO	1	7	1	DNA-2-12_DR
14	1124424	1160134	+	TALONT000146041	ENSDARG00000071906	3986	16	0.00401405	EnSpm-N14_DR_dup21	16	EnSpm-N14_DR	CMC-EnSpm	DNA	NO	1	20	1	EnSpm-N14_DR
14	1124424	1160134	+	TALONT000375236	ENSDARG00000071906	3896	16	0.00410678	EnSpm-N14_DR_dup21	16	EnSpm-N14_DR	CMC-EnSpm	DNA	NO	1	20	1	EnSpm-N14_DR
14	1124424	1160572	+	TALONT000580364	ENSDARG00000071906	4273	16	0.00374444	EnSpm-N14_DR_dup21	16	EnSpm-N14_DR	CMC-EnSpm	DNA	NO	1	20	1	EnSpm-N14_DR
14	1124424	1160564	+	TALONT000800743	ENSDARG00000071906	3768	16	0.00424628	EnSpm-N14_DR_dup21	16	EnSpm-N14_DR	CMC-EnSpm	DNA	NO	1	20	1	EnSpm-N14_DR
18	18587745	18631551	+	TALONT000085950	ENSDARG00000112898	3590	16	0.00445682	hAT-N134_DR_dup98	16	hAT-N134_DR	hAT	DNA	NO	1	7	1	hAT-N134_DR
18	18588025	18631551	+	TALONT000200471	ENSDARG00000112898	3061	16	0.00522705	hAT-N134_DR_dup98	16	hAT-N134_DR	hAT	DNA	NO	1	8	1	hAT-N134_DR
12	19158234	19185128	-	TALONT000352504	ENSDARG00000055930	4079	16	0.00392253	DNA8-20_DR_dup22	16	DNA8-20_DR	hAT	DNA	NO	1	22	1	DNA8-20_DR
19	317629	325584	-	ENSDART00000134266	ENSDARG00000036942	1427	16	0.0112123	ERV1-N3-I_DR_dup65	16	ERV1-N3-I_DR	ERV1	LTR	NO	1	6	1	ERV1-N3-I_DR
19	40122160	40165799	+	ENSDART00000143966	ENSDARG00000035821	5133	16	0.00311709	TDR19_dup71	16	TDR19	hAT-Charlie	DNA	YES	1	1	1	TDR19
19	40122160	40165799	+	TALONT000702408	ENSDARG00000035821	5385	16	0.00297122	TDR19_dup71	16	TDR19	hAT-Charlie	DNA	YES	1	1	1	TDR19
19	41479990	41501270	+	TALONT000703127	ENSDARG00000061268	4008	16	0.00399202	EnSpm-N13_DR_dup91	16	EnSpm-N13_DR	CMC-EnSpm	DNA	NO	1	20	1	EnSpm-N13_DR
19	44058557	44065581	-	ENSDART00000006338	ENSDARG00000003207	1362	16	0.0117474	DNA-8-35_DR_dup5	16	DNA-8-35_DR	hAT-Tip100?	DNA	NO	1	8	1	DNA-8-35_DR
15	4957784	4967302	-	ENSDART00000101992	ENSDARG00000069852	789	16	0.0202788	DNA-X-17_DR_dup8	16	DNA-X-17_DR	DNA-X-17_DR	DNA	NO	1	2	1	DNA-X-17_DR
15	47852365	47857706	-	ENSDART00000151594	ENSDARG00000068436	544	16	0.0294118	EnSpm-11_DR_dup17	16	EnSpm-11_DR	CMC-EnSpm	DNA	NO	1	3	1	EnSpm-11_DR
23	45755323	45826374	+	TALONT000586527	ENSDARG00000099483	2028	16	0.00788955	hAT-2n1_DR_dup38	16	hAT-2n1_DR	hAT-Charlie	DNA	NO	1	7	1	hAT-2n1_DR
23	45755323	45829175	+	TALONT000586530	ENSDARG00000099483	4892	16	0.00327065	hAT-2n1_DR_dup38	16	hAT-2n1_DR	hAT-Charlie	DNA	NO	1	8	1	hAT-2n1_DR
23	45770076	45826212	+	TALONT000191835	ENSDARG00000099483	2076	16	0.00770713	hAT-2n1_DR_dup38	16	hAT-2n1_DR	hAT-Charlie	DNA	NO	1	7	1	hAT-2n1_DR
23	45770076	45828383	+	TALONT000402330	ENSDARG00000099483	4083	16	0.00391869	hAT-2n1_DR_dup38	16	hAT-2n1_DR	hAT-Charlie	DNA	NO	1	7	1	hAT-2n1_DR
23	45770076	45829175	+	TALONT000586539	ENSDARG00000099483	4869	16	0.0032861	hAT-2n1_DR_dup38	16	hAT-2n1_DR	hAT-Charlie	DNA	NO	1	7	1	hAT-2n1_DR
21	30054772	30082414	-	TALONT000160548	ENSDARG00000077116	4110	16	0.00389294	Kolobok-N1_DR_dup307	16	Kolobok-N1_DR	Kolobok-T2	DNA	NO	1	6	1	Kolobok-N1_DR
21	37637679	37650330	-	ENSDART00000166750	ENSDARG00000102367	931	16	0.0171858	hAT-N35_DR_dup2	16	hAT-N35_DR	hAT-Ac	DNA	YES	1	1	1	hAT-N35_DR
21	38511085	38581903	-	ENSDART00000148939	ENSDARG00000054060	4738	16	0.00337695	DNA-8-14_DR_dup37	16	DNA-8-14_DR	hAT-Charlie	DNA	NO	1	13	1	DNA-8-14_DR
11	3959495	3971035	+	ENSDART00000122953	ENSDARG00000006219	2090	16	0.0076555	TDR2_dup15	16	TDR2	TcMar-Tc1	DNA	NO	1	15	1	TDR2
11	3959495	3971035	+	TALONT001050992	ENSDARG00000006219	2188	16	0.00731261	TDR2_dup15	16	TDR2	TcMar-Tc1	DNA	NO	1	16	1	TDR2
11	7105748	7139555	-	TALONT000909388	ENSDARG00000018260	4904	16	0.00326264	DNA8-21_DR_dup26	16	DNA8-21_DR	Merlin	DNA	NO	1	7	1	DNA8-21_DR
11	7106937	7139555	-	TALONT001245307	ENSDARG00000018260	4144	16	0.003861	DNA8-21_DR_dup26	16	DNA8-21_DR	Merlin	DNA	NO	1	7	1	DNA8-21_DR
11	7107798	7139555	-	TALONT000909398	ENSDARG00000018260	3224	16	0.00496278	DNA8-21_DR_dup26	16	DNA8-21_DR	Merlin	DNA	NO	1	8	1	DNA8-21_DR
11	7107798	7139555	-	TALONT001051361	ENSDARG00000018260	3478	16	0.00460035	DNA8-21_DR_dup26	16	DNA8-21_DR	Merlin	DNA	NO	1	6	1	DNA8-21_DR
11	7107798	7139555	-	TALONT001051369	ENSDARG00000018260	3241	16	0.00493675	DNA8-21_DR_dup26	16	DNA8-21_DR	Merlin	DNA	NO	1	6	1	DNA8-21_DR
11	7107798	7139555	-	TALONT001051370	ENSDARG00000018260	3208	16	0.00498753	DNA8-21_DR_dup26	16	DNA8-21_DR	Merlin	DNA	NO	1	8	1	DNA8-21_DR
11	7107798	7139555	-	TALONT001051377	ENSDARG00000018260	3309	16	0.0048353	DNA8-21_DR_dup26	16	DNA8-21_DR	Merlin	DNA	NO	1	7	1	DNA8-21_DR
11	7107798	7139555	-	TALONT001245318	ENSDARG00000018260	3342	16	0.00478755	DNA8-21_DR_dup26	16	DNA8-21_DR	Merlin	DNA	NO	1	7	1	DNA8-21_DR
11	7107798	7139555	-	TALONT001245331	ENSDARG00000018260	3191	16	0.0050141	DNA8-21_DR_dup26	16	DNA8-21_DR	Merlin	DNA	NO	1	6	1	DNA8-21_DR
11	7107798	7139555	-	TALONT001245333	ENSDARG00000018260	3306	16	0.00483969	DNA8-21_DR_dup26	16	DNA8-21_DR	Merlin	DNA	NO	1	7	1	DNA8-21_DR
11	7107798	7139555	-	TALONT001245335	ENSDARG00000018260	3361	16	0.00476049	DNA8-21_DR_dup26	16	DNA8-21_DR	Merlin	DNA	NO	1	7	1	DNA8-21_DR
11	7107798	7139555	-	TALONT001245352	ENSDARG00000018260	3325	16	0.00481203	DNA8-21_DR_dup26	16	DNA8-21_DR	Merlin	DNA	NO	1	7	1	DNA8-21_DR
11	7107798	7139555	-	TALONT001584791	ENSDARG00000018260	2453	16	0.00652263	DNA8-21_DR_dup26	16	DNA8-21_DR	Merlin	DNA	NO	1	8	1	DNA8-21_DR
11	45244618	45252067	-	TALONT001255323	ENSDARG00000117145	2420	16	0.00661157	IS3EU-1_DR_dup33	16	IS3EU-1_DR	IS3EU	DNA	NO	1	4	1	IS3EU-1_DR
24	12835935	12841156	+	TALONT000062132	ENSDARG00000075113	2006	16	0.00797607	DNA7-N1_DR_dup90	16	DNA7-N1_DR	Zisupton	DNA	NO	1	4	1	DNA7-N1_DR
22	2949140	2959005	-	ENSDART00000040701	ENSDARG00000022413	1054	16	0.0151803	IS3EU-1_DR_dup163	16	IS3EU-1_DR	IS3EU	DNA	NO	1	6	1	IS3EU-1_DR
22	12219072	12337781	-	TALONT000553523	ENSDARG00000091538	3789	16	0.00422275	hAT-N71_DR_dup4	16	hAT-N71_DR	Zisupton	DNA	NO	1	16	1	hAT-N71_DR
22	12219199	12337781	-	TALONT000171397	ENSDARG00000091538	3683	16	0.00434428	hAT-N71_DR_dup4	16	hAT-N71_DR	Zisupton	DNA	NO	1	16	1	hAT-N71_DR
25	17862375	17892710	+	ENSDART00000090867	ENSDARG00000062674	2477	16	0.00645943	HarbingerN7_DR_dup49	16	HarbingerN7_DR	PIF-Harbinger	DNA	NO	1	10	1	HarbingerN7_DR
25	17870799	17892711	+	TALONT000962734	ENSDARG00000062674	2468	16	0.00648298	HarbingerN7_DR_dup49	16	HarbingerN7_DR	PIF-Harbinger	DNA	NO	1	9	1	HarbingerN7_DR
25	25564558	25575717	-	ENSDART00000067138	ENSDARG00000045660	1918	16	0.00834202	EnSpm-7_DR_dup159	16	EnSpm-7_DR	CMC-EnSpm	DNA	NO	1	2	1	EnSpm-7_DR
22	37623837	37628863	+	TALONT000176886	TALONG000040286	1562	16	0.0102433	EnSpm-N17_DR_dup54	16	EnSpm-N17_DR	TcMar	DNA	NO	1	3	1	EnSpm-N17_DR
23	6072630	6074406	+	TALONT001741384	TALONG000054604	1777	16	0.00900394	Kolobok-N1_DR_dup366	16	Kolobok-N1_DR	Kolobok-T2	DNA	YES	1	1	1	Kolobok-N1_DR
7	13639473	13677908	+	TALONT000168437	ENSDARG00000029063	2671	17	0.00636466	hAT-N66B_DR_dup140	17	hAT-N66B_DR	hAT-Charlie	DNA	NO	1	15	1	hAT-N66B_DR
7	20524064	20530447	+	ENSDART00000052917	ENSDARG00000036427	2079	17	0.00817701	DNA6-1_DR_dup161	17	DNA6-1_DR	hAT-hAT5	DNA	NO	1	9	1	DNA6-1_DR
5	26188264	26199038	-	ENSDART00000183329	ENSDARG00000018918	3143	17	0.00540885	EnSpm-N10_DR_dup290	17	EnSpm-N10_DR	CMC-EnSpm	DNA	NO	1	16	1	EnSpm-N10_DR
5	35683256	35743741	-	TALONT000350006	ENSDARG00000035420	3480	17	0.00488506	hAT-N142_DR_dup40	17	hAT-N142_DR	hAT	DNA	NO	1	5	1	hAT-N142_DR
5	35711991	35743741	-	TALONT000739660	ENSDARG00000035420	3234	17	0.00525665	hAT-N142_DR_dup40	17	hAT-N142_DR	hAT	DNA	NO	1	5	1	hAT-N142_DR
5	69716458	69732754	+	ENSDART00000159594	ENSDARG00000098646	2386	17	0.0071249	Dada-U1A_DR_dup248	17	Dada-U1A_DR	Dada	DNA	NO	1	8	1	Dada-U1A_DR
6	24364678	24392426	-	ENSDART00000163965	ENSDARG00000102802	4819	17	0.0035277	EnSpm-7_DR_dup204	17	EnSpm-7_DR	CMC-EnSpm	DNA	NO	1	9	1	EnSpm-7_DR
6	24364678	24392915	-	ENSDART00000168355	ENSDARG00000102802	4691	17	0.00362396	EnSpm-7_DR_dup204	17	EnSpm-7_DR	CMC-EnSpm	DNA	NO	1	9	1	EnSpm-7_DR
6	24364678	24392909	-	ENSDART00000171042	ENSDARG00000102802	4960	17	0.00342742	EnSpm-7_DR_dup204	17	EnSpm-7_DR	CMC-EnSpm	DNA	NO	1	9	1	EnSpm-7_DR
6	24365649	24392909	-	TALONT000153035	ENSDARG00000102802	3372	17	0.00504152	EnSpm-7_DR_dup204	17	EnSpm-7_DR	CMC-EnSpm	DNA	NO	1	9	1	EnSpm-7_DR
6	24381017	24392426	-	TALONT000153057	ENSDARG00000102802	3328	17	0.00510817	EnSpm-7_DR_dup204	17	EnSpm-7_DR	CMC-EnSpm	DNA	NO	1	9	1	EnSpm-7_DR
6	38880166	38893499	+	ENSDART00000019939	ENSDARG00000010255	2330	17	0.00729614	Ginger1-N1_DR_dup34	17	Ginger1-N1_DR	Ginger-1	DNA	NO	1	12	1	Ginger1-N1_DR
6	38880175	38893499	+	TALONT000158434	ENSDARG00000010255	2429	17	0.00699876	Ginger1-N1_DR_dup34	17	Ginger1-N1_DR	Ginger-1	DNA	NO	1	11	1	Ginger1-N1_DR
6	54322829	54348568	-	TALONT000719280	ENSDARG00000078075	2470	17	0.00688259	DNA-2-18_DR_dup139	17	DNA-2-18_DR	CMC-EnSpm	DNA	NO	1	6	1	DNA-2-18_DR
2	55684611	55779927	-	TALONT000470544	ENSDARG00000100700	2365	17	0.00718816	DNA-2-20_DR_dup54	17	DNA-2-20_DR	CMC-EnSpm	DNA	NO	1	22	1	DNA-2-20_DR
9	30061745	30103984	+	TALONT000851480	ENSDARG00000077403	3701	17	0.00459335	DNA-N4_DR_dup43	17	DNA-N4_DR	DNA-N4_DR	DNA	NO	1	3	1	DNA-N4_DR
9	30061755	30103323	+	TALONT000534705	ENSDARG00000077403	3278	17	0.00518609	DNA-N4_DR_dup43	17	DNA-N4_DR	DNA-N4_DR	DNA	NO	1	6	1	DNA-N4_DR
9	30079791	30103984	+	TALONT000851487	ENSDARG00000077403	3887	17	0.00437355	DNA-N4_DR_dup43	17	DNA-N4_DR	DNA-N4_DR	DNA	NO	1	5	1	DNA-N4_DR
16	32167430	32184460	-	TALONT001128402	ENSDARG00000042030	3384	17	0.00502364	DNA6-10_DR_dup60	17	DNA6-10_DR	DNA6-10_DR	DNA	NO	1	2	1	DNA6-10_DR
16	32675598	32727199	-	TALONT000636569	ENSDARG00000075013	3993	17	0.00425745	DIRS-4N1_DR_dup2	17	DIRS-4N1_DR	Ngaro	LTR	NO	1	14	1	DIRS-4N1_DR
16	32675720	32724009	-	TALONT000185673	ENSDARG00000075013	3559	17	0.00477662	DIRS-4N1_DR_dup2	17	DIRS-4N1_DR	Ngaro	LTR	NO	1	12	1	DIRS-4N1_DR
16	32676042	32727199	-	TALONT000292981	ENSDARG00000075013	3927	17	0.004329	DIRS-4N1_DR_dup2	17	DIRS-4N1_DR	Ngaro	LTR	NO	1	14	1	DIRS-4N1_DR
16	32676517	32727199	-	ENSDART00000137232	ENSDARG00000075013	3164	17	0.00537295	DIRS-4N1_DR_dup2	17	DIRS-4N1_DR	Ngaro	LTR	NO	1	14	1	DIRS-4N1_DR
16	47272825	47304631	-	TALONT001655938	ENSDARG00000102587	3606	17	0.00471436	DNA-8-13_DR_dup57	17	DNA-8-13_DR	hAT-Tip100	DNA	YES	1	1	1	DNA-8-13_DR
20	20600971	20610812	-	ENSDART00000181870	ENSDARG00000043250	6403	17	0.00265501	DNA8-21_DR_dup105	17	DNA8-21_DR	Merlin	DNA	NO	1	2	1	DNA8-21_DR
20	20600974	20611063	-	ENSDART00000063492	ENSDARG00000043250	6093	17	0.00279009	DNA8-21_DR_dup105	17	DNA8-21_DR	Merlin	DNA	NO	1	4	1	DNA8-21_DR
20	28422545	28433990	-	ENSDART00000182824	ENSDARG00000110654	2245	17	0.00757238	DNA6-1_DR_dup75	17	DNA6-1_DR	hAT-hAT5	DNA	NO	1	14	1	DNA6-1_DR
20	28422545	28433990	-	TALONT000359873	ENSDARG00000110654	2221	17	0.00765421	DNA6-1_DR_dup75	17	DNA6-1_DR	hAT-hAT5	DNA	NO	1	14	1	DNA6-1_DR
20	28422545	28433990	-	TALONT000491157	ENSDARG00000110654	2393	17	0.00710405	DNA6-1_DR_dup75	17	DNA6-1_DR	hAT-hAT5	DNA	NO	1	14	1	DNA6-1_DR
20	28422545	28433990	-	TALONT001024658	ENSDARG00000110654	2019	17	0.00842001	DNA6-1_DR_dup75	17	DNA6-1_DR	hAT-hAT5	DNA	NO	1	12	1	DNA6-1_DR
20	54360268	54381034	-	ENSDART00000136779	ENSDARG00000093659	2453	17	0.00693029	DIRS-15B_DR_dup71	16	DIRS-15B_DR	Ngaro	LTR	NO	2	3;4	1	DIRS-15B_DR
17	15899039	15923730	+	TALONT000302524	ENSDARG00000023237	1849	17	0.00919416	EnSpm-7_DR_dup90	17	EnSpm-7_DR	CMC-EnSpm	DNA	NO	1	7	1	EnSpm-7_DR
17	28706946	28742980	+	ENSDART00000126967	ENSDARG00000001729	4060	17	0.00418719	EnSpm-7_DR_dup94	17	EnSpm-7_DR	CMC-EnSpm	DNA	NO	1	16	1	EnSpm-7_DR
17	28706946	28742980	+	TALONT001919252	ENSDARG00000001729	2430	17	0.00699588	EnSpm-7_DR_dup94	17	EnSpm-7_DR	CMC-EnSpm	DNA	NO	1	6	1	EnSpm-7_DR
14	7740058	7744063	-	TALONT000147132	ENSDARG00000104472	1063	17	0.0159925	DNA8-26_DR_dup29	17	DNA8-26_DR	DNA8-26_DR	DNA	NO	1	3	1	DNA8-26_DR
14	45514469	45551572	-	TALONT000157105	ENSDARG00000076811	3646	17	0.00466264	hAT-N66_DR_dup13	17	hAT-N66_DR	hAT-Charlie	DNA	NO	1	25	1	hAT-N66_DR
13	33878	38729	-	TALONT000248354	ENSDARG00000063670	1502	17	0.0113182	DNA-X-14_DR_dup3	17	DNA-X-14_DR	Merlin	DNA	NO	1	3	1	DNA-X-14_DR
13	26554040	26703767	-	ENSDART00000141232	ENSDARG00000093327	601	17	0.0282862	Nimb-16_DR_dup3	17	Nimb-16_DR	I	LINE	YES	1	1	1	Nimb-16_DR
13	37171618	37206613	-	TALONT000573714	ENSDARG00000093940	5983	17	0.00284138	Rex1-31_DRe_dup12	17	Rex1-31_DRe	Rex-Babar	LINE	NO	1	20	1	Rex1-31_DRe
13	37171618	37206613	-	TALONT000573715	ENSDARG00000093940	6094	17	0.00278963	Rex1-31_DRe_dup12	17	Rex1-31_DRe	Rex-Babar	LINE	NO	1	21	1	Rex1-31_DRe
13	47624225	47689419	+	TALONT001284143	ENSDARG00000074695	2987	17	0.00569133	DNA2-17_DR_dup18	17	DNA2-17_DR	DNA2-17_DR	DNA	NO	1	18	1	DNA2-17_DR
12	281166	287633	-	ENSDART00000113335	ENSDARG00000077177	1578	17	0.0107731	ERV1-N3-I_DR_dup17	17	ERV1-N3-I_DR	ERV1	LTR	NO	1	4	1	ERV1-N3-I_DR
12	2993523	3019847	+	ENSDART00000082297	ENSDARG00000014005	2421	17	0.00702189	DNA-X-14_DR_dup2	17	DNA-X-14_DR	Merlin	DNA	NO	1	18	1	DNA-X-14_DR
12	7609928	7639120	-	TALONT000525227	ENSDARG00000017595	2648	17	0.00641994	DNA-2-18_DR_dup20	17	DNA-2-18_DR	CMC-EnSpm	DNA	NO	1	10	1	DNA-2-18_DR
19	295147	307246	-	ENSDART00000145916	ENSDARG00000094908	2200	17	0.00772727	TDR24_dup22	17	TDR24	TDR24	DNA	NO	1	3	1	TDR24
19	7244838	7273005	-	TALONT000690263	ENSDARG00000078954	6280	17	0.00270701	TDR3_dup107	17	TDR3	hAT-Charlie	DNA	NO	1	13	1	TDR3
19	7244838	7273005	-	TALONT000724327	ENSDARG00000078954	6256	17	0.00271739	TDR3_dup107	17	TDR3	hAT-Charlie	DNA	NO	1	12	1	TDR3
19	43669122	43710423	+	TALONT001175454	ENSDARG00000035660	4247	17	0.00400283	DNA-8-34_DR_dup47	17	DNA-8-34_DR	hAT-Tip100	DNA	NO	1	23	1	DNA-8-34_DR
15	20799943	20806195	+	ENSDART00000154665	ENSDARG00000074791	1827	17	0.00930487	DNA8-20_DR_dup36	17	DNA8-20_DR	hAT	DNA	YES	1	1	1	DNA8-20_DR
15	23947932	24119746	+	TALONT000277954	ENSDARG00000061862	6775	17	0.00250923	DNA7-N1_DR_dup39	17	DNA7-N1_DR	Zisupton	DNA	NO	1	7	1	DNA7-N1_DR
15	23947932	24119746	+	TALONT000277959	ENSDARG00000061862	6763	17	0.00251368	DNA7-N1_DR_dup39	17	DNA7-N1_DR	Zisupton	DNA	NO	1	7	1	DNA7-N1_DR
15	23947932	24119746	+	TALONT000611667	ENSDARG00000061862	6778	17	0.00250811	DNA7-N1_DR_dup39	17	DNA7-N1_DR	Zisupton	DNA	NO	1	7	1	DNA7-N1_DR
15	23947932	24115823	+	TALONT000611672	ENSDARG00000061862	7269	17	0.0023387	DNA7-N1_DR_dup39	17	DNA7-N1_DR	Zisupton	DNA	NO	1	7	1	DNA7-N1_DR
15	23947932	24119746	+	TALONT000611703	ENSDARG00000061862	6849	17	0.00248211	DNA7-N1_DR_dup39	17	DNA7-N1_DR	Zisupton	DNA	NO	1	7	1	DNA7-N1_DR
15	23947932	24085206	+	TALONT000820008	ENSDARG00000061862	4963	17	0.00342535	DNA7-N1_DR_dup39	17	DNA7-N1_DR	Zisupton	DNA	NO	1	7	1	DNA7-N1_DR
15	24017199	24120921	+	TALONT000611866	ENSDARG00000061862	6592	17	0.00257888	DNA7-N1_DR_dup39	17	DNA7-N1_DR	Zisupton	DNA	NO	1	4	1	DNA7-N1_DR
23	5104743	5108055	+	ENSDART00000123191	ENSDARG00000063285	784	17	0.0216837	EnSpm-10N1_DR_dup12	17	EnSpm-10N1_DR	CMC-EnSpm	DNA	NO	1	3	1	EnSpm-10N1_DR
23	5104743	5108055	+	TALONT000181211	ENSDARG00000063285	885	17	0.019209	EnSpm-10N1_DR_dup12	17	EnSpm-10N1_DR	CMC-EnSpm	DNA	NO	1	2	1	EnSpm-10N1_DR
23	44263986	44333292	+	TALONT000191362	ENSDARG00000039385	3105	17	0.00547504	Gypsy-31-LTR_DR_dup50	17	Gypsy-31-LTR_DR	Gypsy	LTR	NO	1	11	1	Gypsy-31-LTR_DR
23	45822935	45825632	+	ENSDART00000161892	ENSDARG00000099483	822	17	0.0206813	hAT-2n1_DR_dup38	17	hAT-2n1_DR	hAT-Charlie	DNA	YES	1	1	1	hAT-2n1_DR
21	39301077	39307875	-	TALONT000541734	ENSDARG00000075551	2612	17	0.00650842	Copia-11I_DR-LTR_dup4	17	Copia-11I_DR-LTR	Gypsy	LTR	YES	1	1	1	Copia-11I_DR-LTR
11	18551094	18556190	-	TALONT001053488	ENSDARG00000057940	3878	17	0.0043837	hAT-N127_DR_dup34	17	hAT-N127_DR	hAT-Charlie	DNA	NO	1	2	1	hAT-N127_DR
10	21040186	21054059	-	TALONT001042703	ENSDARG00000062720	4514	17	0.00376606	hAT-N91_DR_dup8	17	hAT-N91_DR	hAT-Ac	DNA	NO	1	4	1	hAT-N91_DR
10	28306749	28309317	+	ENSDART00000142016	ENSDARG00000077339	1034	17	0.016441	ANGEL_dup82	17	ANGEL	Kolobok	DNA	NO	1	2	1	ANGEL
24	35679099	35699595	-	TALONT001454559	ENSDARG00000099943	2193	17	0.00775194	DNA-6-N5_DR_dup137	17	DNA-6-N5_DR	DNA-6-N5_DR	DNA	NO	1	8	1	DNA-6-N5_DR
24	40513091	40642782	+	TALONT000073191	ENSDARG00000101687	3183	17	0.00534087	EnSpm-9_DR_dup72	17	EnSpm-9_DR	CMC-EnSpm	DNA	NO	1	7	1	EnSpm-9_DR
24	40513091	40642782	+	TALONT000599013	ENSDARG00000101687	3301	17	0.00514995	EnSpm-9_DR_dup72	17	EnSpm-9_DR	CMC-EnSpm	DNA	NO	1	7	1	EnSpm-9_DR
24	40513091	40643189	+	TALONT000599023	ENSDARG00000101687	3765	17	0.00451527	EnSpm-9_DR_dup72	17	EnSpm-9_DR	CMC-EnSpm	DNA	NO	1	8	1	EnSpm-9_DR
24	40513091	40642782	+	TALONT000599027	ENSDARG00000101687	4344	17	0.00391344	EnSpm-9_DR_dup72	17	EnSpm-9_DR	CMC-EnSpm	DNA	NO	1	8	1	EnSpm-9_DR
24	40513091	40643189	+	TALONT000599037	ENSDARG00000101687	3647	17	0.00466137	EnSpm-9_DR_dup72	17	EnSpm-9_DR	CMC-EnSpm	DNA	NO	1	8	1	EnSpm-9_DR
22	2329885	2340093	+	TALONT000168032	ENSDARG00000074868	1967	17	0.0086426	Nimb-2_DR_dup4	17	Nimb-2_DR	I	LINE	YES	1	1	1	Nimb-2_DR
22	2329885	2340093	+	TALONT000168033	ENSDARG00000074868	1919	17	0.00885878	Nimb-2_DR_dup4	17	Nimb-2_DR	I	LINE	YES	1	1	1	Nimb-2_DR
22	2329885	2340093	+	TALONT000549046	ENSDARG00000074868	1976	17	0.00860324	Nimb-2_DR_dup4	17	Nimb-2_DR	I	LINE	YES	1	1	1	Nimb-2_DR
22	2329885	2340093	+	TALONT000549047	ENSDARG00000074868	1964	17	0.0086558	Nimb-2_DR_dup4	17	Nimb-2_DR	I	LINE	YES	1	1	1	Nimb-2_DR
22	4408643	4439311	-	TALONT001427513	ENSDARG00000103409	5152	17	0.00329969	hAT-N87_DR_dup8	17	hAT-N87_DR	hAT-Ac	DNA	NO	1	2	1	hAT-N87_DR
22	4447431	4463488	+	ENSDART00000166768	ENSDARG00000104771	2040	17	0.00833333	HAT1_DR_dup23	17	HAT1_DR	hAT-Ac	DNA	NO	1	8	1	HAT1_DR
22	4962370	4989914	-	TALONT001589171	ENSDARG00000021812	3217	17	0.00528443	L2-5_DRe_dup45	17	L2-5_DRe	L2	LINE	NO	1	6	1	L2-5_DRe
22	21154637	21176144	-	TALONT000940246	ENSDARG00000073867	2825	17	0.0060177	CryptonV-1_DR_dup40	17	CryptonV-1_DR	Crypton-V	DNA	NO	1	6	1	CryptonV-1_DR
22	30047245	30272394	+	TALONT000272706	ENSDARG00000040874	5489	17	0.0030971	DNA8-20_DR_dup75	17	DNA8-20_DR	hAT	DNA	NO	1	16	1	DNA8-20_DR
22	30047245	30272394	+	TALONT000560647	ENSDARG00000040874	5492	17	0.00309541	DNA8-20_DR_dup75	17	DNA8-20_DR	hAT	DNA	NO	1	16	1	DNA8-20_DR
22	30184039	30272394	+	TALONT000560730	ENSDARG00000040874	5500	17	0.00309091	DNA8-20_DR_dup75	17	DNA8-20_DR	hAT	DNA	NO	1	15	1	DNA8-20_DR
22	37736460	37797003	-	TALONT000562857	ENSDARG00000060783	2936	17	0.00579019	Ginger1-N1_DR_dup23	17	Ginger1-N1_DR	Ginger-1	DNA	NO	1	23	1	Ginger1-N1_DR
22	37736460	37797003	-	TALONT000562860	ENSDARG00000060783	2855	17	0.00595447	Ginger1-N1_DR_dup23	17	Ginger1-N1_DR	Ginger-1	DNA	NO	1	22	1	Ginger1-N1_DR
22	37736460	37797003	-	TALONT000942296	ENSDARG00000060783	2909	17	0.00584393	Ginger1-N1_DR_dup23	17	Ginger1-N1_DR	Ginger-1	DNA	NO	1	23	1	Ginger1-N1_DR
25	1047627	1079417	-	ENSDART00000163134	ENSDARG00000101522	3540	17	0.00480226	Harbinger-5_DR_dup13	17	Harbinger-5_DR	PIF-Harbinger	DNA	NO	1	4	1	Harbinger-5_DR
4	20124863	20135919	-	ENSDART00000172230	ENSDARG00000101236	3874	18	0.00464636	DNA6-10_DR_dup147	18	DNA6-10_DR	DNA6-10_DR	DNA	YES	1	1	1	DNA6-10_DR
4	20125286	20135919	-	TALONT000119195	ENSDARG00000101236	2798	18	0.00643317	DNA6-10_DR_dup147	18	DNA6-10_DR	DNA6-10_DR	DNA	NO	1	2	1	DNA6-10_DR
4	20125286	20135919	-	TALONT000661339	ENSDARG00000101236	2564	18	0.00702028	DNA6-10_DR_dup147	18	DNA6-10_DR	DNA6-10_DR	DNA	NO	1	2	1	DNA6-10_DR
4	20126435	20135919	-	TALONT000661353	ENSDARG00000101236	1966	18	0.00915565	DNA6-10_DR_dup147	18	DNA6-10_DR	DNA6-10_DR	DNA	NO	1	2	1	DNA6-10_DR
7	9308625	9321750	+	TALONT000430834	ENSDARG00000070097	2654	18	0.00678222	hATN4B_DR_dup9	18	hATN4B_DR	hAT-Charlie	DNA	NO	1	7	1	hATN4B_DR
7	33013398	33023363	-	ENSDART00000148515	ENSDARG00000036080	836	18	0.0215311	DNA-5-3_DR_dup53	18	DNA-5-3_DR	hAT-hAT5	DNA	NO	1	2	1	DNA-5-3_DR
7	41158924	41274142	+	TALONT000457181	ENSDARG00000000861	7181	18	0.00250661	TDR3_dup275	18	TDR3	hAT-Charlie	DNA	YES	1	1	1	TDR3
7	41158924	41255247	+	TALONT001539006	ENSDARG00000000861	6073	18	0.00296394	TDR3_dup275	18	TDR3	hAT-Charlie	DNA	YES	1	1	1	TDR3
3	1223824	1228130	+	ENSDART00000065922	ENSDARG00000044852	1176	18	0.0153061	EnSpm-7_DR_dup167	18	EnSpm-7_DR	CMC-EnSpm	DNA	NO	1	6	1	EnSpm-7_DR
3	1223824	1228130	+	TALONT000089282	ENSDARG00000044852	1144	18	0.0157343	EnSpm-7_DR_dup167	18	EnSpm-7_DR	CMC-EnSpm	DNA	NO	1	6	1	EnSpm-7_DR
3	1223824	1228130	+	TALONT000089290	ENSDARG00000044852	1136	18	0.0158451	EnSpm-7_DR_dup167	18	EnSpm-7_DR	CMC-EnSpm	DNA	NO	1	6	1	EnSpm-7_DR
3	1378098	1388936	-	TALONT000089358	ENSDARG00000102353	1383	18	0.0130152	hAT-N35C_DR_dup11	18	hAT-N35C_DR	hAT-Ac	DNA	NO	1	2	1	hAT-N35C_DR
3	15394428	15425689	+	ENSDART00000133168	ENSDARG00000011597	3681	18	0.00488998	EnSpm-N13_DR_dup160	18	EnSpm-N13_DR	CMC-EnSpm	DNA	NO	1	6	1	EnSpm-N13_DR
3	15394428	15425689	+	TALONT000092550	ENSDARG00000011597	3648	18	0.00493421	EnSpm-N13_DR_dup160	18	EnSpm-N13_DR	CMC-EnSpm	DNA	NO	1	6	1	EnSpm-N13_DR
3	15394428	15425689	+	TALONT000092564	ENSDARG00000011597	3730	18	0.00482574	EnSpm-N13_DR_dup160	18	EnSpm-N13_DR	CMC-EnSpm	DNA	NO	1	6	1	EnSpm-N13_DR
3	15394428	15425689	+	TALONT000092565	ENSDARG00000011597	3615	18	0.00497925	EnSpm-N13_DR_dup160	18	EnSpm-N13_DR	CMC-EnSpm	DNA	NO	1	6	1	EnSpm-N13_DR
3	15394428	15425689	+	TALONT000092695	ENSDARG00000011597	3802	18	0.00473435	EnSpm-N13_DR_dup160	18	EnSpm-N13_DR	CMC-EnSpm	DNA	NO	1	6	1	EnSpm-N13_DR
3	15394428	15425689	+	TALONT000092696	ENSDARG00000011597	3918	18	0.00459418	EnSpm-N13_DR_dup160	18	EnSpm-N13_DR	CMC-EnSpm	DNA	NO	1	5	1	EnSpm-N13_DR
3	15395201	15425689	+	TALONT000621546	ENSDARG00000011597	3415	18	0.00527086	EnSpm-N13_DR_dup160	18	EnSpm-N13_DR	CMC-EnSpm	DNA	NO	1	5	1	EnSpm-N13_DR
3	15395381	15425689	+	TALONT000092718	ENSDARG00000011597	3418	18	0.00526624	EnSpm-N13_DR_dup160	18	EnSpm-N13_DR	CMC-EnSpm	DNA	NO	1	5	1	EnSpm-N13_DR
3	36424055	36425851	+	ENSDART00000170318	ENSDARG00000105068	1063	18	0.0169332	DNA7-N2_DR_dup86	18	DNA7-N2_DR	hAT-hAT6	DNA	NO	1	4	1	DNA7-N2_DR
3	48221413	48229972	+	ENSDART00000170955	ENSDARG00000098208	1335	18	0.0134831	DNA-N4_DR_dup30	18	DNA-N4_DR	DNA-N4_DR	DNA	NO	1	6	1	DNA-N4_DR
6	16436572	16456093	-	ENSDART00000083305	ENSDARG00000059712	1596	18	0.0112782	Tx1-21_DR_dup5	18	Tx1-21_DR	L1-Tx1	LINE	YES	1	1	1	Tx1-21_DR
6	33918813	33925409	-	ENSDART00000145019	ENSDARG00000052030	1182	18	0.0152284	hAT-N127_DR_dup202	18	hAT-N127_DR	hAT-Charlie	DNA	NO	1	3	1	hAT-N127_DR
6	53263854	53282595	-	TALONT000258444	ENSDARG00000098280	2257	18	0.00797519	EnSpm-7_DR_dup209	18	EnSpm-7_DR	CMC-EnSpm	DNA	NO	1	12	1	EnSpm-7_DR
6	53263854	53282595	-	TALONT000719172	ENSDARG00000098280	2274	18	0.00791557	EnSpm-7_DR_dup209	18	EnSpm-7_DR	CMC-EnSpm	DNA	NO	1	12	1	EnSpm-7_DR
6	53263854	53282573	-	TALONT001178498	ENSDARG00000098280	2260	18	0.0079646	EnSpm-7_DR_dup209	18	EnSpm-7_DR	CMC-EnSpm	DNA	NO	1	12	1	EnSpm-7_DR
2	2110271	2162791	+	TALONT001363197	ENSDARG00000022309	7092	18	0.00253807	HarbingerN4_DR_dup4	18	HarbingerN4_DR	PIF-Harbinger	DNA	NO	1	18	1	HarbingerN4_DR
2	2110271	2162791	+	TALONT001693302	ENSDARG00000022309	8421	18	0.00213751	HarbingerN4_DR_dup4	18	HarbingerN4_DR	PIF-Harbinger	DNA	NO	1	18	1	HarbingerN4_DR
1	8508753	8517657	+	TALONT000430265	ENSDARG00000063003	2334	18	0.00771208	DNA-8-34_DR_dup2	18	DNA-8-34_DR	hAT-Tip100	DNA	NO	1	5	1	DNA-8-34_DR
1	9739370	9858508	-	ENSDART00000147904	ENSDARG00000033852	4042	18	0.00445324	TDR2_dup1	18	TDR2	TcMar-Tc1	DNA	NO	1	18	1	TDR2
1	14020445	14026780	+	ENSDART00000079716	ENSDARG00000057114	1841	18	0.00977729	DNA-8-5_DR_dup3	18	DNA-8-5_DR	hAT-Ac	DNA	NO	1	5	1	DNA-8-5_DR
1	58545319	58562129	-	ENSDART00000159070	ENSDARG00000104949	2471	18	0.0072845	Polinton-1_DR_dup1	18	Polinton-1_DR	Maverick	DNA	NO	1	6	1	Polinton-1_DR
1	58854026	58880186	-	TALONT000461449	ENSDARG00000103054	2474	18	0.00727567	hAT-2n1_DR_dup6	18	hAT-2n1_DR	hAT-Charlie	DNA	NO	1	17	1	hAT-2n1_DR
1	58854138	58880186	-	TALONT001034540	ENSDARG00000103054	2574	18	0.00699301	hAT-2n1_DR_dup6	18	hAT-2n1_DR	hAT-Charlie	DNA	NO	1	17	1	hAT-2n1_DR
1	58854243	58880613	-	TALONT000461467	ENSDARG00000103054	2887	18	0.00623485	hAT-2n1_DR_dup6	18	hAT-2n1_DR	hAT-Charlie	DNA	NO	1	17	1	hAT-2n1_DR
1	58854281	58880186	-	TALONT000080372	ENSDARG00000103054	2425	18	0.00742268	hAT-2n1_DR_dup6	18	hAT-2n1_DR	hAT-Charlie	DNA	NO	1	17	1	hAT-2n1_DR
16	46927649	47178134	+	TALONT000642518	ENSDARG00000090496	5242	18	0.0034338	TDR19_dup45	18	TDR19	hAT-Charlie	DNA	NO	1	17	1	TDR19
16	46927649	47178134	+	TALONT000642521	ENSDARG00000090496	5311	18	0.00338919	TDR19_dup45	18	TDR19	hAT-Charlie	DNA	NO	1	18	1	TDR19
20	159307	182841	-	TALONT000134592	ENSDARG00000043963	5800	18	0.00310345	L2-1_DR_dup24	18	L2-1_DR	L2	LINE	NO	1	23	1	L2-1_DR
20	159307	182841	-	TALONT000238758	ENSDARG00000043963	5772	18	0.0031185	L2-1_DR_dup24	18	L2-1_DR	L2	LINE	NO	1	24	1	L2-1_DR
20	159307	182841	-	TALONT000238800	ENSDARG00000043963	5807	18	0.00309971	L2-1_DR_dup24	18	L2-1_DR	L2	LINE	NO	1	23	1	L2-1_DR
20	159307	182841	-	TALONT000474813	ENSDARG00000043963	5961	18	0.00301963	L2-1_DR_dup24	18	L2-1_DR	L2	LINE	NO	1	24	1	L2-1_DR
20	159307	182841	-	TALONT000474816	ENSDARG00000043963	5927	18	0.00303695	L2-1_DR_dup24	18	L2-1_DR	L2	LINE	NO	1	24	1	L2-1_DR
20	159307	182841	-	TALONT000474818	ENSDARG00000043963	6017	18	0.00299152	L2-1_DR_dup24	18	L2-1_DR	L2	LINE	NO	1	23	1	L2-1_DR
20	159307	182841	-	TALONT000474830	ENSDARG00000043963	5963	18	0.00301861	L2-1_DR_dup24	18	L2-1_DR	L2	LINE	NO	1	24	1	L2-1_DR
20	159307	182841	-	TALONT000474831	ENSDARG00000043963	5910	18	0.00304569	L2-1_DR_dup24	18	L2-1_DR	L2	LINE	NO	1	24	1	L2-1_DR
20	159307	182841	-	TALONT000474834	ENSDARG00000043963	5818	18	0.00309385	L2-1_DR_dup24	18	L2-1_DR	L2	LINE	NO	1	23	1	L2-1_DR
20	159307	182841	-	TALONT000474856	ENSDARG00000043963	5812	18	0.00309704	L2-1_DR_dup24	18	L2-1_DR	L2	LINE	NO	1	23	1	L2-1_DR
20	159307	182841	-	TALONT001967355	ENSDARG00000043963	5868	18	0.00306748	L2-1_DR_dup24	18	L2-1_DR	L2	LINE	NO	1	22	1	L2-1_DR
20	6532462	6540926	+	TALONT000480596	ENSDARG00000037528	1989	18	0.00904977	Tx1-36_DR_dup2	18	Tx1-36_DR	L1-Tx1	LINE	NO	1	2	1	Tx1-36_DR
20	20231638	20270191	-	ENSDART00000009356	ENSDARG00000015474	3390	18	0.00530973	Harbinger-1_DR_dup5	18	Harbinger-1_DR	PIF-Harbinger	DNA	NO	1	11	1	Harbinger-1_DR
20	20232692	20270191	-	TALONT000139903	ENSDARG00000015474	2005	18	0.00897756	Harbinger-1_DR_dup5	18	Harbinger-1_DR	PIF-Harbinger	DNA	NO	1	11	1	Harbinger-1_DR
20	44798613	45370553	-	TALONT000146263	ENSDARG00000087688	3647	18	0.00493556	hAT-N137_DR_dup41	18	hAT-N137_DR	hAT-Ac	DNA	NO	1	8	1	hAT-N137_DR
20	44804311	45370553	-	TALONT000247159	ENSDARG00000087688	2911	18	0.00618344	hAT-N137_DR_dup41	18	hAT-N137_DR	hAT-Ac	DNA	NO	1	8	1	hAT-N137_DR
20	50015689	50044755	+	ENSDART00000097729	ENSDARG00000067838	1701	18	0.010582	hAT-2n1_DR_dup29	18	hAT-2n1_DR	hAT-Charlie	DNA	NO	1	12	1	hAT-2n1_DR
17	5611166	5619798	+	ENSDART00000097455	ENSDARG00000067665	1482	18	0.0121457	hAT5-N2_DR_dup26	18	hAT5-N2_DR	hAT-hAT5	DNA	NO	1	3	1	hAT5-N2_DR
17	29194871	29213710	-	TALONT000661152	ENSDARG00000054302	3101	18	0.00580458	Polinton-1_DR_dup59	18	Polinton-1_DR	Maverick	DNA	NO	1	7	1	Polinton-1_DR
14	31799787	31853219	-	TALONT000592896	ENSDARG00000006683	5446	18	0.00330518	hAT-2n1_DR_dup15	18	hAT-2n1_DR	hAT-Charlie	DNA	NO	1	21	1	hAT-2n1_DR
13	5004924	5028963	+	TALONT000784348	ENSDARG00000013968	2435	18	0.0073922	hAT-N66_DR_dup10	18	hAT-N66_DR	hAT-Charlie	DNA	NO	1	9	1	hAT-N66_DR
18	3169579	3284177	+	TALONT000197787	ENSDARG00000103959	3138	18	0.00573614	LOOPERN6B_DR_dup26	18	LOOPERN6B_DR	Kolobok-T2	DNA	NO	1	7	1	LOOPERN6B_DR
18	48979123	48990103	-	TALONT000316657	ENSDARG00000015064	1300	18	0.0138462	Zisupton-1_DR_dup27	18	Zisupton-1_DR	Zisupton	DNA	YES	1	1	1	Zisupton-1_DR
12	9587242	9587462	+	TALONT001841347	ENSDARG00000033537	221	18	0.081448	DNA-X-12_DR_dup13	18	DNA-X-12_DR	DNA-X-12_DR	DNA	YES	1	1	1	DNA-X-12_DR
19	798589	808265	-	ENSDART00000082454	ENSDARG00000059354	1800	18	0.01	ZFERV-2N1-I_DR_dup5	18	ZFERV-2N1-I_DR	ERV1	LTR	NO	1	6	1	ZFERV-2N1-I_DR
19	2930132	3056235	-	TALONT000320129	ENSDARG00000063627	3168	18	0.00568182	hAT-N141_DR_dup37	18	hAT-N141_DR	hAT-Charlie	DNA	NO	1	17	1	hAT-N141_DR
15	24756860	24794610	+	TALONT000612118	ENSDARG00000055648	7247	18	0.00248379	IS3EU-3_DR_dup20	18	IS3EU-3_DR	IS3EU	DNA	NO	1	21	1	IS3EU-3_DR
15	24756997	24794610	+	TALONT000612125	ENSDARG00000055648	7113	18	0.00253058	IS3EU-3_DR_dup20	18	IS3EU-3_DR	IS3EU	DNA	NO	1	21	1	IS3EU-3_DR
15	46853505	46913464	+	TALONT000399199	ENSDARG00000102724	3121	18	0.00576738	Rex1-31_DRe_dup14	18	Rex1-31_DRe	Rex-Babar	LINE	NO	1	7	1	Rex1-31_DRe
15	46853505	46913904	+	TALONT000623731	ENSDARG00000102724	3737	18	0.0048167	Rex1-31_DRe_dup14	18	Rex1-31_DRe	Rex-Babar	LINE	NO	1	6	1	Rex1-31_DRe
23	6136517	6156179	+	TALONT000181232	ENSDARG00000071261	1767	18	0.0101868	Harbinger-N10_DR_dup55	18	Harbinger-N10_DR	PIF-Harbinger	DNA	YES	1	1	1	Harbinger-N10_DR
23	16864130	16884098	+	ENSDART00000060181	ENSDARG00000057884	1424	18	0.0126404	MuDR-N1_DR_dup18	18	MuDR-N1_DR	MULE-MuDR	DNA	YES	1	1	1	MuDR-N1_DR
23	17354154	17385249	+	ENSDART00000155808	ENSDARG00000077783	3068	18	0.00586701	ERV1-5_DR-I_dup2	18	ERV1-5_DR-I	ERV1	LTR	NO	1	8	1	ERV1-5_DR-I
21	233271	243203	+	ENSDART00000171440	ENSDARG00000101873	873	18	0.0206186	Gypsy-31-LTR_DR_dup39	18	Gypsy-31-LTR_DR	Gypsy	LTR	NO	1	5	1	Gypsy-31-LTR_DR
21	2188592	2196112	-	TALONT000253095	ENSDARG00000113380	1602	18	0.011236	hAT-N55_DR_dup3	18	hAT-N55_DR	hAT-Tip100	DNA	NO	1	3	1	hAT-N55_DR
11	44805300	44853259	+	TALONT000112081	ENSDARG00000100011	3423	18	0.00525855	DNA-2-3_DR_dup1	18	DNA-2-3_DR	TcMar-ISRm11	DNA	NO	1	16	1	DNA-2-3_DR
11	44805300	44854187	+	TALONT000112085	ENSDARG00000100011	4422	18	0.00407056	DNA-2-3_DR_dup1	18	DNA-2-3_DR	TcMar-ISRm11	DNA	NO	1	17	1	DNA-2-3_DR
10	10879537	10969444	-	TALONT000087823	ENSDARG00000063140	3680	18	0.0048913	hAT-N66B_DR_dup11	18	hAT-N66B_DR	hAT-Charlie	DNA	NO	1	21	1	hAT-N66B_DR
10	10879537	10969444	-	TALONT000470020	ENSDARG00000063140	3597	18	0.00500417	hAT-N66B_DR_dup11	18	hAT-N66B_DR	hAT-Charlie	DNA	NO	1	21	1	hAT-N66B_DR
10	26037609	26113146	+	TALONT000477607	ENSDARG00000076856	5120	18	0.00351563	Mariner-N2_DR_dup4	18	Mariner-N2_DR	TcMar	DNA	NO	1	20	1	Mariner-N2_DR
10	26190807	26202766	-	ENSDART00000136393	ENSDARG00000069129	3152	18	0.00571066	Merlin-1_DR_dup16	18	Merlin-1_DR	Merlin	DNA	NO	1	5	1	Merlin-1_DR
10	26190808	26202523	-	TALONT000091578	ENSDARG00000069129	3040	18	0.00592105	Merlin-1_DR_dup16	18	Merlin-1_DR	Merlin	DNA	NO	1	5	1	Merlin-1_DR
10	26190808	26202523	-	TALONT000218545	ENSDARG00000069129	2895	18	0.00621762	Merlin-1_DR_dup16	18	Merlin-1_DR	Merlin	DNA	NO	1	5	1	Merlin-1_DR
10	26190808	26202523	-	TALONT000477625	ENSDARG00000069129	2895	18	0.00621762	Merlin-1_DR_dup16	18	Merlin-1_DR	Merlin	DNA	NO	1	5	1	Merlin-1_DR
10	26190808	26202523	-	TALONT000477677	ENSDARG00000069129	2866	18	0.00628053	Merlin-1_DR_dup16	18	Merlin-1_DR	Merlin	DNA	NO	1	5	1	Merlin-1_DR
10	26190808	26202523	-	TALONT000477683	ENSDARG00000069129	2792	18	0.00644699	Merlin-1_DR_dup16	18	Merlin-1_DR	Merlin	DNA	NO	1	5	1	Merlin-1_DR
10	26190808	26202523	-	TALONT000477690	ENSDARG00000069129	2904	18	0.00619835	Merlin-1_DR_dup16	18	Merlin-1_DR	Merlin	DNA	NO	1	5	1	Merlin-1_DR
10	26190808	26202523	-	TALONT000747057	ENSDARG00000069129	3217	18	0.00559528	Merlin-1_DR_dup16	18	Merlin-1_DR	Merlin	DNA	NO	1	5	1	Merlin-1_DR
24	25093296	25144441	-	TALONT000594237	ENSDARG00000074843	5327	18	0.00337901	DNAX-23_DR_dup51	18	DNAX-23_DR	DNAX-23_DR	DNA	NO	1	12	1	DNAX-23_DR
24	25093299	25144441	-	TALONT000067667	ENSDARG00000074843	5320	18	0.00338346	DNAX-23_DR_dup51	18	DNAX-23_DR	DNAX-23_DR	DNA	NO	1	12	1	DNAX-23_DR
24	25093299	25144441	-	TALONT000067674	ENSDARG00000074843	5191	18	0.00346754	DNAX-23_DR_dup51	18	DNAX-23_DR	DNAX-23_DR	DNA	NO	1	11	1	DNAX-23_DR
24	25093299	25144441	-	TALONT000594244	ENSDARG00000074843	5326	18	0.00337965	DNAX-23_DR_dup51	18	DNAX-23_DR	DNAX-23_DR	DNA	NO	1	12	1	DNAX-23_DR
24	25093299	25144441	-	TALONT000594245	ENSDARG00000074843	5455	18	0.00329973	DNAX-23_DR_dup51	18	DNAX-23_DR	DNAX-23_DR	DNA	NO	1	13	1	DNAX-23_DR
24	25093299	25136470	-	TALONT000594250	ENSDARG00000074843	4922	18	0.00365705	DNAX-23_DR_dup51	18	DNAX-23_DR	DNAX-23_DR	DNA	NO	1	10	1	DNAX-23_DR
24	25093299	25144441	-	TALONT000594258	ENSDARG00000074843	5206	18	0.00345755	DNAX-23_DR_dup51	18	DNAX-23_DR	DNAX-23_DR	DNA	NO	1	11	1	DNAX-23_DR
24	25093299	25144441	-	TALONT000839699	ENSDARG00000074843	5194	18	0.00346554	DNAX-23_DR_dup51	18	DNAX-23_DR	DNAX-23_DR	DNA	NO	1	11	1	DNAX-23_DR
24	25093299	25144441	-	TALONT000839701	ENSDARG00000074843	5323	18	0.00338155	DNAX-23_DR_dup51	18	DNAX-23_DR	DNAX-23_DR	DNA	NO	1	12	1	DNAX-23_DR
24	25093299	25144441	-	TALONT001277849	ENSDARG00000074843	5017	18	0.0035878	DNAX-23_DR_dup51	18	DNAX-23_DR	DNAX-23_DR	DNA	NO	1	10	1	DNAX-23_DR
24	25093952	25166720	-	TALONT001084692	ENSDARG00000074843	5276	18	0.00341168	DNAX-23_DR_dup51	18	DNAX-23_DR	DNAX-23_DR	DNA	NO	1	16	1	DNAX-23_DR
24	25094703	25144441	-	TALONT000067695	ENSDARG00000074843	3931	18	0.00457899	DNAX-23_DR_dup51	18	DNAX-23_DR	DNAX-23_DR	DNA	NO	1	12	1	DNAX-23_DR
24	25094703	25144441	-	TALONT000839767	ENSDARG00000074843	3742	18	0.00481026	DNAX-23_DR_dup51	18	DNAX-23_DR	DNAX-23_DR	DNA	NO	1	11	1	DNAX-23_DR
22	2500152	2505778	+	TALONT000382897	ENSDARG00000095397	1002	18	0.0179641	Mariner-N5_DR_dup14	18	Mariner-N5_DR	TcMar	DNA	NO	1	3	1	Mariner-N5_DR
22	10361170	10397680	-	ENSDART00000142886	ENSDARG00000043077	4861	18	0.00370294	DNA-2-24B_DR_dup11	18	DNA-2-24B_DR	CMC-EnSpm	DNA	NO	1	12	1	DNA-2-24B_DR
22	10361170	10397680	-	TALONT000170270	ENSDARG00000043077	4746	18	0.00379267	DNA-2-24B_DR_dup11	18	DNA-2-24B_DR	CMC-EnSpm	DNA	NO	1	12	1	DNA-2-24B_DR
22	10361170	10397680	-	TALONT000170298	ENSDARG00000043077	4749	18	0.00379027	DNA-2-24B_DR_dup11	18	DNA-2-24B_DR	CMC-EnSpm	DNA	NO	1	12	1	DNA-2-24B_DR
22	10361170	10397680	-	TALONT000552244	ENSDARG00000043077	4869	18	0.00369686	DNA-2-24B_DR_dup11	18	DNA-2-24B_DR	CMC-EnSpm	DNA	NO	1	12	1	DNA-2-24B_DR
22	10361170	10397680	-	TALONT000552284	ENSDARG00000043077	4787	18	0.00376018	DNA-2-24B_DR_dup11	18	DNA-2-24B_DR	CMC-EnSpm	DNA	NO	1	12	1	DNA-2-24B_DR
22	10361191	10397680	-	TALONT000552310	ENSDARG00000043077	4613	18	0.00390202	DNA-2-24B_DR_dup11	18	DNA-2-24B_DR	CMC-EnSpm	DNA	NO	1	12	1	DNA-2-24B_DR
22	10363860	10397680	-	TALONT000552322	ENSDARG00000043077	4348	18	0.00413983	DNA-2-24B_DR_dup11	18	DNA-2-24B_DR	CMC-EnSpm	DNA	NO	1	12	1	DNA-2-24B_DR
22	21168587	21176269	-	ENSDART00000112839	ENSDARG00000073867	1083	18	0.0166205	Nimb-11_DR_dup13	18	Nimb-11_DR	I	LINE	YES	1	1	1	Nimb-11_DR
22	29076237	29083070	-	TALONT000175619	ENSDARG00000071051	4346	18	0.00414174	HATN8_DR_dup93	18	HATN8_DR	Zisupton	DNA	NO	1	5	1	HATN8_DR
25	36965861	37071036	-	TALONT000301864	ENSDARG00000007614	2136	18	0.00842697	CryptonV-1_DR_dup55	18	CryptonV-1_DR	Crypton-V	DNA	YES	1	1	1	CryptonV-1_DR
25	37460726	37465064	-	ENSDART00000186128	ENSDARG00000110991	2199	18	0.00818554	ERV1-N3-I_DR_dup124	18	ERV1-N3-I_DR	ERV1	LTR	NO	1	9	1	ERV1-N3-I_DR
25	37460726	37465064	-	TALONT000086258	ENSDARG00000110991	2171	18	0.00829111	ERV1-N3-I_DR_dup124	18	ERV1-N3-I_DR	ERV1	LTR	NO	1	9	1	ERV1-N3-I_DR
4	23210572	23409414	+	TALONT000119564	ENSDARG00000109358	3889	19	0.00488557	EnSpm-15_DR_dup50	19	EnSpm-15_DR	CMC-EnSpm	DNA	YES	1	1	1	EnSpm-15_DR
7	41436488	41468942	-	ENSDART00000174087	ENSDARG00000019969	4256	19	0.00446429	DNA8-5_DR_dup6	19	DNA8-5_DR	hAT-Ac	DNA	YES	1	1	1	DNA8-5_DR
7	41436488	41468942	-	TALONT001380684	ENSDARG00000019969	4984	19	0.0038122	DNA8-5_DR_dup6	19	DNA8-5_DR	hAT-Ac	DNA	YES	1	1	1	DNA8-5_DR
7	41436488	41468942	-	TALONT001539347	ENSDARG00000019969	4430	19	0.00428894	DNA8-5_DR_dup6	19	DNA8-5_DR	hAT-Ac	DNA	YES	1	1	1	DNA8-5_DR
7	41436488	41468942	-	TALONT001951792	ENSDARG00000019969	4250	19	0.00447059	DNA8-5_DR_dup6	19	DNA8-5_DR	hAT-Ac	DNA	YES	1	1	1	DNA8-5_DR
7	41436488	41468942	-	TALONT001951830	ENSDARG00000019969	4573	19	0.00415482	DNA8-5_DR_dup6	19	DNA8-5_DR	hAT-Ac	DNA	YES	1	1	1	DNA8-5_DR
7	54668303	54677143	-	ENSDART00000163748	ENSDARG00000101637	5658	19	0.00335808	Merlin-1_DR_dup254	19	Merlin-1_DR	Merlin	DNA	NO	1	5	1	Merlin-1_DR
7	67309958	67316903	-	ENSDART00000159408	ENSDARG00000102417	1633	19	0.011635	HE1_DR1_dup250	19	HE1_DR1	tRNA-V-RTE	SINE	YES	1	1	1	HE1_DR1
5	20448596	20481389	+	TALONT000673839	ENSDARG00000008032	4642	19	0.00409306	DNA2-8_DR_dup182	19	DNA2-8_DR	CMC-EnSpm	DNA	NO	1	20	1	DNA2-8_DR
5	20448616	20481389	+	TALONT000128490	ENSDARG00000008032	4638	19	0.00409659	DNA2-8_DR_dup182	19	DNA2-8_DR	CMC-EnSpm	DNA	NO	1	20	1	DNA2-8_DR
5	20448632	20481389	+	TALONT001332257	ENSDARG00000008032	4602	19	0.00412864	DNA2-8_DR_dup182	19	DNA2-8_DR	CMC-EnSpm	DNA	NO	1	20	1	DNA2-8_DR
5	20453961	20481389	+	ENSDART00000008402	ENSDARG00000008032	4657	19	0.00407988	DNA2-8_DR_dup182	19	DNA2-8_DR	CMC-EnSpm	DNA	NO	1	19	1	DNA2-8_DR
5	31037052	31107927	+	ENSDART00000162121	ENSDARG00000094380	9117	19	0.00208402	IS3EU-1_DR_dup223	19	IS3EU-1_DR	IS3EU	DNA	NO	1	9	1	IS3EU-1_DR
5	35253457	35264517	-	ENSDART00000114981	ENSDARG00000035391	1389	19	0.0136789	Nimb-9_DR_dup8	19	Nimb-9_DR	I	LINE	YES	1	1	1	Nimb-9_DR
5	35256170	35264517	-	TALONT000133843	ENSDARG00000035391	2236	19	0.00849732	Nimb-9_DR_dup8	19	Nimb-9_DR	I	LINE	YES	1	1	1	Nimb-9_DR
5	35256590	35264517	-	TALONT001502994	ENSDARG00000035391	1857	19	0.0102316	Nimb-9_DR_dup8	19	Nimb-9_DR	I	LINE	YES	1	1	1	Nimb-9_DR
5	38193098	38200807	-	TALONT000236719	ENSDARG00000093214	1274	19	0.0149137	Mariner-N2_DR_dup34	19	Mariner-N2_DR	TcMar	DNA	NO	1	4	1	Mariner-N2_DR
5	67835595	67860319	+	ENSDART00000159386	ENSDARG00000101808	3187	19	0.00596172	DIRS-1-LTR_DR_dup92	19	DIRS-1-LTR_DR	Ngaro	LTR	NO	1	5	1	DIRS-1-LTR_DR
5	67835595	67860319	+	TALONT000143439	ENSDARG00000101808	3205	19	0.00592824	DIRS-1-LTR_DR_dup92	19	DIRS-1-LTR_DR	Ngaro	LTR	NO	1	5	1	DIRS-1-LTR_DR
5	67835595	67860319	+	TALONT000702063	ENSDARG00000101808	3200	19	0.0059375	DIRS-1-LTR_DR_dup92	19	DIRS-1-LTR_DR	Ngaro	LTR	NO	1	5	1	DIRS-1-LTR_DR
5	67835595	67860319	+	TALONT001005422	ENSDARG00000101808	3354	19	0.00566488	DIRS-1-LTR_DR_dup92	19	DIRS-1-LTR_DR	Ngaro	LTR	NO	1	5	1	DIRS-1-LTR_DR
5	67835595	67860319	+	TALONT001159254	ENSDARG00000101808	3218	19	0.00590429	DIRS-1-LTR_DR_dup92	19	DIRS-1-LTR_DR	Ngaro	LTR	NO	1	5	1	DIRS-1-LTR_DR
5	67835595	67860319	+	TALONT001511526	ENSDARG00000101808	3262	19	0.00582465	DIRS-1-LTR_DR_dup92	19	DIRS-1-LTR_DR	Ngaro	LTR	NO	1	5	1	DIRS-1-LTR_DR
5	69597166	69620722	-	ENSDART00000097248	ENSDARG00000028087	1904	19	0.00997899	EnSpm-N13_DR_dup192	19	EnSpm-N13_DR	CMC-EnSpm	DNA	NO	1	14	1	EnSpm-N13_DR
6	22352223	22369125	-	ENSDART00000083038	ENSDARG00000059613	1537	19	0.0123617	I-1_DR_dup4	19	I-1_DR	I	LINE	YES	1	1	1	I-1_DR
9	70157	94601	+	TALONT000518819	ENSDARG00000093125	9232	19	0.00205806	EnSpm-N14_DR_dup102	19	EnSpm-N14_DR	CMC-EnSpm	DNA	NO	1	7	1	EnSpm-N14_DR
9	70157	94601	+	TALONT000518824	ENSDARG00000093125	9235	19	0.00205739	EnSpm-N14_DR_dup102	19	EnSpm-N14_DR	CMC-EnSpm	DNA	NO	1	7	1	EnSpm-N14_DR
9	70157	94601	+	TALONT000518832	ENSDARG00000093125	1683	19	0.0112894	EnSpm-N14_DR_dup102	19	EnSpm-N14_DR	CMC-EnSpm	DNA	NO	1	7	1	EnSpm-N14_DR
9	70157	94601	+	TALONT000518833	ENSDARG00000093125	9184	19	0.00206882	EnSpm-N14_DR_dup102	19	EnSpm-N14_DR	CMC-EnSpm	DNA	NO	1	7	1	EnSpm-N14_DR
9	70157	94601	+	TALONT001206555	ENSDARG00000093125	9431	19	0.00201463	EnSpm-N14_DR_dup102	19	EnSpm-N14_DR	CMC-EnSpm	DNA	NO	1	7	1	EnSpm-N14_DR
9	70157	94601	+	TALONT001206632	ENSDARG00000093125	9310	19	0.00204082	EnSpm-N14_DR_dup102	19	EnSpm-N14_DR	CMC-EnSpm	DNA	NO	1	7	1	EnSpm-N14_DR
9	33365478	33608966	-	TALONT000074848	ENSDARG00000059809	4659	19	0.00407813	TDR7_dup94	19	TDR7	TDR7	DNA	NO	1	25	1	TDR7
9	37940957	38022777	-	TALONT000853968	ENSDARG00000091342	2475	19	0.00767677	EnSpm-7_DR_dup246	19	EnSpm-7_DR	CMC-EnSpm	DNA	NO	1	2	1	EnSpm-7_DR
9	54716436	54743987	+	ENSDART00000000552	ENSDARG00000000529	2951	19	0.0064385	EnSpm-N13_DR_dup233	19	EnSpm-N13_DR	CMC-EnSpm	DNA	NO	1	16	1	EnSpm-N13_DR
9	54716436	54744336	+	TALONT000078138	ENSDARG00000000529	3456	19	0.00549769	EnSpm-N13_DR_dup233	19	EnSpm-N13_DR	CMC-EnSpm	DNA	NO	1	16	1	EnSpm-N13_DR
9	54716436	54743987	+	TALONT000301688	ENSDARG00000000529	2948	19	0.00644505	EnSpm-N13_DR_dup233	19	EnSpm-N13_DR	CMC-EnSpm	DNA	NO	1	16	1	EnSpm-N13_DR
16	32281432	32304764	-	TALONT000185405	ENSDARG00000074691	4083	19	0.00465344	Zisupton-1_DR_dup23	19	Zisupton-1_DR	Zisupton	DNA	YES	1	1	1	Zisupton-1_DR
16	32295177	32304711	-	TALONT000409581	ENSDARG00000074691	3129	19	0.00607223	Zisupton-1_DR_dup23	19	Zisupton-1_DR	Zisupton	DNA	YES	1	1	1	Zisupton-1_DR
20	26905158	26915916	+	ENSDART00000138249	ENSDARG00000055426	1279	19	0.0148554	Nimb-11_DR_dup11	19	Nimb-11_DR	I	LINE	YES	1	1	1	Nimb-11_DR
20	28832762	28842571	-	ENSDART00000132119	ENSDARG00000024844	3204	19	0.00593009	DNA-6-N5_DR_dup101	19	DNA-6-N5_DR	DNA-6-N5_DR	DNA	NO	1	3	1	DNA-6-N5_DR
20	28832762	28842524	-	TALONT001024878	ENSDARG00000024844	3130	19	0.00607029	DNA-6-N5_DR_dup101	19	DNA-6-N5_DR	DNA-6-N5_DR	DNA	NO	1	2	1	DNA-6-N5_DR
20	28833334	28842490	-	TALONT001219519	ENSDARG00000024844	2625	19	0.0072381	DNA-6-N5_DR_dup101	19	DNA-6-N5_DR	DNA-6-N5_DR	DNA	NO	1	3	1	DNA-6-N5_DR
20	52332972	52338810	-	ENSDART00000132941	ENSDARG00000075765	855	19	0.0222222	EnSpm-N3B_DR_dup12	19	EnSpm-N3B_DR	CMC-EnSpm	DNA	NO	1	2	1	EnSpm-N3B_DR
8	1636908	1649112	-	ENSDART00000159705	ENSDARG00000005500	975	19	0.0194872	IS3EU-1_DR_dup261	19	IS3EU-1_DR	IS3EU	DNA	NO	1	2	1	IS3EU-1_DR
8	31016180	31031534	+	TALONT000505024	ENSDARG00000020702	3233	19	0.00587689	EnSpm-N14_DR_dup98	19	EnSpm-N14_DR	CMC-EnSpm	DNA	NO	1	16	2	EnSpm-N14_DR;hAT-N131_DR
8	31016180	31031534	+	TALONT000505030	ENSDARG00000020702	3232	19	0.00587871	EnSpm-N14_DR_dup98	19	EnSpm-N14_DR	CMC-EnSpm	DNA	NO	1	16	2	EnSpm-N14_DR;hAT-N131_DR
8	31016180	31031534	+	TALONT000833728	ENSDARG00000020702	3230	19	0.00588235	EnSpm-N14_DR_dup98	19	EnSpm-N14_DR	CMC-EnSpm	DNA	NO	1	16	2	EnSpm-N14_DR;hAT-N131_DR
8	31016183	31031534	+	ENSDART00000143604	ENSDARG00000020702	3233	19	0.00587689	EnSpm-N14_DR_dup98	19	EnSpm-N14_DR	CMC-EnSpm	DNA	NO	1	16	2	EnSpm-N14_DR;hAT-N131_DR
17	22544648	22552678	-	TALONT001330676	ENSDARG00000056836	5365	19	0.00354147	EnSpm-7_DR_dup92	19	EnSpm-7_DR	CMC-EnSpm	DNA	NO	1	2	1	EnSpm-7_DR
14	16813816	17025226	+	TALONT000263799	ENSDARG00000103774	3295	19	0.00576631	DNA-TA-4_DR_dup6	19	DNA-TA-4_DR	TcMar	DNA	NO	1	16	1	DNA-TA-4_DR
13	28601695	28611107	-	TALONT000137739	ENSDARG00000033566	2273	19	0.008359	piggyBac-N1_DR_dup2	19	piggyBac-N1_DR	PiggyBac	DNA	NO	1	2	1	piggyBac-N1_DR
13	43639959	43659541	+	TALONT000258089	ENSDARG00000027887	1374	19	0.0138282	DNA2-7_DR_dup27	19	DNA2-7_DR	DNA2-7_DR	DNA	NO	1	4	2	DNA2-7_DR;Dada-U1A_DR
18	2153530	2160794	+	ENSDART00000158255	ENSDARG00000098687	1298	19	0.0146379	Kolobok-N5_DR_dup43	19	Kolobok-N5_DR	Kolobok-T2	DNA	NO	1	3	1	Kolobok-N5_DR
18	19044839	19103929	-	TALONT000677974	ENSDARG00000062721	6003	19	0.00316508	L2-5_DRe_dup34	19	L2-5_DRe	L2	LINE	NO	1	31	1	L2-5_DRe
18	35227883	35251377	+	TALONT000088923	ENSDARG00000074996	1941	19	0.00978877	hAT-N138_DR_dup6	19	hAT-N138_DR	hAT-Ac	DNA	YES	1	1	1	hAT-N138_DR
12	3312281	3543897	-	TALONT000522165	ENSDARG00000107441	8729	19	0.00217665	EnSpm-9_DR_dup16	19	EnSpm-9_DR	CMC-EnSpm	DNA	YES	1	1	1	EnSpm-9_DR
12	3312281	3543897	-	TALONT000522167	ENSDARG00000107441	8725	19	0.00217765	EnSpm-9_DR_dup16	19	EnSpm-9_DR	CMC-EnSpm	DNA	YES	1	1	1	EnSpm-9_DR
12	3312281	3543897	-	TALONT000522175	ENSDARG00000107441	8742	19	0.00217342	EnSpm-9_DR_dup16	19	EnSpm-9_DR	CMC-EnSpm	DNA	YES	1	1	1	EnSpm-9_DR
12	3312838	3543897	-	TALONT000522190	ENSDARG00000107441	8179	19	0.00232302	EnSpm-9_DR_dup16	19	EnSpm-9_DR	CMC-EnSpm	DNA	YES	1	1	1	EnSpm-9_DR
12	37407105	37449396	-	TALONT000548148	ENSDARG00000045036	4104	19	0.00462963	Mariner-N7_DR_dup6	16	Mariner-N7_DR	TcMar	DNA	NO	2	2;3	1	Mariner-N7_DR
19	13375838	13397295	+	TALONT000998294	ENSDARG00000098845	4768	19	0.0039849	DNA-X-9_DR_dup19	19	DNA-X-9_DR	DNA-X-9_DR	DNA	NO	1	6	1	DNA-X-9_DR
15	44201056	44213374	+	TALONT000622879	ENSDARG00000114883	2393	19	0.00793982	Penelope-1_DR_dup19	19	Penelope-1_DR	Penelope	LINE	NO	1	4	1	Penelope-1_DR
15	47386939	47421836	+	TALONT000284145	ENSDARG00000088463	3766	19	0.00504514	Gypsy-31-LTR_DR_dup18	19	Gypsy-31-LTR_DR	Gypsy	LTR	YES	1	1	1	Gypsy-31-LTR_DR
21	4766244	4849056	-	TALONT000516622	ENSDARG00000103554	8380	19	0.0022673	DNA-N4_DR_dup19	19	DNA-N4_DR	DNA-N4_DR	DNA	NO	1	15	1	DNA-N4_DR
21	4766244	4849056	-	TALONT000516659	ENSDARG00000103554	7919	19	0.00239929	DNA-N4_DR_dup19	19	DNA-N4_DR	DNA-N4_DR	DNA	NO	1	13	1	DNA-N4_DR
21	4766244	4849056	-	TALONT000516682	ENSDARG00000103554	8383	19	0.00226649	DNA-N4_DR_dup19	19	DNA-N4_DR	DNA-N4_DR	DNA	NO	1	15	1	DNA-N4_DR
21	4766244	4849056	-	TALONT001231019	ENSDARG00000103554	8552	19	0.0022217	DNA-N4_DR_dup19	19	DNA-N4_DR	DNA-N4_DR	DNA	NO	1	16	1	DNA-N4_DR
21	4766244	4849029	-	TALONT001231041	ENSDARG00000103554	8015	19	0.00237056	DNA-N4_DR_dup19	19	DNA-N4_DR	DNA-N4_DR	DNA	NO	1	14	1	DNA-N4_DR
21	4767124	4849056	-	TALONT000516730	ENSDARG00000103554	7492	19	0.00253604	DNA-N4_DR_dup19	19	DNA-N4_DR	DNA-N4_DR	DNA	NO	1	15	1	DNA-N4_DR
21	4767124	4849056	-	TALONT000921586	ENSDARG00000103554	7513	19	0.00252895	DNA-N4_DR_dup19	19	DNA-N4_DR	DNA-N4_DR	DNA	NO	1	15	1	DNA-N4_DR
21	4767962	4849056	-	TALONT000516888	ENSDARG00000103554	6612	19	0.00287356	DNA-N4_DR_dup19	19	DNA-N4_DR	DNA-N4_DR	DNA	NO	1	15	1	DNA-N4_DR
21	4767962	4849056	-	TALONT000516904	ENSDARG00000103554	6525	19	0.00291188	DNA-N4_DR_dup19	19	DNA-N4_DR	DNA-N4_DR	DNA	NO	1	15	1	DNA-N4_DR
10	24725259	24759574	-	TALONT000476634	ENSDARG00000056964	2975	19	0.00638655	ANGEL_dup79	19	ANGEL	Kolobok	DNA	NO	1	14	1	ANGEL
10	35257651	35262368	+	ENSDART00000028940	ENSDARG00000026338	1241	19	0.0153102	hAT-N137_DR_dup8	19	hAT-N137_DR	hAT-Ac	DNA	NO	1	8	1	hAT-N137_DR
24	15274563	15279946	+	TALONT000288916	ENSDARG00000058565	3079	19	0.00617083	HATN10_DR_dup99	19	HATN10_DR	hAT-Ac	DNA	NO	1	3	1	HATN10_DR
22	737211	753392	+	ENSDART00000017305	ENSDARG00000013279	1745	19	0.0108883	hAT-2n1_DR_dup34	19	hAT-2n1_DR	hAT-Charlie	DNA	NO	1	3	1	hAT-2n1_DR
22	4522386	4571685	-	TALONT001812990	ENSDARG00000098237	8406	19	0.00226029	DNA8-25_DR_dup51	19	DNA8-25_DR	DNA8-25_DR	DNA	NO	1	18	1	DNA8-25_DR
22	4522993	4649238	-	TALONT001589075	ENSDARG00000098237	10154	19	0.00187118	DNA8-25_DR_dup51	19	DNA8-25_DR	DNA8-25_DR	DNA	NO	1	35	1	DNA8-25_DR
22	16282144	16286022	-	TALONT000269458	ENSDARG00000002215	1599	19	0.0118824	Rex1-20_DRe_dup3	19	Rex1-20_DRe	Rex-Babar	LINE	YES	1	1	1	Rex1-20_DRe
25	8139220	8151050	-	TALONT000080029	ENSDARG00000029432	1515	19	0.0125413	HATN14_DR_dup32	19	HATN14_DR	Merlin	DNA	YES	1	1	1	HATN14_DR
25	32366071	32381663	-	ENSDART00000006124	ENSDARG00000004785	2003	19	0.00948577	IS3EU-1_DR_dup198	19	IS3EU-1_DR	IS3EU	DNA	YES	1	1	1	IS3EU-1_DR
2	59413324	59622806	+	TALONT000473571	TALONG000037173	4321	19	0.00439713	Nimb-3_DR_dup11	19	Nimb-3_DR	I	LINE	YES	1	1	1	Nimb-3_DR
4	28418	46253	+	TALONT000112381	ENSDARG00000114503	3515	20	0.0056899	Gypsy122-LTR_DR_dup4	20	Gypsy122-LTR_DR	Gypsy	LTR	NO	1	8	1	Gypsy122-LTR_DR
4	1469106	1497384	-	TALONT001886194	ENSDARG00000063672	2950	20	0.00677966	TDR3B_dup98	20	TDR3B	hAT-Charlie	DNA	NO	1	12	1	TDR3B
4	17636063	17643022	-	TALONT000222306	ENSDARG00000006011	1648	20	0.0121359	EnSpm-17_DR_dup302	20	EnSpm-17_DR	CMC-EnSpm	DNA	NO	1	4	1	EnSpm-17_DR
7	20239922	20241413	-	ENSDART00000127699	ENSDARG00000091234	1174	20	0.0170358	DNA9-3_DR_dup82	20	DNA9-3_DR	MULE-MuDR	DNA	NO	1	2	1	DNA9-3_DR
5	3265653	3369176	-	TALONT000667264	ENSDARG00000103792	2458	20	0.0081367	hAT-2n1_DR_dup54	20	hAT-2n1_DR	hAT-Charlie	DNA	NO	1	10	1	hAT-2n1_DR
5	20010522	20094300	+	TALONT000673362	ENSDARG00000028857	5070	20	0.00394477	Academ-N1_DRe_dup39	20	Academ-N1_DRe	Academ-1	DNA	NO	1	24	1	Academ-N1_DRe
5	46169472	46193480	+	TALONT000692850	ENSDARG00000060010	2852	20	0.00701262	TDR19_dup162	20	TDR19	hAT-Charlie	DNA	YES	1	1	1	TDR19
5	49019862	49028962	-	ENSDART00000144738	ENSDARG00000052693	1511	20	0.0132363	DNA-2-29_DR_dup33	20	DNA-2-29_DR	DNA-2-29_DR	DNA	NO	1	7	1	DNA-2-29_DR
3	5035028	5044463	+	TALONT000618236	ENSDARG00000102795	3866	20	0.00517331	EnSpm-4N2_DR_dup23	20	EnSpm-4N2_DR	CMC-EnSpm	DNA	NO	1	3	1	EnSpm-4N2_DR
3	7132815	7138299	-	TALONT000618846	ENSDARG00000089947	1504	20	0.0132979	DNA-5-6_DR_dup5	20	DNA-5-6_DR	hAT	DNA	NO	1	3	1	DNA-5-6_DR
3	34985895	34994988	+	ENSDART00000121981	ENSDARG00000016871	2072	20	0.00965251	Penelope-1_DR_dup50	20	Penelope-1_DR	Penelope	LINE	NO	1	11	1	Penelope-1_DR
3	34985895	34994988	+	TALONT000100169	ENSDARG00000016871	2084	20	0.00959693	Penelope-1_DR_dup50	20	Penelope-1_DR	Penelope	LINE	NO	1	11	1	Penelope-1_DR
3	34985895	34994988	+	TALONT000100186	ENSDARG00000016871	2078	20	0.00962464	Penelope-1_DR_dup50	20	Penelope-1_DR	Penelope	LINE	NO	1	11	1	Penelope-1_DR
3	34985895	34994988	+	TALONT000208518	ENSDARG00000016871	2090	20	0.00956938	Penelope-1_DR_dup50	20	Penelope-1_DR	Penelope	LINE	NO	1	11	1	Penelope-1_DR
3	34985895	34994988	+	TALONT000635308	ENSDARG00000016871	2321	20	0.00861698	Penelope-1_DR_dup50	20	Penelope-1_DR	Penelope	LINE	NO	1	11	1	Penelope-1_DR
3	34985895	34994988	+	TALONT000869768	ENSDARG00000016871	2582	20	0.00774593	Penelope-1_DR_dup50	20	Penelope-1_DR	Penelope	LINE	NO	1	10	1	Penelope-1_DR
3	34985895	34994988	+	TALONT000869769	ENSDARG00000016871	1935	20	0.0103359	Penelope-1_DR_dup50	20	Penelope-1_DR	Penelope	LINE	NO	1	11	1	Penelope-1_DR
3	34985895	34994988	+	TALONT001111774	ENSDARG00000016871	3300	20	0.00606061	Penelope-1_DR_dup50	20	Penelope-1_DR	Penelope	LINE	NO	1	9	1	Penelope-1_DR
3	60594138	60602432	-	TALONT000109904	ENSDARG00000103893	1196	20	0.0167224	hAT-N127_DR_dup174	20	hAT-N127_DR	hAT-Charlie	DNA	YES	1	1	1	hAT-N127_DR
6	149405	152955	+	TALONT000147823	ENSDARG00000052190	1139	20	0.0175593	TDR8B_dup78	20	TDR8B	hAT-Ac	DNA	NO	1	2	1	TDR8B
6	11330296	11362871	-	TALONT000710840	ENSDARG00000033012	6391	20	0.0031294	hAT-N134_DR_dup192	20	hAT-N134_DR	hAT	DNA	NO	1	22	1	hAT-N134_DR
6	54496540	54504476	+	TALONT000162558	ENSDARG00000044061	1013	20	0.0197433	DNA-8-9_DR_dup119	20	DNA-8-9_DR	hAT-Ac	DNA	NO	1	4	1	DNA-8-9_DR
6	54496808	54504476	+	ENSDART00000156263	ENSDARG00000044061	1010	20	0.019802	DNA-8-9_DR_dup119	20	DNA-8-9_DR	hAT-Ac	DNA	NO	1	3	1	DNA-8-9_DR
6	59845603	59848393	+	ENSDART00000154000	ENSDARG00000005774	632	20	0.0316456	hAT-N53_DR_dup133	20	hAT-N53_DR	hAT-Ac	DNA	NO	1	4	1	hAT-N53_DR
2	10934479	11027258	-	ENSDART00000081072	ENSDARG00000058237	2013	20	0.00993542	hAT-N134_DR_dup116	20	hAT-N134_DR	hAT	DNA	NO	1	18	1	hAT-N134_DR
2	37467939	37478418	-	TALONT000458055	ENSDARG00000074447	2711	20	0.00737735	hAT-N66B_DR_dup66	20	hAT-N66B_DR	hAT-Charlie	DNA	NO	1	10	1	hAT-N66B_DR
2	39036182	39046184	+	ENSDART00000131552	ENSDARG00000092472	1646	20	0.0121507	TDR19_dup83	20	TDR19	hAT-Charlie	DNA	YES	1	1	1	TDR19
1	8508753	8517657	+	TALONT000722642	ENSDARG00000063003	2207	20	0.00906208	DNA-8-34_DR_dup2	20	DNA-8-34_DR	hAT-Tip100	DNA	NO	1	5	1	DNA-8-34_DR
9	41040294	41045873	+	ENSDART00000000693	ENSDARG00000000651	1386	20	0.01443	hAT-N134_DR_dup228	20	hAT-N134_DR	hAT	DNA	NO	1	2	1	hAT-N134_DR
16	13672768	13680692	-	TALONT000968527	ENSDARG00000031775	2502	20	0.00799361	Kolobok-N1_DR_dup175	20	Kolobok-N1_DR	Kolobok-T2?	DNA	NO	1	4	1	Kolobok-N1_DR
20	159305	165818	-	ENSDART00000123860	ENSDARG00000043963	2155	20	0.00928074	L2-1_DR_dup24	20	L2-1_DR	L2	LINE	NO	1	8	1	L2-1_DR
20	159305	182841	-	TALONT000134544	ENSDARG00000043963	5995	20	0.00333611	L2-1_DR_dup24	20	L2-1_DR	L2	LINE	NO	1	23	1	L2-1_DR
20	159305	182841	-	TALONT000134550	ENSDARG00000043963	5967	20	0.00335177	L2-1_DR_dup24	20	L2-1_DR	L2	LINE	NO	1	24	1	L2-1_DR
20	159305	182841	-	TALONT000474803	ENSDARG00000043963	5778	20	0.00346141	L2-1_DR_dup24	20	L2-1_DR	L2	LINE	NO	1	24	1	L2-1_DR
20	159305	182841	-	TALONT000474804	ENSDARG00000043963	5991	20	0.00333834	L2-1_DR_dup24	20	L2-1_DR	L2	LINE	NO	1	24	1	L2-1_DR
8	23252850	23328264	-	ENSDART00000131934	ENSDARG00000074902	3985	20	0.00501882	DIRS-1D-LTR_DR_dup6	20	DIRS-1D-LTR_DR	Ngaro	LTR	NO	1	4	1	DIRS-1D-LTR_DR
8	23252850	23337372	-	TALONT000194320	ENSDARG00000074902	2970	20	0.00673401	DIRS-1D-LTR_DR_dup6	20	DIRS-1D-LTR_DR	Ngaro	LTR	NO	1	4	1	DIRS-1D-LTR_DR
8	23252850	23337372	-	TALONT000194322	ENSDARG00000074902	3113	20	0.00642467	DIRS-1D-LTR_DR_dup6	20	DIRS-1D-LTR_DR	Ngaro	LTR	NO	1	5	1	DIRS-1D-LTR_DR
8	25424061	25566347	-	TALONT000500071	ENSDARG00000075793	7634	20	0.00261986	Gypsy82-LTR_Dr_dup41	20	Gypsy82-LTR_Dr	Gypsy	LTR	NO	1	21	1	Gypsy82-LTR_Dr
8	25424061	25566347	-	TALONT001202840	ENSDARG00000075793	7476	20	0.00267523	Gypsy82-LTR_Dr_dup41	20	Gypsy82-LTR_Dr	Gypsy	LTR	NO	1	18	1	Gypsy82-LTR_Dr
8	25424640	25566347	-	TALONT000500078	ENSDARG00000075793	7213	20	0.00277277	Gypsy82-LTR_Dr_dup41	20	Gypsy82-LTR_Dr	Gypsy	LTR	NO	1	21	1	Gypsy82-LTR_Dr
8	28724692	28856462	+	TALONT000407866	ENSDARG00000075919	3719	20	0.00537779	DNA-TA-5_DR_dup33	20	DNA-TA-5_DR	TcMar-Tigger	DNA	NO	1	11	1	DNA-TA-5_DR
14	100244	102022	+	TALONT000145709	ENSDARG00000101180	489	20	0.0408998	Gypsy120-LTR_DR_dup8	20	Gypsy120-LTR_DR	Gypsy	LTR	NO	1	3	1	Gypsy120-LTR_DR
13	216320	226393	-	ENSDART00000172677	ENSDARG00000104347	3226	20	0.00619963	Gypsy118-LTR_DR_dup7	20	Gypsy118-LTR_DR	Gypsy	LTR	NO	1	6	1	Gypsy118-LTR_DR
13	216631	226109	-	ENSDART00000163902	ENSDARG00000104347	1572	20	0.0127226	Gypsy118-LTR_DR_dup7	20	Gypsy118-LTR_DR	Gypsy	LTR	NO	1	5	1	Gypsy118-LTR_DR
13	12784322	12985932	+	TALONT000560104	ENSDARG00000062330	15545	20	0.00128659	hAT-N141_DR_dup15	20	hAT-N141_DR	hAT-Charlie	DNA	NO	1	48	1	hAT-N141_DR
13	12784322	12985932	+	TALONT000787143	ENSDARG00000062330	15419	20	0.0012971	hAT-N141_DR_dup15	20	hAT-N141_DR	hAT-Charlie	DNA	NO	1	48	1	hAT-N141_DR
13	12891751	12985932	+	TALONT001273476	ENSDARG00000062330	9314	20	0.00214731	hAT-N141_DR_dup15	20	hAT-N141_DR	hAT-Charlie	DNA	NO	1	9	1	hAT-N141_DR
13	22698215	22715094	+	TALONT000135195	ENSDARG00000038686	2791	20	0.00716589	DNA-X-16_DR_dup25	20	DNA-X-16_DR	DNA-X-16_DR	DNA	NO	1	9	1	DNA-X-16_DR
18	21886631	21910991	-	TALONT001156184	ENSDARG00000062266	3691	20	0.00541859	HATN12B_DR_dup12	20	HATN12B_DR	hAT-Ac	DNA	NO	1	26	1	HATN12B_DR
12	465701	524756	+	TALONT000520442	ENSDARG00000102081	6639	20	0.0030125	TDR19_dup11	20	TDR19	hAT-Charlie	DNA	NO	1	24	1	TDR19
12	561101	628024	-	ENSDART00000158563	ENSDARG00000096562	9198	20	0.00217439	CryptonV-1_DR_dup9	20	CryptonV-1_DR	Crypton-V	DNA	NO	1	4	1	CryptonV-1_DR
12	564499	628477	-	TALONT001062579	ENSDARG00000096562	9097	20	0.00219853	CryptonV-1_DR_dup9	20	CryptonV-1_DR	Crypton-V	DNA	NO	1	4	1	CryptonV-1_DR
12	567048	628024	-	TALONT000765056	ENSDARG00000096562	9752	20	0.00205086	CryptonV-1_DR_dup9	20	CryptonV-1_DR	Crypton-V	DNA	NO	1	4	1	CryptonV-1_DR
12	37407105	37449396	-	TALONT000548150	ENSDARG00000045036	4097	20	0.00488162	Mariner-N7_DR_dup6	20	Mariner-N7_DR	TcMar	DNA	NO	1	3	1	Mariner-N7_DR
12	37407105	37449396	-	TALONT000931987	ENSDARG00000045036	2760	20	0.00724638	Mariner-N7_DR_dup6	20	Mariner-N7_DR	TcMar	DNA	NO	1	3	1	Mariner-N7_DR
19	17514631	17658253	-	ENSDART00000166313	ENSDARG00000021163	5600	20	0.00357143	Tc1N1_DR_dup47	20	Tc1N1_DR	CMC-EnSpm?	DNA	NO	1	10	1	Tc1N1_DR
19	17515313	17658160	-	TALONT000694743	ENSDARG00000021163	4888	20	0.00409165	Tc1N1_DR_dup47	20	Tc1N1_DR	CMC-EnSpm?	DNA	NO	1	11	1	Tc1N1_DR
19	17515313	17658173	-	TALONT000694753	ENSDARG00000021163	4928	20	0.00405844	Tc1N1_DR_dup47	20	Tc1N1_DR	CMC-EnSpm?	DNA	NO	1	12	1	Tc1N1_DR
19	17517137	17658160	-	ENSDART00000151766	ENSDARG00000021163	3136	20	0.00637755	Tc1N1_DR_dup47	20	Tc1N1_DR	CMC-EnSpm?	DNA	NO	1	13	1	Tc1N1_DR
19	17517137	17658173	-	TALONT000694755	ENSDARG00000021163	3072	20	0.00651042	Tc1N1_DR_dup47	20	Tc1N1_DR	CMC-EnSpm?	DNA	NO	1	11	1	Tc1N1_DR
19	43017772	43031383	+	ENSDART00000015632	ENSDARG00000006859	1884	20	0.0106157	DNA11TA1_DR_dup124	20	DNA11TA1_DR	CMC-EnSpm	DNA	NO	1	8	1	DNA11TA1_DR
19	48351624	48363423	+	ENSDART00000169729	ENSDARG00000103907	2318	20	0.00862813	hAT-N53_DR_dup65	20	hAT-N53_DR	hAT-Ac	DNA	NO	1	6	1	hAT-N53_DR
19	48351624	48363150	+	TALONT000111989	ENSDARG00000103907	1979	20	0.0101061	hAT-N53_DR_dup65	20	hAT-N53_DR	hAT-Ac	DNA	NO	1	6	1	hAT-N53_DR
19	48351624	48363423	+	TALONT000331633	ENSDARG00000103907	2288	20	0.00874126	hAT-N53_DR_dup65	20	hAT-N53_DR	hAT-Ac	DNA	NO	1	6	1	hAT-N53_DR
19	48351624	48363423	+	TALONT000708970	ENSDARG00000103907	2249	20	0.00889284	hAT-N53_DR_dup65	20	hAT-N53_DR	hAT-Ac	DNA	NO	1	6	1	hAT-N53_DR
15	38299563	38329875	+	TALONT000826577	ENSDARG00000028784	3406	20	0.00587199	ANGEL_dup326	20	ANGEL	Kolobok	DNA	NO	1	12	1	ANGEL
23	26231378	26489610	-	TALONT000187021	ENSDARG00000101869	5839	20	0.00342524	hAT-N66B_DR_dup97	20	hAT-N66B_DR	hAT-Charlie	DNA	YES	1	1	1	hAT-N66B_DR
23	26423165	26489610	-	TALONT000187034	ENSDARG00000101869	1987	20	0.0100654	hAT-N66B_DR_dup97	20	hAT-N66B_DR	hAT-Charlie	DNA	YES	1	1	1	hAT-N66B_DR
21	18976623	18982679	-	TALONT000257518	ENSDARG00000009386	1025	20	0.0195122	hAT-N127_DR_dup139	20	hAT-N127_DR	hAT-Charlie	DNA	YES	1	1	1	hAT-N127_DR
11	10984293	11019329	+	ENSDART00000065933	ENSDARG00000002494	2988	20	0.00669344	DNA-8-24_DR_dup3	20	DNA-8-24_DR	hAT-Tip100	DNA	NO	1	16	1	DNA-8-24_DR
11	10984293	11019329	+	TALONT000497415	ENSDARG00000002494	2993	20	0.00668226	DNA-8-24_DR_dup3	20	DNA-8-24_DR	hAT-Tip100	DNA	NO	1	16	1	DNA-8-24_DR
24	1023839	1036384	+	ENSDART00000082526	ENSDARG00000059412	1975	20	0.0101266	CryptonV-1_DR_dup52	20	CryptonV-1_DR	Crypton-V	DNA	YES	1	1	1	CryptonV-1_DR
24	31374385	31405790	+	TALONT000069772	ENSDARG00000104177	3152	20	0.00634518	DNA-6-N5_DR_dup134	20	DNA-6-N5_DR	DNA-6-N5_DR	DNA	NO	1	17	1	DNA-6-N5_DR
24	31379941	31405790	+	TALONT001846583	ENSDARG00000104177	2510	20	0.00796813	DNA-6-N5_DR_dup134	20	DNA-6-N5_DR	DNA-6-N5_DR	DNA	NO	1	14	1	DNA-6-N5_DR
22	4962499	4989803	-	TALONT001056537	ENSDARG00000021812	3343	20	0.00598265	hAT-N133_DR_dup25	20	hAT-N133_DR	hAT-Ac	DNA	YES	1	1	1	hAT-N133_DR
8	33129257	33133514	-	TALONT000195409	TALONG000041598	4258	20	0.00469704	TDR7_dup92	20	TDR7	TDR7	DNA	YES	1	1	1	TDR7
4	9279784	9335654	+	TALONT000877861	ENSDARG00000045789	5117	21	0.00410397	DNA-8-5_DR_dup60	21	DNA-8-5_DR	hAT-Ac	DNA	NO	1	23	1	DNA-8-5_DR
7	13639473	13678709	+	TALONT000168436	ENSDARG00000029063	3470	21	0.00605187	hAT-N66B_DR_dup140	21	hAT-N66B_DR	hAT-Charlie	DNA	NO	1	15	1	hAT-N66B_DR
7	14995849	15084375	-	ENSDART00000164031	ENSDARG00000098326	1350	21	0.0155556	hAT-25_DR_dup8	21	hAT-25_DR	hAT-Charlie	DNA	NO	1	4	1	hAT-25_DR
7	14995849	15075199	-	TALONT000433564	ENSDARG00000098326	1008	21	0.0208333	hAT-25_DR_dup8	21	hAT-25_DR	hAT-Charlie	DNA	NO	1	2	1	hAT-25_DR
5	16431846	16472719	-	ENSDART00000162071	ENSDARG00000062601	3626	21	0.00579151	Mariner-N2_DR_dup30	21	Mariner-N2_DR	TcMar	DNA	YES	1	1	1	Mariner-N2_DR
3	5035028	5044936	+	TALONT000858501	ENSDARG00000102795	4334	21	0.00484541	EnSpm-4N2_DR_dup23	21	EnSpm-4N2_DR	CMC-EnSpm	DNA	NO	1	3	1	EnSpm-4N2_DR
3	28965745	29327318	+	TALONT000630403	ENSDARG00000070522	5850	21	0.00358974	DIRS-1-LTR_DR_dup31	21	DIRS-1-LTR_DR	Ngaro	LTR	NO	1	29	1	DIRS-1-LTR_DR
6	59853296	59895080	+	TALONT000163474	ENSDARG00000059794	5984	21	0.00350936	Gypsy-31-LTR_DR_dup67	21	Gypsy-31-LTR_DR	Gypsy	LTR	NO	1	12	1	Gypsy-31-LTR_DR
6	59854224	59895080	+	ENSDART00000083499	ENSDARG00000059794	4921	21	0.00426743	Gypsy-31-LTR_DR_dup67	21	Gypsy-31-LTR_DR	Gypsy	LTR	NO	1	12	1	Gypsy-31-LTR_DR
6	59854224	59895080	+	TALONT000163483	ENSDARG00000059794	5002	21	0.00419832	Gypsy-31-LTR_DR_dup67	21	Gypsy-31-LTR_DR	Gypsy	LTR	NO	1	13	1	Gypsy-31-LTR_DR
6	59854224	59895080	+	TALONT000720175	ENSDARG00000059794	4912	21	0.00427524	Gypsy-31-LTR_DR_dup67	21	Gypsy-31-LTR_DR	Gypsy	LTR	NO	1	12	1	Gypsy-31-LTR_DR
6	59854224	59895080	+	TALONT000720187	ENSDARG00000059794	4798	21	0.00437682	Gypsy-31-LTR_DR_dup67	21	Gypsy-31-LTR_DR	Gypsy	LTR	NO	1	12	1	Gypsy-31-LTR_DR
6	59854224	59895080	+	TALONT000720196	ENSDARG00000059794	4933	21	0.00425704	Gypsy-31-LTR_DR_dup67	21	Gypsy-31-LTR_DR	Gypsy	LTR	NO	1	12	1	Gypsy-31-LTR_DR
6	59870092	59895078	+	TALONT000163526	ENSDARG00000059794	4248	21	0.0049435	Gypsy-31-LTR_DR_dup67	21	Gypsy-31-LTR_DR	Gypsy	LTR	NO	1	5	1	Gypsy-31-LTR_DR
6	59870092	59895080	+	TALONT000375950	ENSDARG00000059794	4115	21	0.00510328	Gypsy-31-LTR_DR_dup67	21	Gypsy-31-LTR_DR	Gypsy	LTR	NO	1	5	1	Gypsy-31-LTR_DR
2	2808822	2900825	+	TALONT001526091	ENSDARG00000058993	4420	21	0.00475113	EnSpm-11_DR_dup23	21	EnSpm-11_DR	CMC-EnSpm	DNA	NO	1	16	1	EnSpm-11_DR
2	2818645	2900825	+	ENSDART00000163587	ENSDARG00000058993	5176	21	0.00405719	EnSpm-11_DR_dup23	21	EnSpm-11_DR	CMC-EnSpm	DNA	NO	1	16	1	EnSpm-11_DR
2	2818645	2900825	+	TALONT000429839	ENSDARG00000058993	5226	21	0.00401837	EnSpm-11_DR_dup23	21	EnSpm-11_DR	CMC-EnSpm	DNA	NO	1	16	1	EnSpm-11_DR
2	2851183	2901537	+	TALONT000114173	ENSDARG00000058993	4922	21	0.00426656	EnSpm-11_DR_dup23	21	EnSpm-11_DR	CMC-EnSpm	DNA	NO	1	14	1	EnSpm-11_DR
2	32673366	32738535	-	TALONT000123278	ENSDARG00000032951	3761	21	0.00558362	Mariner-N1_DR_dup10	21	Mariner-N1_DR	TcMar	DNA	NO	1	19	1	Mariner-N1_DR
2	32673366	32738535	-	TALONT000343244	ENSDARG00000032951	3772	21	0.00556734	Mariner-N1_DR_dup10	21	Mariner-N1_DR	TcMar	DNA	NO	1	19	1	Mariner-N1_DR
2	32673366	32738535	-	TALONT000343247	ENSDARG00000032951	4109	21	0.00511073	Mariner-N1_DR_dup10	21	Mariner-N1_DR	TcMar	DNA	NO	1	19	1	Mariner-N1_DR
2	32673366	32738535	-	TALONT000343250	ENSDARG00000032951	4167	21	0.0050396	Mariner-N1_DR_dup10	21	Mariner-N1_DR	TcMar	DNA	NO	1	19	1	Mariner-N1_DR
2	32673366	32738535	-	TALONT000453002	ENSDARG00000032951	3397	21	0.00618193	Mariner-N1_DR_dup10	21	Mariner-N1_DR	TcMar	DNA	NO	1	19	1	Mariner-N1_DR
2	58777364	58863379	-	TALONT000472462	ENSDARG00000110940	3748	21	0.00560299	LOOPERN2_DR_dup10	21	LOOPERN2_DR	Kolobok-T2	DNA	NO	1	13	1	LOOPERN2_DR
1	8508753	8517657	+	TALONT000307720	ENSDARG00000063003	2445	21	0.00858896	DNA-8-34_DR_dup2	21	DNA-8-34_DR	hAT-Tip100	DNA	NO	1	5	1	DNA-8-34_DR
1	8508753	8517657	+	TALONT000430298	ENSDARG00000063003	2245	21	0.00935412	DNA-8-34_DR_dup2	21	DNA-8-34_DR	hAT-Tip100	DNA	NO	1	5	1	DNA-8-34_DR
9	42546504	42650179	+	TALONT000076670	ENSDARG00000001733	2232	21	0.0094086	Dada-tL_DR_dup78	21	Dada-tL_DR	Dada	DNA	YES	1	1	1	Dada-tL_DR
9	42546504	42650179	+	TALONT000076672	ENSDARG00000001733	2298	21	0.00913838	Dada-tL_DR_dup78	21	Dada-tL_DR	Dada	DNA	YES	1	1	1	Dada-tL_DR
9	42546504	42650179	+	TALONT000300427	ENSDARG00000001733	2073	21	0.0101302	Dada-tL_DR_dup78	21	Dada-tL_DR	Dada	DNA	YES	1	1	1	Dada-tL_DR
16	26140895	26232411	-	ENSDART00000139355	ENSDARG00000055837	5965	21	0.00352054	LOOPERN3B_DR_dup30	21	LOOPERN3B_DR	Kolobok-T2	DNA	NO	1	19	2	EnSpm-7_DR;LOOPERN3B_DR
16	26142844	26232411	-	TALONT000182566	ENSDARG00000055837	3923	21	0.00535305	LOOPERN3B_DR_dup30	21	LOOPERN3B_DR	Kolobok-T2	DNA	NO	1	18	2	EnSpm-7_DR;LOOPERN3B_DR
16	26142864	26232411	-	TALONT000182577	ENSDARG00000055837	3963	21	0.00529902	LOOPERN3B_DR_dup30	21	LOOPERN3B_DR	Kolobok-T2	DNA	NO	1	18	2	EnSpm-7_DR;LOOPERN3B_DR
16	26142864	26232411	-	TALONT000182593	ENSDARG00000055837	4119	21	0.00509832	LOOPERN3B_DR_dup30	21	LOOPERN3B_DR	Kolobok-T2	DNA	NO	1	19	2	EnSpm-7_DR;LOOPERN3B_DR
16	26142864	26232411	-	TALONT000182597	ENSDARG00000055837	3960	21	0.00530303	LOOPERN3B_DR_dup30	21	LOOPERN3B_DR	Kolobok-T2	DNA	NO	1	18	2	EnSpm-7_DR;LOOPERN3B_DR
16	26142864	26232411	-	TALONT000291258	ENSDARG00000055837	4152	21	0.0050578	LOOPERN3B_DR_dup30	21	LOOPERN3B_DR	Kolobok-T2	DNA	NO	1	20	2	EnSpm-7_DR;LOOPERN3B_DR
16	26142864	26232411	-	TALONT000291281	ENSDARG00000055837	4116	21	0.00510204	LOOPERN3B_DR_dup30	21	LOOPERN3B_DR	Kolobok-T2	DNA	NO	1	19	2	EnSpm-7_DR;LOOPERN3B_DR
16	26142864	26232411	-	TALONT000406856	ENSDARG00000055837	3993	21	0.0052592	LOOPERN3B_DR_dup30	21	LOOPERN3B_DR	Kolobok-T2	DNA	NO	1	19	2	EnSpm-7_DR;LOOPERN3B_DR
16	26143023	26232411	-	TALONT000633441	ENSDARG00000055837	3932	21	0.00534079	LOOPERN3B_DR_dup30	21	LOOPERN3B_DR	Kolobok-T2	DNA	NO	1	19	2	EnSpm-7_DR;LOOPERN3B_DR
16	26143023	26232650	-	TALONT000633471	ENSDARG00000055837	4011	21	0.0052356	LOOPERN3B_DR_dup30	21	LOOPERN3B_DR	Kolobok-T2	DNA	NO	1	18	2	EnSpm-7_DR;LOOPERN3B_DR
16	26143023	26232411	-	TALONT000838987	ENSDARG00000055837	3900	21	0.00538462	LOOPERN3B_DR_dup30	21	LOOPERN3B_DR	Kolobok-T2	DNA	NO	1	19	2	EnSpm-7_DR;LOOPERN3B_DR
16	26146223	26232650	-	TALONT001126088	ENSDARG00000055837	3060	21	0.00686275	LOOPERN3B_DR_dup30	21	LOOPERN3B_DR	Kolobok-T2	DNA	NO	1	18	2	EnSpm-7_DR;LOOPERN3B_DR
16	26153529	26232650	-	TALONT000633496	ENSDARG00000055837	2285	21	0.00919037	LOOPERN3B_DR_dup30	21	LOOPERN3B_DR	Kolobok-T2	DNA	NO	1	19	2	EnSpm-7_DR;LOOPERN3B_DR
20	31269778	31284890	+	TALONT001978099	ENSDARG00000022767	11522	21	0.0018226	L2-4_DRe_dup3	21	L2-4_DRe	L2	LINE	NO	1	16	1	L2-4_DRe
17	23937262	23957037	+	ENSDART00000113276	ENSDARG00000079857	3467	21	0.00605711	EnSpm-7_DR_dup93	21	EnSpm-7_DR	CMC-EnSpm	DNA	YES	1	1	1	EnSpm-7_DR
17	30369202	30408187	+	TALONT000424125	ENSDARG00000070794	4717	21	0.00445198	DNA8-20_DR_dup44	21	DNA8-20_DR	hAT	DNA	NO	1	20	1	DNA8-20_DR
17	30369396	30408187	+	TALONT001919566	ENSDARG00000070794	4511	21	0.00465529	DNA8-20_DR_dup44	21	DNA8-20_DR	hAT	DNA	NO	1	20	1	DNA8-20_DR
14	22397251	22439953	+	TALONT000587415	ENSDARG00000003699	5341	21	0.00393185	hAT-N134_DR_dup60	21	hAT-N134_DR	hAT	DNA	NO	1	24	1	hAT-N134_DR
14	32852882	32859430	+	TALONT000153571	ENSDARG00000100536	3229	21	0.00650356	DNA-6-N5_DR_dup34	21	DNA-6-N5_DR	DNA-6-N5_DR	DNA	NO	1	2	1	DNA-6-N5_DR
14	35013656	35250633	+	TALONT000810479	ENSDARG00000099849	3200	21	0.0065625	Mariner-N7_DR_dup14	21	Mariner-N7_DR	TcMar	DNA	NO	1	17	1	Mariner-N7_DR
14	44860335	45182643	+	TALONT000597268	ENSDARG00000114495	6725	21	0.00312268	TE-X-3_DR_dup7	21	TE-X-3_DR	PIF-ISL2EU	DNA	NO	1	13	1	TE-X-3_DR
14	44860335	45182643	+	TALONT000597269	ENSDARG00000114495	6731	21	0.00311989	TE-X-3_DR_dup7	21	TE-X-3_DR	PIF-ISL2EU	DNA	NO	1	13	1	TE-X-3_DR
14	44860335	45182643	+	TALONT000597272	ENSDARG00000114495	6918	21	0.00303556	TE-X-3_DR_dup7	21	TE-X-3_DR	PIF-ISL2EU	DNA	NO	1	13	1	TE-X-3_DR
14	44860335	45182643	+	TALONT000597275	ENSDARG00000114495	6925	21	0.00303249	TE-X-3_DR_dup7	21	TE-X-3_DR	PIF-ISL2EU	DNA	NO	1	13	1	TE-X-3_DR
14	44860335	45182619	+	TALONT000811561	ENSDARG00000114495	6702	21	0.00313339	TE-X-3_DR_dup7	21	TE-X-3_DR	PIF-ISL2EU	DNA	NO	1	13	1	TE-X-3_DR
14	44860411	45182643	+	TALONT001296186	ENSDARG00000114495	6638	21	0.0031636	TE-X-3_DR_dup7	21	TE-X-3_DR	PIF-ISL2EU	DNA	NO	1	13	1	TE-X-3_DR
14	44860433	45179545	+	TALONT000270143	ENSDARG00000114495	3716	21	0.00565124	TE-X-3_DR_dup7	21	TE-X-3_DR	PIF-ISL2EU	DNA	NO	1	13	1	TE-X-3_DR
14	44860433	45117724	+	TALONT000270147	ENSDARG00000114495	3342	21	0.00628366	TE-X-3_DR_dup7	21	TE-X-3_DR	PIF-ISL2EU	DNA	NO	1	13	1	TE-X-3_DR
14	44860433	45117724	+	TALONT000384040	ENSDARG00000114495	3336	21	0.00629496	TE-X-3_DR_dup7	21	TE-X-3_DR	PIF-ISL2EU	DNA	NO	1	13	1	TE-X-3_DR
14	44860433	45182643	+	TALONT000597282	ENSDARG00000114495	6639	21	0.00316313	TE-X-3_DR_dup7	21	TE-X-3_DR	PIF-ISL2EU	DNA	NO	1	13	1	TE-X-3_DR
14	44860433	45180881	+	TALONT000597288	ENSDARG00000114495	5046	21	0.00416171	TE-X-3_DR_dup7	21	TE-X-3_DR	PIF-ISL2EU	DNA	NO	1	13	1	TE-X-3_DR
14	44860433	45182643	+	TALONT000597291	ENSDARG00000114495	6832	21	0.00307377	TE-X-3_DR_dup7	21	TE-X-3_DR	PIF-ISL2EU	DNA	NO	1	13	1	TE-X-3_DR
14	44860433	45182643	+	TALONT000597295	ENSDARG00000114495	6640	21	0.00316265	TE-X-3_DR_dup7	21	TE-X-3_DR	PIF-ISL2EU	DNA	NO	1	13	1	TE-X-3_DR
14	44860433	45182643	+	TALONT000597300	ENSDARG00000114495	6826	21	0.00307647	TE-X-3_DR_dup7	21	TE-X-3_DR	PIF-ISL2EU	DNA	NO	1	13	1	TE-X-3_DR
14	44860433	45181596	+	TALONT000597303	ENSDARG00000114495	5780	21	0.00363322	TE-X-3_DR_dup7	21	TE-X-3_DR	PIF-ISL2EU	DNA	NO	1	13	1	TE-X-3_DR
14	44860433	45182643	+	TALONT000597315	ENSDARG00000114495	6829	21	0.00307512	TE-X-3_DR_dup7	21	TE-X-3_DR	PIF-ISL2EU	DNA	NO	1	13	1	TE-X-3_DR
14	44860433	45182643	+	TALONT000597317	ENSDARG00000114495	6817	21	0.00308053	TE-X-3_DR_dup7	21	TE-X-3_DR	PIF-ISL2EU	DNA	NO	1	13	1	TE-X-3_DR
14	44860433	45182643	+	TALONT000597325	ENSDARG00000114495	6645	21	0.00316027	TE-X-3_DR_dup7	21	TE-X-3_DR	PIF-ISL2EU	DNA	NO	1	13	1	TE-X-3_DR
14	44860433	45182643	+	TALONT000597339	ENSDARG00000114495	6634	21	0.00316551	TE-X-3_DR_dup7	21	TE-X-3_DR	PIF-ISL2EU	DNA	NO	1	13	1	TE-X-3_DR
14	44860433	45182643	+	TALONT000597413	ENSDARG00000114495	6821	21	0.00307873	TE-X-3_DR_dup7	21	TE-X-3_DR	PIF-ISL2EU	DNA	NO	1	13	1	TE-X-3_DR
14	44860433	45182643	+	TALONT000811598	ENSDARG00000114495	6840	21	0.00307018	TE-X-3_DR_dup7	21	TE-X-3_DR	PIF-ISL2EU	DNA	NO	1	13	1	TE-X-3_DR
14	44860433	45182643	+	TALONT000811599	ENSDARG00000114495	6649	21	0.00315837	TE-X-3_DR_dup7	21	TE-X-3_DR	PIF-ISL2EU	DNA	NO	1	13	1	TE-X-3_DR
14	48998812	49028698	+	TALONT000158752	ENSDARG00000087417	3842	21	0.0054659	hAT-N53_DR_dup36	21	hAT-N53_DR	hAT-Ac	DNA	NO	1	4	1	hAT-N53_DR
14	48998812	49028698	+	TALONT000158772	ENSDARG00000087417	3811	21	0.00551036	hAT-N53_DR_dup36	21	hAT-N53_DR	hAT-Ac	DNA	NO	1	4	1	hAT-N53_DR
14	48998812	49022916	+	TALONT000599529	ENSDARG00000087417	4911	21	0.00427611	hAT-N53_DR_dup36	21	hAT-N53_DR	hAT-Ac	DNA	NO	1	4	1	hAT-N53_DR
14	48998812	49022916	+	TALONT000599535	ENSDARG00000087417	4880	21	0.00430328	hAT-N53_DR_dup36	21	hAT-N53_DR	hAT-Ac	DNA	NO	1	4	1	hAT-N53_DR
13	23037585	23051724	-	TALONT001275581	ENSDARG00000077728	2686	21	0.00781832	Kolobok-N13_DR_dup4	21	Kolobok-N13_DR	Kolobok-N13_DR	DNA	NO	1	14	1	Kolobok-N13_DR
13	24547214	24554587	+	TALONT000136066	ENSDARG00000055525	1551	21	0.0135397	hAT-N134_DR_dup50	21	hAT-N134_DR	hAT	DNA	NO	1	5	1	hAT-N134_DR
13	36446187	36525982	-	ENSDART00000114744	ENSDARG00000078185	2637	21	0.00796359	Gypsy-23-LTR_DR_dup8	21	Gypsy-23-LTR_DR	Gypsy	LTR	NO	1	15	1	Gypsy-23-LTR_DR
18	6706140	6729895	+	TALONT000082898	ENSDARG00000078094	3351	21	0.00626679	hAT-N127_DR_dup79	21	hAT-N127_DR	hAT-Charlie	DNA	NO	1	15	1	hAT-N127_DR
18	6706140	6729895	+	TALONT000673800	ENSDARG00000078094	3193	21	0.00657689	hAT-N127_DR_dup79	21	hAT-N127_DR	hAT-Charlie	DNA	NO	1	16	1	hAT-N127_DR
18	8367602	8380090	-	TALONT000868053	ENSDARG00000058292	3023	21	0.00694674	IS3EU-1_DR_dup102	21	IS3EU-1_DR	IS3EU	DNA	YES	1	1	1	IS3EU-1_DR
18	19456648	19472646	+	ENSDART00000079695	ENSDARG00000057100	1984	21	0.0105847	DNA8-25_DR_dup33	21	DNA8-25_DR	DNA8-25_DR	DNA	NO	1	4	1	DNA8-25_DR
19	3729008	3790420	-	TALONT000320198	ENSDARG00000100539	2119	21	0.00991034	EnSpm-10_DR_dup14	21	EnSpm-10_DR	CMC-EnSpm	DNA	YES	1	1	1	EnSpm-10_DR
19	40119968	40165799	+	TALONT001689234	ENSDARG00000035821	5863	21	0.00358178	Dada-U6_DR_dup4	21	Dada-U6_DR	Dada	DNA	NO	1	13	1	Dada-U6_DR
19	43885770	43898949	+	ENSDART00000135599	ENSDARG00000053656	1461	21	0.0143737	EnSpm-N10_DR_dup149	21	EnSpm-N10_DR	CMC-EnSpm	DNA	YES	1	1	1	EnSpm-N10_DR
19	47567555	47570672	-	TALONT001003293	ENSDARG00000078069	2918	21	0.00719671	TDR19_dup72	21	TDR19	hAT-Charlie	DNA	NO	1	2	1	TDR19
15	6948324	6966221	-	TALONT000164168	ENSDARG00000018073	1862	21	0.0112782	EnSpm-7_DR_dup67	21	EnSpm-7_DR	CMC-EnSpm	DNA	NO	1	8	1	EnSpm-7_DR
15	6948644	6966245	-	ENSDART00000027657	ENSDARG00000018073	1248	21	0.0168269	EnSpm-7_DR_dup67	21	EnSpm-7_DR	CMC-EnSpm	DNA	NO	1	9	1	EnSpm-7_DR
23	17839187	17848907	+	ENSDART00000104647	ENSDARG00000040163	1643	21	0.0127815	hAT-2n1_DR_dup36	21	hAT-2n1_DR	hAT-Charlie	DNA	NO	1	9	1	hAT-2n1_DR
23	40133136	40190059	+	TALONT000583930	ENSDARG00000102026	3478	21	0.00603795	Rex1-26_DRe_dup1	21	Rex1-26_DRe	Rex-Babar	LINE	NO	1	10	1	Rex1-26_DRe
21	43420304	43457554	-	ENSDART00000085039	ENSDARG00000060390	3663	21	0.00573301	DNA-2-18_DR_dup83	21	DNA-2-18_DR	CMC-EnSpm	DNA	NO	1	11	1	DNA-2-18_DR
21	45659525	45672182	+	TALONT001809472	ENSDARG00000101021	2855	21	0.00735552	TDR3C_dup40	21	TDR3C	hAT-Charlie	DNA	NO	1	12	1	TDR3C
11	10715271	10798021	-	TALONT001245715	ENSDARG00000063133	2581	21	0.00813638	TDR19_dup8	21	TDR19	hAT-Charlie	DNA	NO	1	8	1	TDR19
11	41936435	41960276	+	ENSDART00000173103	ENSDARG00000038207	1954	21	0.0107472	DNA8-25_DR_dup15	21	DNA8-25_DR	DNA8-25_DR	DNA	NO	1	2	1	DNA8-25_DR
24	10897768	11050070	-	ENSDART00000030409	ENSDARG00000039729	8967	21	0.00234192	TDR19_dup113	21	TDR19	hAT-Charlie	DNA	NO	1	28	1	TDR19
24	10897768	11050070	-	ENSDART00000191248	ENSDARG00000039729	9036	21	0.00232404	TDR19_dup113	21	TDR19	hAT-Charlie	DNA	NO	1	29	1	TDR19
24	10897768	11050070	-	ENSDART00000191943	ENSDARG00000039729	8814	21	0.00238257	TDR19_dup113	21	TDR19	hAT-Charlie	DNA	NO	1	27	1	TDR19
24	41690545	41735146	+	TALONT001280664	ENSDARG00000102277	3153	21	0.00666032	Gypsy82-LTR_Dr_dup34	21	Gypsy82-LTR_Dr	Gypsy	LTR	NO	1	11	1	Gypsy82-LTR_Dr
25	316711	348784	-	TALONT001281121	ENSDARG00000040649	2798	21	0.00750536	DNA6-9B_DR_dup3	21	DNA6-9B_DR	hAT-hAT5	DNA	NO	1	7	1	DNA6-9B_DR
25	2705130	2723682	-	TALONT000600778	ENSDARG00000063525	3630	21	0.00578512	DNA-2-2_DR_dup46	21	DNA-2-2_DR	DNA-2-2_DR	DNA	NO	1	9	1	DNA-2-2_DR
25	2705130	2723682	-	TALONT000600786	ENSDARG00000063525	3686	21	0.00569723	DNA-2-2_DR_dup46	21	DNA-2-2_DR	DNA-2-2_DR	DNA	NO	1	9	1	DNA-2-2_DR
19	46562636	46563183	-	TALONT001003205	TALONG000035699	548	21	0.0383212	EnSpm-N13_DR_dup95	21	EnSpm-N13_DR	CMC-EnSpm	DNA	YES	1	1	1	EnSpm-N13_DR
3	5451787	5453053	-	TALONT001098331	TALONG000049362	1267	21	0.0165746	DNA9-3_DR_dup62	21	DNA9-3_DR	MULE-MuDR	DNA	YES	1	1	1	DNA9-3_DR
3	5003093	5004761	+	TALONT001097902	TALONG000051127	1669	21	0.0125824	EnSpm-N13_DR_dup159	21	EnSpm-N13_DR	CMC-EnSpm	DNA	YES	1	1	1	EnSpm-N13_DR
4	287307	302849	+	TALONT000112426	ENSDARG00000112451	3609	22	0.00609587	hAT-2n1_DR_dup51	22	hAT-2n1_DR	hAT-Charlie	DNA	NO	1	11	1	hAT-2n1_DR
4	287475	302849	+	TALONT000112428	ENSDARG00000112451	3532	22	0.00622877	hAT-2n1_DR_dup51	22	hAT-2n1_DR	hAT-Charlie	DNA	NO	1	11	1	hAT-2n1_DR
4	966061	983242	+	ENSDART00000122535	ENSDARG00000087962	2220	22	0.00990991	Kolobok-N6_DR_dup39	22	Kolobok-N6_DR	Kolobok-T2	DNA	NO	1	13	1	Kolobok-N6_DR
4	17255445	17278904	-	TALONT000879116	ENSDARG00000045574	5364	22	0.00410142	HE1_DR1_dup201	22	HE1_DR1	tRNA-V-RTE	SINE	NO	1	35	1	HE1_DR1
4	17255445	17278904	-	TALONT001128687	ENSDARG00000045574	4905	22	0.00448522	HE1_DR1_dup201	22	HE1_DR1	tRNA-V-RTE	SINE	NO	1	37	1	HE1_DR1
7	1579510	1619247	+	TALONT000428085	ENSDARG00000079949	3252	22	0.00676507	EnSpm-9_DR_dup109	22	EnSpm-9_DR	CMC-EnSpm	DNA	NO	1	5	1	EnSpm-9_DR
7	1579510	1619251	+	TALONT000881784	ENSDARG00000079949	3240	22	0.00679012	EnSpm-9_DR_dup109	22	EnSpm-9_DR	CMC-EnSpm	DNA	NO	1	5	1	EnSpm-9_DR
7	25126629	25129581	+	ENSDART00000077217	ENSDARG00000054934	1604	22	0.0137157	TDR25_dup50	22	TDR25	hAT-Charlie	DNA	NO	1	2	1	TDR25
7	72012397	72024125	+	TALONT000276548	ENSDARG00000017014	1392	22	0.0158046	DNA-3-2B_DR_dup19	22	DNA-3-2B_DR	PIF-Harbinger	DNA	NO	1	7	1	DNA-3-2B_DR
3	5035028	5044936	+	TALONT000618113	ENSDARG00000102795	3636	22	0.00605061	EnSpm-4N2_DR_dup23	22	EnSpm-4N2_DR	CMC-EnSpm	DNA	NO	1	3	1	EnSpm-4N2_DR
3	5035028	5044936	+	TALONT000618117	ENSDARG00000102795	3434	22	0.00640652	EnSpm-4N2_DR_dup23	22	EnSpm-4N2_DR	CMC-EnSpm	DNA	NO	1	3	1	EnSpm-4N2_DR
6	59914126	59922078	+	ENSDART00000082325	ENSDARG00000045019	1815	22	0.0121212	DIRS-15B_DR_dup107	11	DIRS-15B_DR	Ngaro	LTR	NO	2	5;6	2	DIRS-15B_DR;EnSpm-7_DR
2	16404964	16449504	-	TALONT000745740	ENSDARG00000079625	6282	22	0.00350207	IS3EU-1_DR_dup129	22	IS3EU-1_DR	IS3EU	DNA	NO	1	33	1	IS3EU-1_DR
1	8508753	8517657	+	TALONT000307732	ENSDARG00000063003	2376	22	0.00925926	DNA-8-34_DR_dup2	22	DNA-8-34_DR	hAT-Tip100	DNA	NO	1	5	1	DNA-8-34_DR
1	52632856	52653575	+	TALONT000208825	ENSDARG00000015946	3107	22	0.00708079	TDR3C_dup1	22	TDR3C	hAT-Charlie	DNA	NO	1	17	1	TDR3C
1	52633367	52653575	+	TALONT001031725	ENSDARG00000015946	2548	22	0.00863422	TDR3C_dup1	22	TDR3C	hAT-Charlie	DNA	NO	1	17	1	TDR3C
9	22764235	22779813	+	ENSDART00000090875	ENSDARG00000093440	1247	22	0.0176423	EnSpm-7_DR_dup240	22	EnSpm-7_DR	CMC-EnSpm	DNA	NO	1	6	1	EnSpm-7_DR
16	49647402	49661406	+	ENSDART00000015694	ENSDARG00000007257	1279	22	0.0172009	HATN12_DR_dup20	22	HATN12_DR	hAT-Ac	DNA	NO	1	6	1	HATN12_DR
20	20901791	20981880	+	TALONT000484817	ENSDARG00000005002	3114	22	0.00706487	TDR23_dup67	22	TDR23	TDR23	DNA	NO	1	16	1	TDR23
20	23161049	23163574	-	ENSDART00000137594	ENSDARG00000052343	976	22	0.022541	HATN4_DR_dup25	22	HATN4_DR	hAT-Charlie	DNA	YES	1	1	1	HATN4_DR
8	7205524	7368634	-	TALONT000192090	ENSDARG00000087187	4095	22	0.00537241	EnSpm-N18_DR_dup191	22	EnSpm-N18_DR	CMC-EnSpm	DNA	NO	1	9	1	EnSpm-N18_DR
8	7205524	7297218	-	TALONT000281411	ENSDARG00000087187	4328	22	0.00508318	EnSpm-N18_DR_dup191	22	EnSpm-N18_DR	CMC-EnSpm	DNA	NO	1	9	1	EnSpm-N18_DR
8	7205524	7297218	-	TALONT000822341	ENSDARG00000087187	4323	22	0.00508906	EnSpm-N18_DR_dup191	22	EnSpm-N18_DR	CMC-EnSpm	DNA	NO	1	9	1	EnSpm-N18_DR
8	7212644	7297218	-	TALONT000401425	ENSDARG00000087187	3493	22	0.00629831	EnSpm-N18_DR_dup191	22	EnSpm-N18_DR	CMC-EnSpm	DNA	NO	1	9	1	EnSpm-N18_DR
8	31031534	31053872	-	TALONT001203654	ENSDARG00000077536	6857	22	0.0032084	DNA11TA1_DR_dup290	22	DNA11TA1_DR	CMC-EnSpm	DNA	NO	1	42	1	DNA11TA1_DR
17	9963436	9995667	-	ENSDART00000148463	ENSDARG00000058444	3131	22	0.00702651	hAT-2n1_DR_dup23	22	hAT-2n1_DR	hAT-Charlie	DNA	NO	1	9	1	hAT-2n1_DR
17	9963436	9995667	-	TALONT000417960	ENSDARG00000058444	3079	22	0.00714518	hAT-2n1_DR_dup23	22	hAT-2n1_DR	hAT-Charlie	DNA	NO	1	9	1	hAT-2n1_DR
17	9963436	9995667	-	TALONT000417964	ENSDARG00000058444	3269	22	0.00672989	hAT-2n1_DR_dup23	22	hAT-2n1_DR	hAT-Charlie	DNA	NO	1	8	1	hAT-2n1_DR
17	9963436	9995667	-	TALONT000648506	ENSDARG00000058444	2621	22	0.00839374	hAT-2n1_DR_dup23	22	hAT-2n1_DR	hAT-Charlie	DNA	NO	1	9	1	hAT-2n1_DR
17	9963436	9995667	-	TALONT000648518	ENSDARG00000058444	2955	22	0.00744501	hAT-2n1_DR_dup23	22	hAT-2n1_DR	hAT-Charlie	DNA	NO	1	9	1	hAT-2n1_DR
17	9963436	9995667	-	TALONT000648524	ENSDARG00000058444	3222	22	0.00682806	hAT-2n1_DR_dup23	22	hAT-2n1_DR	hAT-Charlie	DNA	NO	1	8	1	hAT-2n1_DR
17	37253706	37284551	+	TALONT000074594	ENSDARG00000053890	4472	22	0.0049195	DNA-6-N5_DR_dup62	22	DNA-6-N5_DR	DNA-6-N5_DR	DNA	NO	1	16	1	DNA-6-N5_DR
17	37253706	37284219	+	TALONT000664813	ENSDARG00000053890	4566	22	0.00481822	DNA-6-N5_DR_dup62	22	DNA-6-N5_DR	DNA-6-N5_DR	DNA	NO	1	16	1	DNA-6-N5_DR
17	37253706	37284219	+	TALONT000664817	ENSDARG00000053890	4558	22	0.00482668	DNA-6-N5_DR_dup62	22	DNA-6-N5_DR	DNA-6-N5_DR	DNA	NO	1	16	1	DNA-6-N5_DR
17	37253706	37284219	+	TALONT000664824	ENSDARG00000053890	4677	22	0.00470387	DNA-6-N5_DR_dup62	22	DNA-6-N5_DR	DNA-6-N5_DR	DNA	NO	1	16	1	DNA-6-N5_DR
17	37253706	37284551	+	TALONT001334614	ENSDARG00000053890	5008	22	0.00439297	DNA-6-N5_DR_dup62	22	DNA-6-N5_DR	DNA-6-N5_DR	DNA	NO	1	16	1	DNA-6-N5_DR
17	37253748	37284551	+	TALONT000664855	ENSDARG00000053890	4959	22	0.00443638	DNA-6-N5_DR_dup62	22	DNA-6-N5_DR	DNA-6-N5_DR	DNA	NO	1	16	1	DNA-6-N5_DR
14	11101312	11265466	+	TALONT000582566	ENSDARG00000029296	5394	22	0.00407861	Harbinger-1_DR_dup2	22	Harbinger-1_DR	PIF-Harbinger	DNA	NO	1	4	1	Harbinger-1_DR
14	45551687	45558490	-	TALONT000597819	ENSDARG00000077943	3635	22	0.00605227	DNA8-20_DR_dup34	22	DNA8-20_DR	hAT	DNA	NO	1	3	1	DNA8-20_DR
14	45551993	45558490	-	TALONT000157291	ENSDARG00000077943	3390	22	0.00648968	DNA8-20_DR_dup34	22	DNA8-20_DR	hAT	DNA	NO	1	3	1	DNA8-20_DR
14	45551993	45558693	-	TALONT000597848	ENSDARG00000077943	3500	22	0.00628571	DNA8-20_DR_dup34	22	DNA8-20_DR	hAT	DNA	NO	1	4	1	DNA8-20_DR
12	17436904	17456083	+	ENSDART00000079130	ENSDARG00000056609	1283	22	0.0171473	Nimb-1_DR_dup5	22	Nimb-1_DR	I	LINE	YES	1	1	1	Nimb-1_DR
12	32073660	32145981	+	ENSDART00000153245	ENSDARG00000076997	3145	22	0.00699523	Mariner-N16_DR_dup5	22	Mariner-N16_DR	TcMar-Tc1	DNA	NO	1	24	1	Mariner-N16_DR
12	47638430	47648538	-	ENSDART00000108477	ENSDARG00000075132	1741	22	0.0126364	Gypsy-31-LTR_DR_dup6	22	Gypsy-31-LTR_DR	Gypsy	LTR	NO	1	4	1	Gypsy-31-LTR_DR
19	9231766	9275694	+	ENSDART00000190617	ENSDARG00000062962	11578	22	0.00190016	Merlin-1_DR_dup106	22	Merlin-1_DR	Merlin	DNA	YES	1	1	1	Merlin-1_DR
23	480423	493384	-	ENSDART00000128433	ENSDARG00000037846	1953	22	0.0112647	Nimb-11_DR_dup14	22	Nimb-11_DR	I	LINE	YES	1	1	1	Nimb-11_DR
23	480423	493384	-	TALONT000564689	ENSDARG00000037846	1941	22	0.0113344	Nimb-11_DR_dup14	22	Nimb-11_DR	I	LINE	YES	1	1	1	Nimb-11_DR
21	249970	269893	+	TALONT000151885	ENSDARG00000104808	4346	22	0.00506213	hAT-25_DR_dup3	22	hAT-25_DR	hAT-Charlie	DNA	NO	1	2	1	hAT-25_DR
21	30054772	30082414	-	TALONT000534824	ENSDARG00000077116	4084	22	0.00538688	Kolobok-N1_DR_dup307	22	Kolobok-N1_DR	Kolobok-T2	DNA	NO	1	6	1	Kolobok-N1_DR
21	40528788	40579807	-	TALONT000542537	ENSDARG00000098304	5568	22	0.00395115	DNA-1-11_DR_dup19	22	DNA-1-11_DR	DNA-1-11_DR	DNA	NO	1	2	1	DNA-1-11_DR
21	40528913	40579807	-	TALONT000260560	ENSDARG00000098304	6691	22	0.003288	DNA-1-11_DR_dup19	22	DNA-1-11_DR	DNA-1-11_DR	DNA	NO	1	2	1	DNA-1-11_DR
21	40531250	40579807	-	TALONT000542853	ENSDARG00000098304	5607	22	0.00392367	DNA-1-11_DR_dup19	22	DNA-1-11_DR	DNA-1-11_DR	DNA	NO	1	2	1	DNA-1-11_DR
21	45341786	45349548	-	ENSDART00000008454	ENSDARG00000003151	1107	22	0.0198735	Gypsy82-LTR_Dr_dup31	22	Gypsy82-LTR_Dr	Gypsy	LTR	NO	1	6	1	Gypsy82-LTR_Dr
11	1337620	1392468	-	TALONT000100711	ENSDARG00000007955	3957	22	0.00555977	EnSpm-N18_DR_dup19	22	EnSpm-N18_DR	CMC-EnSpm	DNA	NO	1	15	1	EnSpm-N18_DR
11	2649891	2681117	+	TALONT001050018	ENSDARG00000077095	4257	22	0.00516796	DNA2-8_DR_dup23	22	DNA2-8_DR	CMC-EnSpm	DNA	NO	1	16	1	DNA2-8_DR
11	34555036	34577106	-	ENSDART00000184367	ENSDARG00000055540	1524	22	0.0144357	EnSpm-6N1_DR_dup14	22	EnSpm-6N1_DR	CMC-EnSpm	DNA	NO	1	10	1	EnSpm-6N1_DR
11	34557787	34577034	-	ENSDART00000133302	ENSDARG00000055540	1452	22	0.0151515	EnSpm-6N1_DR_dup14	22	EnSpm-6N1_DR	CMC-EnSpm	DNA	NO	1	10	1	EnSpm-6N1_DR
11	36379293	36407866	+	TALONT001253816	ENSDARG00000055300	2777	22	0.00792222	Kolobok-N10_DR_dup36	22	Kolobok-N10_DR	Kolobok	DNA	NO	1	3	1	Kolobok-N10_DR
10	10879537	10969444	-	TALONT000325557	ENSDARG00000063140	3695	22	0.00595399	hAT-N66B_DR_dup11	18	hAT-N66B_DR	hAT-Charlie	DNA	NO	2	20;21	1	hAT-N66B_DR
10	42089961	42108137	-	TALONT000332898	ENSDARG00000060922	1869	22	0.011771	Nimb-9_DR_dup3	22	Nimb-9_DR	I	LINE	YES	1	1	1	Nimb-9_DR
24	12835935	12841156	+	TALONT000062026	ENSDARG00000075113	1931	22	0.0113931	DNA7-N1_DR_dup90	22	DNA7-N1_DR	Zisupton	DNA	NO	1	4	1	DNA7-N1_DR
24	12835935	12841156	+	TALONT000288132	ENSDARG00000075113	1911	22	0.0115123	DNA7-N1_DR_dup90	22	DNA7-N1_DR	Zisupton	DNA	NO	1	4	1	DNA7-N1_DR
24	12835935	12841543	+	TALONT000955007	ENSDARG00000075113	2487	22	0.008846	DNA7-N1_DR_dup90	22	DNA7-N1_DR	Zisupton	DNA	NO	1	3	1	DNA7-N1_DR
22	16245653	16270462	-	TALONT000809241	ENSDARG00000057016	2845	22	0.00773286	TDR19_dup100	22	TDR19	hAT-Charlie	DNA	NO	1	5	1	TDR19
22	26798853	26819355	+	TALONT000272379	ENSDARG00000061414	3737	22	0.00588708	TDR19_dup102	22	TDR19	hAT-Charlie	DNA	NO	1	12	1	TDR19
22	26798853	26819355	+	TALONT000388301	ENSDARG00000061414	3342	22	0.00658288	TDR19_dup102	22	TDR19	hAT-Charlie	DNA	NO	1	12	1	TDR19
22	26798853	26819355	+	TALONT000559564	ENSDARG00000061414	5137	22	0.00428266	TDR19_dup102	22	TDR19	hAT-Charlie	DNA	NO	1	14	1	TDR19
22	26798853	26819355	+	TALONT000559565	ENSDARG00000061414	5713	22	0.00385087	TDR19_dup102	22	TDR19	hAT-Charlie	DNA	NO	1	15	1	TDR19
22	26798853	26819355	+	TALONT000559569	ENSDARG00000061414	5703	22	0.00385762	TDR19_dup102	22	TDR19	hAT-Charlie	DNA	NO	1	15	1	TDR19
22	26798853	26819355	+	TALONT001062273	ENSDARG00000061414	5798	22	0.00379441	TDR19_dup102	22	TDR19	hAT-Charlie	DNA	NO	1	14	1	TDR19
22	26804197	26819355	+	TALONT000811870	ENSDARG00000061414	5204	22	0.00422752	TDR19_dup102	22	TDR19	hAT-Charlie	DNA	NO	1	12	1	TDR19
25	1635210	1687481	-	TALONT000600704	ENSDARG00000099798	4678	22	0.00470286	Gypsy-31-LTR_DR_dup53	22	Gypsy-31-LTR_DR	Gypsy	LTR	NO	1	3	1	Gypsy-31-LTR_DR
25	1635210	1687481	-	TALONT000600708	ENSDARG00000099798	5580	22	0.00394265	Gypsy-31-LTR_DR_dup53	22	Gypsy-31-LTR_DR	Gypsy	LTR	NO	1	3	1	Gypsy-31-LTR_DR
25	1635210	1687481	-	TALONT000600725	ENSDARG00000099798	5679	22	0.00387392	Gypsy-31-LTR_DR_dup53	22	Gypsy-31-LTR_DR	Gypsy	LTR	NO	1	3	1	Gypsy-31-LTR_DR
25	1635210	1687481	-	TALONT000845144	ENSDARG00000099798	5565	22	0.00395328	Gypsy-31-LTR_DR_dup53	22	Gypsy-31-LTR_DR	Gypsy	LTR	NO	1	3	1	Gypsy-31-LTR_DR
25	1635210	1687481	-	TALONT000845229	ENSDARG00000099798	5593	22	0.00393349	Gypsy-31-LTR_DR_dup53	22	Gypsy-31-LTR_DR	Gypsy	LTR	NO	1	3	1	Gypsy-31-LTR_DR
25	7532811	7563323	+	TALONT000079871	ENSDARG00000101018	3326	22	0.00661455	hAT-N91_DR_dup59	22	hAT-N91_DR	hAT-Ac	DNA	NO	1	12	1	hAT-N91_DR
25	7532811	7563323	+	TALONT000603075	ENSDARG00000101018	2909	22	0.00756274	hAT-N91_DR_dup59	22	hAT-N91_DR	hAT-Ac	DNA	NO	1	13	1	hAT-N91_DR
25	13639232	13659249	-	ENSDART00000045488	ENSDARG00000013582	2547	22	0.00863761	DNA-X-16_DR_dup87	22	DNA-X-16_DR	DNA-X-16_DR	DNA	NO	1	4	1	DNA-X-16_DR
25	13639232	13659249	-	TALONT000848362	ENSDARG00000013582	2564	22	0.00858034	DNA-X-16_DR_dup87	22	DNA-X-16_DR	DNA-X-16_DR	DNA	NO	1	4	1	DNA-X-16_DR
25	32525131	32739414	+	TALONT000084333	ENSDARG00000023104	4833	22	0.00455204	ERV1-N6-I_DR_dup16	22	ERV1-N6-I_DR	ERV1	LTR	NO	1	5	1	ERV1-N6-I_DR
25	34748125	34804029	+	ENSDART00000136640	ENSDARG00000061345	5191	22	0.0042381	Copia-15_DR-LTR_dup3	22	Copia-15_DR-LTR	Gypsy	LTR	YES	1	1	1	Copia-15_DR-LTR
25	34748125	34802602	+	TALONT000084811	ENSDARG00000061345	3761	22	0.00584951	Copia-15_DR-LTR_dup3	22	Copia-15_DR-LTR	Gypsy	LTR	YES	1	1	1	Copia-15_DR-LTR
25	34748125	34802208	+	TALONT000301216	ENSDARG00000061345	3244	22	0.00678175	Copia-15_DR-LTR_dup3	22	Copia-15_DR-LTR	Gypsy	LTR	YES	1	1	1	Copia-15_DR-LTR
3	7588761	7595360	-	TALONT000090320	TALONG000034387	1587	22	0.0138626	LINEX-1_DR_dup29	22	LINEX-1_DR	LINEX-1_DR	Retroposon	NO	1	2	1	LINEX-1_DR
3	5265101	5277041	-	TALONT000198025	ENSDARG00000034777	1076	23	0.0213755	L1-60_DR_dup92	23	L1-60_DR	L1	LINE	NO	1	4	1	L1-60_DR
3	44062576	44076947	+	ENSDART00000161277	ENSDARG00000098780	841	23	0.0273484	Nimb-15_DR_dup6	23	Nimb-15_DR	I	LINE	YES	1	1	1	Nimb-15_DR
6	52302810	52328026	+	TALONT000719089	ENSDARG00000014239	3334	23	0.00689862	LOOPERN5_DR_dup62	23	LOOPERN5_DR	Kolobok-T2	DNA	YES	1	1	1	LOOPERN5_DR
6	59832800	59848396	+	TALONT000259797	ENSDARG00000005774	2411	23	0.00953961	hAT-N53_DR_dup133	23	hAT-N53_DR	hAT-Ac	DNA	NO	1	18	1	hAT-N53_DR
2	25108569	25120197	-	TALONT000227526	ENSDARG00000038910	2028	23	0.0113412	EnSpm-N10_DR_dup163	23	EnSpm-N10_DR	CMC-EnSpm	DNA	NO	1	16	1	EnSpm-N10_DR
2	25108569	25120197	-	TALONT000340029	ENSDARG00000038910	1980	23	0.0116162	EnSpm-N10_DR_dup163	23	EnSpm-N10_DR	CMC-EnSpm	DNA	NO	1	16	1	EnSpm-N10_DR
1	43665268	43684583	-	TALONT000731760	ENSDARG00000052712	3605	23	0.00638003	IS3EU-4_DR_dup11	23	IS3EU-4_DR	IS3EU	DNA	NO	1	8	1	IS3EU-4_DR
16	2847034	2899611	-	TALONT000830308	ENSDARG00000058943	3397	23	0.00677068	DNA-4-3_DR_dup8	23	DNA-4-3_DR	DNA-4-3_DR	DNA	NO	1	10	1	DNA-4-3_DR
16	33953644	33965966	+	TALONT001132371	ENSDARG00000101710	2160	23	0.0106481	DIRS-N2_DR_dup14	23	DIRS-N2_DR	Ngaro	LTR	NO	1	3	1	DIRS-N2_DR
20	13576556	13625588	-	TALONT000138542	ENSDARG00000025091	1288	23	0.0178571	Gypsy50-I_DR_dup3	23	Gypsy50-I_DR	Gypsy	LTR	NO	1	5	1	Gypsy50-I_DR
20	41248480	41785005	+	TALONT000501787	ENSDARG00000014081	4706	23	0.00488738	DNA21TA1_DR_dup16	23	DNA21TA1_DR	TcMar-Tc1	DNA	NO	1	23	1	DNA21TA1_DR
20	41549200	41785005	+	TALONT000501804	ENSDARG00000014081	4369	23	0.00526436	DNA21TA1_DR_dup16	23	DNA21TA1_DR	TcMar-Tc1	DNA	NO	1	18	1	DNA21TA1_DR
20	43121158	43346049	-	TALONT000782124	ENSDARG00000029472	7818	23	0.00294193	EnSpm-N10_DR_dup185	23	EnSpm-N10_DR	CMC-EnSpm	DNA	NO	1	34	1	EnSpm-N10_DR
8	26229055	26240505	+	TALONT000194796	ENSDARG00000078571	3813	23	0.006032	EnSpm-N10_DR_dup341	23	EnSpm-N10_DR	CMC-EnSpm	DNA	YES	1	1	1	EnSpm-N10_DR
17	43863708	43886997	+	TALONT000075848	ENSDARG00000030357	1860	23	0.0123656	DNAX-16_DR_dup24	23	DNAX-16_DR	DNAX-16_DR	DNA	NO	1	2	1	DNAX-16_DR
17	43863708	43886997	+	TALONT000075855	ENSDARG00000030357	1742	23	0.0132032	DNAX-16_DR_dup24	23	DNAX-16_DR	DNAX-16_DR	DNA	NO	1	2	1	DNAX-16_DR
17	43863708	43886997	+	TALONT000075859	ENSDARG00000030357	1840	23	0.0125	DNAX-16_DR_dup24	23	DNAX-16_DR	DNAX-16_DR	DNA	NO	1	2	1	DNAX-16_DR
13	28618086	28644128	+	TALONT000137821	ENSDARG00000061195	3630	23	0.00633609	DNA-8-13_DR_dup12	23	DNA-8-13_DR	hAT-Tip100	DNA	NO	1	8	1	DNA-8-13_DR
13	29292011	29347947	+	TALONT000254674	ENSDARG00000061114	3401	23	0.00676272	hAT-11_DR_dup43	23	hAT-11_DR	hAT-Tip100	DNA	NO	1	19	1	hAT-11_DR
13	38226157	38594172	+	TALONT000574055	ENSDARG00000059832	5497	23	0.0041841	EnSpm-7_DR_dup50	23	EnSpm-7_DR	CMC-EnSpm	DNA	NO	1	25	1	EnSpm-7_DR
13	38226157	38594172	+	TALONT000574062	ENSDARG00000059832	5386	23	0.00427033	EnSpm-7_DR_dup50	23	EnSpm-7_DR	CMC-EnSpm	DNA	NO	1	24	1	EnSpm-7_DR
13	38226157	38594172	+	TALONT000574067	ENSDARG00000059832	5948	23	0.00386685	EnSpm-7_DR_dup50	23	EnSpm-7_DR	CMC-EnSpm	DNA	NO	1	26	1	EnSpm-7_DR
13	38226157	38594172	+	TALONT000574071	ENSDARG00000059832	5290	23	0.00434783	EnSpm-7_DR_dup50	23	EnSpm-7_DR	CMC-EnSpm	DNA	NO	1	23	1	EnSpm-7_DR
13	38226157	38593701	+	TALONT000574075	ENSDARG00000059832	4930	23	0.00466531	EnSpm-7_DR_dup50	23	EnSpm-7_DR	CMC-EnSpm	DNA	NO	1	24	1	EnSpm-7_DR
13	38226205	38594172	+	TALONT000574080	ENSDARG00000059832	5804	23	0.00396278	EnSpm-7_DR_dup50	23	EnSpm-7_DR	CMC-EnSpm	DNA	NO	1	25	1	EnSpm-7_DR
13	38443278	38594172	+	TALONT001455543	ENSDARG00000059832	4397	23	0.00523084	EnSpm-7_DR_dup50	23	EnSpm-7_DR	CMC-EnSpm	DNA	NO	1	20	1	EnSpm-7_DR
13	38520927	38594172	+	TALONT000141217	ENSDARG00000059832	2886	23	0.00796951	EnSpm-7_DR_dup50	23	EnSpm-7_DR	CMC-EnSpm	DNA	NO	1	8	1	EnSpm-7_DR
13	38521152	38594172	+	TALONT000141220	ENSDARG00000059832	2895	23	0.00794473	EnSpm-7_DR_dup50	23	EnSpm-7_DR	CMC-EnSpm	DNA	NO	1	7	1	EnSpm-7_DR
18	18982077	18995283	+	ENSDART00000006300	ENSDARG00000016038	1694	23	0.0135773	Gypsy-116-LTR_DR_dup1	23	Gypsy-116-LTR_DR	Gypsy	LTR	NO	1	2	1	Gypsy-116-LTR_DR
12	48841182	48881716	+	ENSDART00000109315	ENSDARG00000090949	6650	23	0.00345865	Gypsy-31-LTR_DR_dup9	13	Gypsy-31-LTR_DR	Gypsy	LTR	NO	2	4;28	2	DIRS-15B_DR;Gypsy-31-LTR_DR
12	48841419	48881918	+	TALONT001269256	ENSDARG00000090949	6022	23	0.00381933	Gypsy-31-LTR_DR_dup9	13	Gypsy-31-LTR_DR	Gypsy	LTR	NO	2	4;29	2	DIRS-15B_DR;Gypsy-31-LTR_DR
19	1658698	1687571	+	TALONT000210524	ENSDARG00000101445	4195	23	0.00548272	IS3EU-1N1_DR_dup12	23	IS3EU-1N1_DR	IS3EU	DNA	NO	1	12	1	IS3EU-1N1_DR
15	8604529	8763106	-	ENSDART00000154171	ENSDARG00000062577	8415	23	0.00273321	DNA2-5_DR_dup10	23	DNA2-5_DR	hAT-Ac	DNA	YES	1	1	1	DNA2-5_DR
15	8604529	8763106	-	TALONT000605829	ENSDARG00000062577	3828	23	0.00600836	DNA2-5_DR_dup10	23	DNA2-5_DR	hAT-Ac	DNA	YES	1	1	1	DNA2-5_DR
15	8605049	8763106	-	TALONT000605838	ENSDARG00000062577	7331	23	0.00313736	DNA2-5_DR_dup10	23	DNA2-5_DR	hAT-Ac	DNA	YES	1	1	1	DNA2-5_DR
15	8656255	8763106	-	TALONT000816598	ENSDARG00000062577	5263	23	0.00437013	DNA2-5_DR_dup10	23	DNA2-5_DR	hAT-Ac	DNA	YES	1	1	1	DNA2-5_DR
15	16193809	16323750	-	ENSDART00000028500	ENSDARG00000033978	2478	23	0.00928168	DIRS-1F-LTR_DR_dup6	23	DIRS-1F-LTR_DR	Ngaro	LTR	NO	1	8	1	DIRS-1F-LTR_DR
15	43286785	43327911	-	ENSDART00000077386	ENSDARG00000076602	2167	23	0.0106138	HE1_DR1_dup87	23	HE1_DR1	tRNA-V-RTE	SINE	NO	1	6	1	HE1_DR1
23	13844920	13875252	-	TALONT000182394	ENSDARG00000071065	4334	23	0.00530688	IS3EU-1_DR_dup170	23	IS3EU-1_DR	IS3EU	DNA	NO	1	14	1	IS3EU-1_DR
23	13844920	13874600	-	TALONT000182405	ENSDARG00000071065	3859	23	0.00596009	IS3EU-1_DR_dup170	23	IS3EU-1_DR	IS3EU	DNA	NO	1	14	1	IS3EU-1_DR
23	13844920	13875252	-	TALONT000182410	ENSDARG00000071065	4481	23	0.00513278	IS3EU-1_DR_dup170	23	IS3EU-1_DR	IS3EU	DNA	NO	1	13	1	IS3EU-1_DR
23	13844920	13857517	-	TALONT000182412	ENSDARG00000071065	3635	23	0.00632737	IS3EU-1_DR_dup170	23	IS3EU-1_DR	IS3EU	DNA	NO	1	7	1	IS3EU-1_DR
23	13844920	13874600	-	TALONT000568478	ENSDARG00000071065	3926	23	0.00585838	IS3EU-1_DR_dup170	23	IS3EU-1_DR	IS3EU	DNA	NO	1	15	1	IS3EU-1_DR
23	13844920	13874713	-	TALONT000568489	ENSDARG00000071065	3970	23	0.00579345	IS3EU-1_DR_dup170	23	IS3EU-1_DR	IS3EU	DNA	NO	1	14	1	IS3EU-1_DR
23	13844920	13874600	-	TALONT000568505	ENSDARG00000071065	4214	23	0.005458	IS3EU-1_DR_dup170	23	IS3EU-1_DR	IS3EU	DNA	NO	1	15	1	IS3EU-1_DR
23	13844920	13874600	-	TALONT000819337	ENSDARG00000071065	2754	23	0.00835149	IS3EU-1_DR_dup170	23	IS3EU-1_DR	IS3EU	DNA	NO	1	8	1	IS3EU-1_DR
23	13844920	13875252	-	TALONT001069179	ENSDARG00000071065	4622	23	0.0049762	IS3EU-1_DR_dup170	23	IS3EU-1_DR	IS3EU	DNA	NO	1	14	1	IS3EU-1_DR
23	31767454	31810228	-	TALONT000399523	ENSDARG00000036778	3273	23	0.00702719	DNA-2-30_DR_dup28	23	DNA-2-30_DR	DNA-2-30_DR	DNA	NO	1	17	1	DNA-2-30_DR
11	30744266	30747836	+	ENSDART00000132491	ENSDARG00000025554	787	23	0.0292249	EnSpm-N18_DR_dup25	23	EnSpm-N18_DR	CMC-EnSpm	DNA	NO	1	4	1	EnSpm-N18_DR
11	36355348	36376073	+	TALONT000512778	ENSDARG00000055307	3537	23	0.00650269	L1-60_DR_dup17	23	L1-60_DR	L1	LINE	NO	1	6	1	L1-60_DR
10	33393829	33403522	+	ENSDART00000163458	ENSDARG00000055622	3350	23	0.00686567	DNA9-6_DR_dup1	23	DNA9-6_DR	DNA9-6_DR	DNA	NO	1	8	1	DNA9-6_DR
10	33393829	33403522	+	TALONT000094287	ENSDARG00000055622	3338	23	0.00689035	DNA9-6_DR_dup1	23	DNA9-6_DR	DNA9-6_DR	DNA	NO	1	8	1	DNA9-6_DR
10	33393883	33403522	+	TALONT000220280	ENSDARG00000055622	3137	23	0.00733185	DNA9-6_DR_dup1	23	DNA9-6_DR	DNA9-6_DR	DNA	NO	1	8	1	DNA9-6_DR
22	1691293	1698178	+	ENSDART00000160282	ENSDARG00000100196	980	23	0.0234694	Nimb-3_DR_dup14	23	Nimb-3_DR	I	LINE	YES	1	1	1	Nimb-3_DR
22	7896072	8006342	-	TALONT001589943	ENSDARG00000079645	3156	23	0.00728771	Nimb-15_DR_dup5	23	Nimb-15_DR	I	LINE	YES	1	1	1	Nimb-15_DR
22	7971505	8006342	-	TALONT000169911	ENSDARG00000099511	4430	23	0.00519187	Nimb-15_DR_dup5	23	Nimb-15_DR	I	LINE	YES	1	1	1	Nimb-15_DR
22	7971505	8006342	-	TALONT000551807	ENSDARG00000099511	4418	23	0.00520598	Nimb-15_DR_dup5	23	Nimb-15_DR	I	LINE	YES	1	1	1	Nimb-15_DR
22	29991834	30000822	+	ENSDART00000147728	ENSDARG00000071036	863	23	0.0266512	DNA-3-3_DR_dup10	23	DNA-3-3_DR	DNA-3-3_DR	DNA	YES	1	1	1	DNA-3-3_DR
5	2301328	2404763	-	TALONT000666389	TALONG000036684	5694	23	0.00403934	Dada-U1A_DR_dup230	23	Dada-U1A_DR	Dada	DNA	NO	1	19	1	Dada-U1A_DR
5	2301328	2404763	-	TALONT000666406	TALONG000036684	5330	23	0.0043152	Dada-U1A_DR_dup230	23	Dada-U1A_DR	Dada	DNA	NO	1	19	1	Dada-U1A_DR
5	2301328	2404763	-	TALONT000666438	TALONG000036684	5712	23	0.00402661	Dada-U1A_DR_dup230	23	Dada-U1A_DR	Dada	DNA	NO	1	19	1	Dada-U1A_DR
5	2301328	2404763	-	TALONT001136140	TALONG000036684	5746	23	0.00400278	Dada-U1A_DR_dup230	23	Dada-U1A_DR	Dada	DNA	NO	1	19	1	Dada-U1A_DR
5	2301328	2404763	-	TALONT001136150	TALONG000036684	5321	23	0.0043225	Dada-U1A_DR_dup230	23	Dada-U1A_DR	Dada	DNA	NO	1	19	1	Dada-U1A_DR
5	2301328	2404763	-	TALONT001136154	TALONG000036684	5372	23	0.00428146	Dada-U1A_DR_dup230	23	Dada-U1A_DR	Dada	DNA	NO	1	19	1	Dada-U1A_DR
5	2301480	2404763	-	TALONT000721726	TALONG000036684	5634	23	0.00408236	Dada-U1A_DR_dup230	23	Dada-U1A_DR	Dada	DNA	NO	1	19	1	Dada-U1A_DR
5	2301533	2404763	-	TALONT000666476	TALONG000036684	5102	23	0.00450804	Dada-U1A_DR_dup230	23	Dada-U1A_DR	Dada	DNA	NO	1	19	1	Dada-U1A_DR
5	2301533	2404763	-	TALONT000666544	TALONG000036684	5129	23	0.0044843	Dada-U1A_DR_dup230	23	Dada-U1A_DR	Dada	DNA	NO	1	19	1	Dada-U1A_DR
20	25626086	25629869	+	TALONT000907503	TALONG000044925	3784	23	0.00607822	hAT-N134_DR_dup127	23	hAT-N134_DR	hAT	DNA	YES	1	1	1	hAT-N134_DR
4	9360532	9388764	+	ENSDART00000189971	ENSDARG00000058159	3327	24	0.00721371	Tx1-19_DR_dup8	24	Tx1-19_DR	L1-Tx1	LINE	YES	1	1	1	Tx1-19_DR
7	19835569	19848037	+	TALONT000170304	ENSDARG00000076472	2277	24	0.0105402	IS3EU-4_DR_dup279	13	IS3EU-4_DR	IS3EU	DNA	NO	2	4;5	1	IS3EU-4_DR
7	24573721	24582259	+	TALONT001376448	ENSDARG00000105583	2518	24	0.00953137	DNA-8-3_DR_dup37	24	DNA-8-3_DR	P	DNA	NO	1	7	1	DNA-8-3_DR
7	59505081	59515658	-	ENSDART00000163745	ENSDARG00000098605	1223	24	0.0196239	EnSpm-11_DR_dup57	24	EnSpm-11_DR	CMC-EnSpm	DNA	YES	1	1	1	EnSpm-11_DR
7	59505088	59515658	-	TALONT000274493	ENSDARG00000098605	1000	24	0.024	EnSpm-11_DR_dup57	24	EnSpm-11_DR	CMC-EnSpm	DNA	NO	1	2	1	EnSpm-11_DR
7	59513859	59515569	-	ENSDART00000163343	ENSDARG00000098605	878	24	0.0273349	EnSpm-11_DR_dup57	24	EnSpm-11_DR	CMC-EnSpm	DNA	YES	1	1	1	EnSpm-11_DR
5	26852813	26864938	+	TALONT000131504	ENSDARG00000054533	2694	24	0.00890869	Dada-U1A_DR_dup240	24	Dada-U1A_DR	Dada	DNA	NO	1	2	1	Dada-U1A_DR
2	14670997	14671173	+	ENSDART00000117610	ENSDARG00000082734	177	24	0.135593	KenoDr1_dup2	24	KenoDr1	L1-Tx1	LINE	YES	1	1	1	KenoDr1
2	23081247	23099643	+	ENSDART00000099702	ENSDARG00000061908	2868	24	0.0083682	DNA2-8_DR_dup103	24	DNA2-8_DR	CMC-EnSpm	DNA	NO	1	11	1	DNA2-8_DR
2	23081248	23099644	+	ENSDART00000088867	ENSDARG00000061908	2817	24	0.0085197	DNA2-8_DR_dup103	24	DNA2-8_DR	CMC-EnSpm	DNA	NO	1	10	1	DNA2-8_DR
2	43586390	43605556	-	TALONT001374901	ENSDARG00000060054	3702	24	0.00648298	IS3EU-5_DR_dup8	24	IS3EU-5_DR	IS3EU	DNA	NO	1	4	1	IS3EU-5_DR
1	45867037	45920632	-	TALONT000451888	ENSDARG00000010773	6893	24	0.00348179	DNA7-N2_DR_dup3	24	DNA7-N2_DR	hAT-hAT6	DNA	NO	1	35	1	DNA7-N2_DR
1	45867037	45920632	-	TALONT000451916	ENSDARG00000010773	7302	24	0.00328677	DNA7-N2_DR_dup3	24	DNA7-N2_DR	hAT-hAT6	DNA	NO	1	34	1	DNA7-N2_DR
1	45867037	45920632	-	TALONT000733124	ENSDARG00000010773	6776	24	0.00354191	DNA7-N2_DR_dup3	24	DNA7-N2_DR	hAT-hAT6	DNA	NO	1	34	1	DNA7-N2_DR
1	46837238	46875493	-	TALONT000077315	ENSDARG00000036549	2966	24	0.00809171	EnSpm-16_DR_dup8	24	EnSpm-16_DR	CMC-EnSpm	DNA	NO	1	10	1	EnSpm-16_DR
1	46837238	46875493	-	TALONT001029776	ENSDARG00000036549	4268	24	0.00562324	EnSpm-16_DR_dup8	24	EnSpm-16_DR	CMC-EnSpm	DNA	NO	1	11	1	EnSpm-16_DR
1	51435989	51525084	+	TALONT000208643	ENSDARG00000002937	2032	24	0.011811	hAT-2n1_DR_dup3	24	hAT-2n1_DR	hAT-Charlie	DNA	NO	1	8	1	hAT-2n1_DR
16	28629242	28658341	-	ENSDART00000148456	ENSDARG00000010936	4032	24	0.00595238	DNA-8-9_DR_dup25	24	DNA-8-9_DR	hAT-Ac	DNA	NO	1	8	1	DNA-8-9_DR
20	54036981	54048546	+	ENSDART00000060455	ENSDARG00000041239	1932	24	0.0124224	EnSpm-11_DR_dup28	24	EnSpm-11_DR	CMC-EnSpm	DNA	YES	1	1	1	EnSpm-11_DR
8	391591	397480	-	TALONT000280580	ENSDARG00000062794	1474	24	0.0162822	Gypsy118-LTR_DR_dup27	24	Gypsy118-LTR_DR	Gypsy	LTR	NO	1	3	1	Gypsy118-LTR_DR
8	53120278	53142068	+	ENSDART00000125232	ENSDARG00000042477	4077	24	0.00588668	DNA-N4_DR_dup40	24	DNA-N4_DR	DNA-N4_DR	DNA	NO	1	6	1	DNA-N4_DR
8	53120278	53141181	+	TALONT000196804	ENSDARG00000042477	3187	24	0.00753059	DNA-N4_DR_dup40	24	DNA-N4_DR	DNA-N4_DR	DNA	NO	1	6	1	DNA-N4_DR
8	53344726	53378098	+	ENSDART00000170212	ENSDARG00000098215	2488	24	0.0096463	DNA-1-7_DR_dup34	24	DNA-1-7_DR	PIF-Harbinger	DNA	YES	1	1	1	DNA-1-7_DR
8	53344726	53373135	+	ENSDART00000184395	ENSDARG00000098215	2554	24	0.00939702	DNA-1-7_DR_dup34	24	DNA-1-7_DR	PIF-Harbinger	DNA	YES	1	1	1	DNA-1-7_DR
18	302796	325636	+	ENSDART00000157434	ENSDARG00000100553	3684	24	0.00651466	DNA9-4_DR_dup7	24	DNA9-4_DR	DNA9-4_DR	DNA	YES	1	1	2	hAT-N127_DR;DNA9-4_DR
18	21386287	21401401	+	TALONT001155998	ENSDARG00000056764	3337	24	0.00719209	DNA8-9_DR_dup18	24	DNA8-9_DR	hAT-Ac	DNA	NO	1	12	1	DNA8-9_DR
12	4601349	4609507	-	ENSDART00000152396	ENSDARG00000074229	1793	24	0.0133854	hAT-N121_DR_dup7	24	hAT-N121_DR	hAT-Ac	DNA	YES	1	1	1	hAT-N121_DR
12	27231212	27237032	+	ENSDART00000133023	ENSDARG00000045075	1473	24	0.0162933	hAT-N53B_DR_dup16	24	hAT-N53B_DR	hAT-Ac	DNA	NO	1	8	1	hAT-N53B_DR
12	27231212	27237032	+	TALONT000122269	ENSDARG00000045075	1388	24	0.0172911	hAT-N53B_DR_dup16	24	hAT-N53B_DR	hAT-Ac	DNA	NO	1	9	1	hAT-N53B_DR
12	27232173	27237032	+	TALONT000242444	ENSDARG00000045075	1458	24	0.0164609	hAT-N53B_DR_dup16	24	hAT-N53B_DR	hAT-Ac	DNA	NO	1	5	1	hAT-N53B_DR
12	30788912	30808933	+	TALONT000776236	ENSDARG00000099579	3620	24	0.00662983	DNA8-26_DR_dup22	24	DNA8-26_DR	DNA8-26_DR	DNA	NO	1	19	1	DNA8-26_DR
12	48465335	48467737	-	ENSDART00000152895	ENSDARG00000002916	422	24	0.056872	DNA-2-30B_DR_dup26	24	DNA-2-30B_DR	DNA-2-30B_DR	DNA	NO	1	3	1	DNA-2-30B_DR
19	10558994	10577420	+	TALONT000692939	ENSDARG00000020228	3676	24	0.00652884	DNA6-10_DR_dup78	24	DNA6-10_DR	DNA6-10_DR	DNA	NO	1	12	2	TDR3;DNA6-10_DR
19	10559307	10577420	+	TALONT000321569	ENSDARG00000020228	3477	24	0.0069025	DNA6-10_DR_dup78	24	DNA6-10_DR	DNA6-10_DR	DNA	NO	1	12	2	TDR3;DNA6-10_DR
19	46507875	46566833	-	TALONT000110964	ENSDARG00000101019	2414	24	0.009942	Merlin-1_DR_dup119	24	Merlin-1_DR	Merlin	DNA	NO	1	2	1	Merlin-1_DR
23	16807209	16813021	+	TALONT000182745	ENSDARG00000057899	1197	24	0.0200501	Mariner-7_DR_dup18	24	Mariner-7_DR	TcMar-Tc1	DNA	NO	1	6	1	Mariner-7_DR
21	20322879	20342912	+	ENSDART00000156867	ENSDARG00000096964	1932	24	0.0124224	Kolobok-N10_DR_dup180	24	Kolobok-N10_DR	Kolobok	DNA	NO	1	4	1	Kolobok-N10_DR
21	20322879	20342452	+	TALONT000373845	ENSDARG00000096964	1608	24	0.0149254	Kolobok-N10_DR_dup180	24	Kolobok-N10_DR	Kolobok	DNA	NO	1	3	1	Kolobok-N10_DR
21	20322879	20341961	+	TALONT000373846	ENSDARG00000096964	1204	24	0.0199336	Kolobok-N10_DR_dup180	24	Kolobok-N10_DR	Kolobok	DNA	NO	1	3	1	Kolobok-N10_DR
21	20322879	20342912	+	TALONT000529232	ENSDARG00000096964	2019	24	0.0118871	Kolobok-N10_DR_dup180	24	Kolobok-N10_DR	Kolobok	DNA	NO	1	4	1	Kolobok-N10_DR
22	17460546	17463901	-	TALONT000172409	ENSDARG00000002293	2035	24	0.0117936	DIRS-1E-LTR_DR_dup16	24	DIRS-1E-LTR_DR	Ngaro	LTR	YES	1	1	1	DIRS-1E-LTR_DR
25	8627749	8660726	-	ENSDART00000168010	ENSDARG00000103643	3286	24	0.00730371	DNA-6-N5_DR_dup140	24	DNA-6-N5_DR	DNA-6-N5_DR	DNA	NO	1	19	1	DNA-6-N5_DR
11	33164316	33181573	-	TALONT000110877	TALONG000035693	1024	24	0.0234375	hAT-N76_DR_dup4	24	hAT-N76_DR	hAT?	DNA	YES	1	1	1	hAT-N76_DR
5	6042691	6339805	-	TALONT000667887	TALONG000036735	5010	24	0.00479042	Dada-U1A_DR_dup234	24	Dada-U1A_DR	Dada	DNA	NO	1	8	1	Dada-U1A_DR
5	6042691	6339805	-	TALONT000667888	TALONG000036735	4978	24	0.00482121	Dada-U1A_DR_dup234	24	Dada-U1A_DR	Dada	DNA	NO	1	8	1	Dada-U1A_DR
5	6042691	6339805	-	TALONT000667889	TALONG000036735	4911	24	0.00488699	Dada-U1A_DR_dup234	24	Dada-U1A_DR	Dada	DNA	NO	1	7	1	Dada-U1A_DR
5	6042691	6339805	-	TALONT000667890	TALONG000036735	4975	24	0.00482412	Dada-U1A_DR_dup234	24	Dada-U1A_DR	Dada	DNA	NO	1	8	1	Dada-U1A_DR
5	6042691	6339805	-	TALONT000667891	TALONG000036735	5117	24	0.00469025	Dada-U1A_DR_dup234	24	Dada-U1A_DR	Dada	DNA	NO	1	9	1	Dada-U1A_DR
16	36402474	36424045	-	TALONT000293611	TALONG000040945	919	24	0.0261153	L2-5_DRe_dup25	24	L2-5_DRe	L2	LINE	NO	1	4	1	L2-5_DRe
16	36402474	36424012	-	TALONT001134481	TALONG000040945	805	24	0.0298137	L2-5_DRe_dup25	24	L2-5_DRe	L2	LINE	NO	1	3	1	L2-5_DRe
4	151506	178510	-	ENSDART00000169805	ENSDARG00000102128	3170	25	0.00788644	DNA7-N1_DR_dup105	25	DNA7-N1_DR	Zisupton	DNA	NO	1	2	1	DNA7-N1_DR
4	151506	178510	-	TALONT000217962	ENSDARG00000102128	3402	25	0.00734862	DNA7-N1_DR_dup105	25	DNA7-N1_DR	Zisupton	DNA	NO	1	3	1	DNA7-N1_DR
7	9843519	9873652	-	TALONT000380345	ENSDARG00000006494	2482	25	0.0100725	DNA2-8_DR_dup221	25	DNA2-8_DR	CMC-EnSpm	DNA	NO	1	6	1	DNA2-8_DR
7	36178836	36358303	-	TALONT000177440	ENSDARG00000044216	2138	25	0.0116932	DNA8-20_DR_dup110	25	DNA8-20_DR	hAT	DNA	NO	1	9	1	DNA8-20_DR
5	17881074	18007077	-	ENSDART00000129878	ENSDARG00000018508	3914	25	0.00638733	DNAX-23_DR_dup58	25	DNAX-23_DR	DNAX-23_DR	DNA	NO	1	11	1	DNAX-23_DR
5	28497956	28502831	+	ENSDART00000191935	ENSDARG00000114540	588	25	0.042517	DNA-1-11_DR_dup26	25	DNA-1-11_DR	DNA-1-11_DR	DNA	NO	1	2	1	DNA-1-11_DR
5	49768223	50067550	-	TALONT000693489	ENSDARG00000052697	2887	25	0.00865951	DNA-6-N5_DR_dup165	25	DNA-6-N5_DR	DNA-6-N5_DR	DNA	YES	1	1	1	DNA-6-N5_DR
5	61941610	61951610	+	TALONT000141733	ENSDARG00000094214	4512	25	0.00554078	EnSpm-2_DR_dup25	25	EnSpm-2_DR	CMC-EnSpm	DNA	NO	1	3	1	EnSpm-2_DR
5	61941610	61951610	+	TALONT000356088	ENSDARG00000094214	4380	25	0.00570776	EnSpm-2_DR_dup25	25	EnSpm-2_DR	CMC-EnSpm	DNA	NO	1	4	1	EnSpm-2_DR
5	61941610	61951610	+	TALONT000698988	ENSDARG00000094214	4446	25	0.00562303	EnSpm-2_DR_dup25	25	EnSpm-2_DR	CMC-EnSpm	DNA	NO	1	3	1	EnSpm-2_DR
5	61941610	61951610	+	TALONT000698989	ENSDARG00000094214	4390	25	0.00569476	EnSpm-2_DR_dup25	25	EnSpm-2_DR	CMC-EnSpm	DNA	NO	1	4	1	EnSpm-2_DR
5	61941610	61951610	+	TALONT000698994	ENSDARG00000094214	4375	25	0.00571429	EnSpm-2_DR_dup25	25	EnSpm-2_DR	CMC-EnSpm	DNA	NO	1	4	1	EnSpm-2_DR
5	61941610	61951610	+	TALONT000699025	ENSDARG00000094214	4437	25	0.00563444	EnSpm-2_DR_dup25	25	EnSpm-2_DR	CMC-EnSpm	DNA	NO	1	3	1	EnSpm-2_DR
5	61941610	61951610	+	TALONT000752335	ENSDARG00000094214	4442	25	0.0056281	EnSpm-2_DR_dup25	25	EnSpm-2_DR	CMC-EnSpm	DNA	NO	1	3	1	EnSpm-2_DR
5	61941610	61951610	+	TALONT001156819	ENSDARG00000094214	4454	25	0.00561293	EnSpm-2_DR_dup25	25	EnSpm-2_DR	CMC-EnSpm	DNA	NO	1	3	1	EnSpm-2_DR
5	61944453	61951610	+	TALONT000141802	ENSDARG00000094214	4491	25	0.00556669	EnSpm-2_DR_dup25	25	EnSpm-2_DR	CMC-EnSpm	DNA	NO	1	3	1	EnSpm-2_DR
5	61944453	61951610	+	TALONT000141810	ENSDARG00000094214	4415	25	0.00566251	EnSpm-2_DR_dup25	25	EnSpm-2_DR	CMC-EnSpm	DNA	NO	1	3	1	EnSpm-2_DR
5	61944453	61951610	+	TALONT000699085	ENSDARG00000094214	4359	25	0.00573526	EnSpm-2_DR_dup25	25	EnSpm-2_DR	CMC-EnSpm	DNA	NO	1	4	1	EnSpm-2_DR
5	61944453	61951610	+	TALONT000699091	ENSDARG00000094214	4369	25	0.00572213	EnSpm-2_DR_dup25	25	EnSpm-2_DR	CMC-EnSpm	DNA	NO	1	4	1	EnSpm-2_DR
5	68826514	68843111	+	ENSDART00000061406	ENSDARG00000041908	1856	25	0.0134698	EnSpm-N17_DR_dup82	25	EnSpm-N17_DR	TcMar	DNA	NO	1	13	1	EnSpm-N17_DR
5	68826514	68843111	+	TALONT001160630	ENSDARG00000041908	1920	25	0.0130208	EnSpm-N17_DR_dup82	25	EnSpm-N17_DR	TcMar	DNA	NO	1	14	1	EnSpm-N17_DR
3	281711	322398	-	TALONT000616598	ENSDARG00000117446	4385	25	0.00570125	EnSpm-N18_DR_dup115	25	EnSpm-N18_DR	CMC-EnSpm	DNA	NO	1	16	1	EnSpm-N18_DR
3	281711	322398	-	TALONT000616600	ENSDARG00000117446	4481	25	0.00557911	EnSpm-N18_DR_dup115	25	EnSpm-N18_DR	CMC-EnSpm	DNA	NO	1	16	1	EnSpm-N18_DR
3	282450	322398	-	TALONT000616614	ENSDARG00000117446	3430	25	0.00728863	EnSpm-N18_DR_dup115	25	EnSpm-N18_DR	CMC-EnSpm	DNA	NO	1	16	1	EnSpm-N18_DR
3	282476	322398	-	TALONT001097005	ENSDARG00000117446	3536	25	0.00707014	EnSpm-N18_DR_dup115	25	EnSpm-N18_DR	CMC-EnSpm	DNA	NO	1	16	1	EnSpm-N18_DR
3	18756231	18769763	+	ENSDART00000089679	ENSDARG00000062216	2083	25	0.0120019	EnSpm-16_DR_dup69	25	EnSpm-16_DR	CMC-EnSpm	DNA	NO	1	11	1	EnSpm-16_DR
3	18756231	18769951	+	TALONT000862253	ENSDARG00000062216	2268	25	0.0110229	EnSpm-16_DR_dup69	25	EnSpm-16_DR	CMC-EnSpm	DNA	NO	1	11	1	EnSpm-16_DR
3	18756262	18769951	+	ENSDART00000128636	ENSDARG00000062216	2178	25	0.0114784	EnSpm-16_DR_dup69	25	EnSpm-16_DR	CMC-EnSpm	DNA	NO	1	11	1	EnSpm-16_DR
3	24595922	24603705	+	ENSDART00000169405	ENSDARG00000099247	2291	25	0.0109123	DNA-8-9_DR_dup71	25	DNA-8-9_DR	hAT-Ac	DNA	YES	1	1	1	DNA-8-9_DR
3	24595922	24603705	+	TALONT000095937	ENSDARG00000099247	2244	25	0.0111408	DNA-8-9_DR_dup71	25	DNA-8-9_DR	hAT-Ac	DNA	YES	1	1	1	DNA-8-9_DR
3	24595922	24603705	+	TALONT000314101	ENSDARG00000099247	2286	25	0.0109361	DNA-8-9_DR_dup71	25	DNA-8-9_DR	hAT-Ac	DNA	YES	1	1	1	DNA-8-9_DR
3	32172729	32180796	-	TALONT000098825	ENSDARG00000037955	1174	25	0.0212947	Academ-N1_DRe_dup28	25	Academ-N1_DRe	Academ-1	DNA	YES	1	1	1	Academ-N1_DRe
6	9107063	9130843	+	TALONT000710280	ENSDARG00000059902	3045	25	0.00821018	ANGEL_dup1046	13	ANGEL	Kolobok	DNA	NO	2	20;23	2	EnSpm-N13_DR;ANGEL
1	28089703	28195267	+	ENSDART00000166989	ENSDARG00000104710	1578	25	0.0158428	Nimb-1_DR_dup3	25	Nimb-1_DR	I	LINE	YES	1	1	1	Nimb-1_DR
1	28089703	28195267	+	TALONT000070757	ENSDARG00000104710	1567	25	0.0159541	Nimb-1_DR_dup3	25	Nimb-1_DR	I	LINE	YES	1	1	1	Nimb-1_DR
1	40333887	40519760	-	TALONT000448055	ENSDARG00000079552	5734	25	0.00435996	Mariner-N7_DR_dup3	25	Mariner-N7_DR	TcMar	DNA	NO	1	6	1	Mariner-N7_DR
1	40333887	40519760	-	TALONT000448075	ENSDARG00000079552	4271	25	0.00585343	Mariner-N7_DR_dup3	25	Mariner-N7_DR	TcMar	DNA	NO	1	6	1	Mariner-N7_DR
1	40333887	40519760	-	TALONT000448103	ENSDARG00000079552	5856	25	0.00426913	Mariner-N7_DR_dup3	25	Mariner-N7_DR	TcMar	DNA	NO	1	6	1	Mariner-N7_DR
1	40333887	40519760	-	TALONT000448140	ENSDARG00000079552	5687	25	0.00439599	Mariner-N7_DR_dup3	25	Mariner-N7_DR	TcMar	DNA	NO	1	6	1	Mariner-N7_DR
9	25096500	25167102	+	ENSDART00000135074	ENSDARG00000078778	2108	25	0.0118596	EnSpm-7_DR_dup242	25	EnSpm-7_DR	CMC-EnSpm	DNA	NO	1	3	1	EnSpm-7_DR
9	25096500	25167541	+	TALONT000421875	ENSDARG00000078778	2608	25	0.00958589	EnSpm-7_DR_dup242	25	EnSpm-7_DR	CMC-EnSpm	DNA	NO	1	3	1	EnSpm-7_DR
9	25096500	25155481	+	TALONT000531726	ENSDARG00000078778	2615	25	0.00956023	EnSpm-7_DR_dup242	25	EnSpm-7_DR	CMC-EnSpm	DNA	NO	1	3	1	EnSpm-7_DR
9	51837013	51983294	+	TALONT000543715	ENSDARG00000098110	3768	25	0.00663482	DNA-8-9_DR_dup135	14	DNA-8-9_DR	hAT-Ac	DNA	NO	2	4;22	2	Gypsy-31-LTR_DR;DNA-8-9_DR
9	51837013	51983294	+	TALONT000543716	ENSDARG00000098110	3690	25	0.00677507	DNA-8-9_DR_dup135	14	DNA-8-9_DR	hAT-Ac	DNA	NO	2	3;21	2	Gypsy-31-LTR_DR;DNA-8-9_DR
9	51837013	51983294	+	TALONT000543721	ENSDARG00000098110	3687	25	0.00678058	DNA-8-9_DR_dup135	14	DNA-8-9_DR	hAT-Ac	DNA	NO	2	3;21	2	Gypsy-31-LTR_DR;DNA-8-9_DR
9	51837013	51983294	+	TALONT000543731	ENSDARG00000098110	3827	25	0.00653253	DNA-8-9_DR_dup135	14	DNA-8-9_DR	hAT-Ac	DNA	NO	2	4;22	2	Gypsy-31-LTR_DR;DNA-8-9_DR
9	51837013	51983294	+	TALONT000543733	ENSDARG00000098110	3324	25	0.00752106	DNA-8-9_DR_dup135	14	DNA-8-9_DR	hAT-Ac	DNA	NO	2	3;20	2	Gypsy-31-LTR_DR;DNA-8-9_DR
9	53842705	53899106	-	TALONT000301536	ENSDARG00000101999	3938	25	0.0063484	Academ-N1_DRe_dup49	25	Academ-N1_DRe	Academ-1	DNA	YES	1	1	1	Academ-N1_DRe
16	54248706	54291748	+	ENSDART00000156915	ENSDARG00000014858	1535	25	0.0162866	ERV1-N3-I_DR_dup48	25	ERV1-N3-I_DR	ERV1	LTR	NO	1	8	1	ERV1-N3-I_DR
20	616114	682266	-	TALONT000902811	ENSDARG00000014232	2994	25	0.00835003	DNA2-13_DR_dup27	25	DNA2-13_DR	DNA2-13_DR	DNA	NO	1	24	2	HarbingerN5_DR;DNA2-13_DR
20	52458765	52488233	+	ENSDART00000057980	ENSDARG00000039666	1622	25	0.0154131	P-1_DR_dup25	25	P-1_DR	P	DNA	NO	1	10	1	P-1_DR
8	20195538	20230559	-	TALONT000193678	ENSDARG00000043185	3471	25	0.00720254	IS3EU-3_DR_dup99	25	IS3EU-3_DR	IS3EU	DNA	NO	1	12	1	IS3EU-3_DR
8	26714085	26723328	-	TALONT000194871	ENSDARG00000076923	1617	25	0.0154607	EnSpm-16_DR_dup94	12	EnSpm-16_DR	CMC-EnSpm	DNA	YES	1	1	2	EnSpm-16_DR;IS4EU-1_DR
8	26714085	26723328	-	TALONT000285596	ENSDARG00000076923	1818	25	0.0137514	EnSpm-16_DR_dup94	12	EnSpm-16_DR	CMC-EnSpm	DNA	YES	1	1	2	EnSpm-16_DR;IS4EU-1_DR
8	41260394	41273768	-	TALONT001969328	ENSDARG00000079687	4638	25	0.00539025	EnSpm-7_DR_dup234	25	EnSpm-7_DR	CMC-EnSpm	DNA	NO	1	14	1	EnSpm-7_DR
17	5931530	5951745	+	ENSDART00000168326	ENSDARG00000101203	2393	25	0.0104471	DNA-X-17_DR_dup11	25	DNA-X-17_DR	DNA-X-17_DR	DNA	YES	1	1	1	DNA-X-17_DR
17	31652640	31659670	-	ENSDART00000030448	ENSDARG00000005574	1720	25	0.0145349	hAT-11_DR_dup93	25	hAT-11_DR	hAT-Tip100	DNA	NO	1	5	1	hAT-11_DR
14	44769364	44773864	-	TALONT000156897	ENSDARG00000102753	1652	25	0.0151332	Kolobok-N10_DR_dup76	25	Kolobok-N10_DR	Kolobok	DNA	NO	1	5	1	Kolobok-N10_DR
12	32192193	32375162	+	TALONT000123537	ENSDARG00000060941	5301	25	0.00471609	hAT-N88_DR_dup10	25	hAT-N88_DR	hAT-Ac	DNA	NO	1	24	1	hAT-N88_DR
12	37407105	37449396	-	TALONT000548165	ENSDARG00000045036	3947	25	0.00633392	Mariner-N7_DR_dup6	25	Mariner-N7_DR	TcMar	DNA	NO	1	3	1	Mariner-N7_DR
12	37407105	37449396	-	TALONT000778817	ENSDARG00000045036	2304	25	0.0108507	Mariner-N7_DR_dup6	25	Mariner-N7_DR	TcMar	DNA	NO	1	3	1	Mariner-N7_DR
12	37407105	37449396	-	TALONT000778818	ENSDARG00000045036	3109	25	0.00804117	Mariner-N7_DR_dup6	25	Mariner-N7_DR	TcMar	DNA	NO	1	3	1	Mariner-N7_DR
12	46543572	46580698	+	TALONT000780005	ENSDARG00000100583	3457	25	0.0072317	DNA-X-16_DR_dup22	25	DNA-X-16_DR	DNA-X-16_DR	DNA	NO	1	16	1	DNA-X-16_DR
15	45338623	45397849	-	TALONT000398911	ENSDARG00000114719	1948	25	0.0128337	DNA9NNN1B_DR_dup5	14	DNA9NNN1B_DR	PIF-Harbinger	DNA	NO	2	6;10	2	DIRS-15B_DR;DNA9NNN1B_DR
15	45338623	45397849	-	TALONT000623072	ENSDARG00000114719	1964	25	0.0127291	DNA9NNN1B_DR_dup5	14	DNA9NNN1B_DR	PIF-Harbinger	DNA	NO	2	6;10	2	DIRS-15B_DR;DNA9NNN1B_DR
15	45338623	45397849	-	TALONT000623076	ENSDARG00000114719	2002	25	0.0124875	DNA9NNN1B_DR_dup5	14	DNA9NNN1B_DR	PIF-Harbinger	DNA	NO	2	6;10	2	DIRS-15B_DR;DNA9NNN1B_DR
15	45338623	45397849	-	TALONT000828357	ENSDARG00000114719	1899	25	0.0131648	DNA9NNN1B_DR_dup5	14	DNA9NNN1B_DR	PIF-Harbinger	DNA	NO	2	6;10	2	DIRS-15B_DR;DNA9NNN1B_DR
15	45338623	45397849	-	TALONT000964693	ENSDARG00000114719	1950	25	0.0128205	DNA9NNN1B_DR_dup5	14	DNA9NNN1B_DR	PIF-Harbinger	DNA	NO	2	6;10	2	DIRS-15B_DR;DNA9NNN1B_DR
23	41021511	41229933	+	TALONT000584199	ENSDARG00000070227	5668	25	0.00441073	EnSpm-9_DR_dup68	25	EnSpm-9_DR	CMC-EnSpm	DNA	NO	1	4	1	EnSpm-9_DR
23	41197379	41229933	+	TALONT000584201	ENSDARG00000070227	5231	25	0.0047792	EnSpm-9_DR_dup68	25	EnSpm-9_DR	CMC-EnSpm	DNA	NO	1	4	1	EnSpm-9_DR
21	99975	116416	+	TALONT000151708	ENSDARG00000105123	3321	25	0.00752785	Gypsy-31-LTR_DR_dup38	25	Gypsy-31-LTR_DR	Gypsy	LTR	NO	1	14	1	Gypsy-31-LTR_DR
21	99975	116416	+	TALONT000151715	ENSDARG00000105123	3319	25	0.00753239	Gypsy-31-LTR_DR_dup38	25	Gypsy-31-LTR_DR	Gypsy	LTR	NO	1	14	1	Gypsy-31-LTR_DR
21	99975	116416	+	TALONT000151716	ENSDARG00000105123	3363	25	0.00743384	Gypsy-31-LTR_DR_dup38	25	Gypsy-31-LTR_DR	Gypsy	LTR	NO	1	14	1	Gypsy-31-LTR_DR
21	99975	116416	+	TALONT000252078	ENSDARG00000105123	3323	25	0.00752332	Gypsy-31-LTR_DR_dup38	25	Gypsy-31-LTR_DR	Gypsy	LTR	NO	1	14	1	Gypsy-31-LTR_DR
21	99975	116416	+	TALONT000368639	ENSDARG00000105123	3323	25	0.00752332	Gypsy-31-LTR_DR_dup38	25	Gypsy-31-LTR_DR	Gypsy	LTR	NO	1	14	1	Gypsy-31-LTR_DR
21	99975	116416	+	TALONT000512162	ENSDARG00000105123	3310	25	0.00755287	Gypsy-31-LTR_DR_dup38	25	Gypsy-31-LTR_DR	Gypsy	LTR	NO	1	14	1	Gypsy-31-LTR_DR
21	99975	116416	+	TALONT000512164	ENSDARG00000105123	3199	25	0.00781494	Gypsy-31-LTR_DR_dup38	25	Gypsy-31-LTR_DR	Gypsy	LTR	NO	1	15	1	Gypsy-31-LTR_DR
21	100078	116416	+	TALONT000252146	ENSDARG00000105123	3212	25	0.00778331	Gypsy-31-LTR_DR_dup38	25	Gypsy-31-LTR_DR	Gypsy	LTR	NO	1	14	1	Gypsy-31-LTR_DR
21	100117	116416	+	TALONT000151744	ENSDARG00000105123	3407	25	0.00733783	Gypsy-31-LTR_DR_dup38	25	Gypsy-31-LTR_DR	Gypsy	LTR	NO	1	14	1	Gypsy-31-LTR_DR
21	26606741	26649965	+	TALONT001237890	ENSDARG00000069266	4656	25	0.00536942	DNA8-23_DR_dup28	25	DNA8-23_DR	DNA8-23_DR	DNA	NO	1	3	1	DNA8-23_DR
21	26612777	26649965	+	TALONT001237896	ENSDARG00000069266	4426	25	0.00564844	DNA8-23_DR_dup28	25	DNA8-23_DR	DNA8-23_DR	DNA	NO	1	2	1	DNA8-23_DR
10	25403025	25410530	-	ENSDART00000136989	ENSDARG00000069139	756	25	0.0330688	DNA-2-18_DR_dup8	25	DNA-2-18_DR	CMC-EnSpm	DNA	YES	1	1	1	DNA-2-18_DR
10	27978221	28028999	-	TALONT000092028	ENSDARG00000069085	3963	25	0.00630835	IS3EU-1_DR_dup19	25	IS3EU-1_DR	IS3EU	DNA	NO	1	26	1	IS3EU-1_DR
10	35589274	35610147	-	TALONT000485203	ENSDARG00000100481	3465	25	0.00721501	TDR9_dup7	25	TDR9	TDR9	DNA	NO	1	17	1	TDR9
24	29562782	29729799	-	TALONT000069490	ENSDARG00000057107	3575	25	0.00699301	Merlin-1_DR_dup182	25	Merlin-1_DR	Merlin	DNA	NO	1	25	1	Merlin-1_DR
24	29562782	29729799	-	TALONT000291404	ENSDARG00000057107	3494	25	0.00715512	Merlin-1_DR_dup182	25	Merlin-1_DR	Merlin	DNA	NO	1	24	1	Merlin-1_DR
22	789795	809282	+	ENSDART00000185230	ENSDARG00000091131	3377	25	0.00740302	DNA9-3_DR_dup43	25	DNA9-3_DR	MULE-MuDR	DNA	NO	1	14	1	DNA9-3_DR
19	2127326	2222017	-	TALONT000995313	TALONG000034858	1692	25	0.0147754	Gypsy-116-LTR_DR_dup2	25	Gypsy-116-LTR_DR	Gypsy	LTR	NO	1	8	1	Gypsy-116-LTR_DR
7	22657687	22660249	+	ENSDART00000146081	ENSDARG00000055046	1002	26	0.0259481	DNA2-8_DR_dup223	26	DNA2-8_DR	CMC-EnSpm	DNA	NO	1	2	1	DNA2-8_DR
5	72194444	72205855	+	TALONT001006247	ENSDARG00000105286	3122	26	0.00832799	ERV1-N3-I_DR_dup140	26	ERV1-N3-I_DR	ERV1	LTR	NO	1	12	1	ERV1-N3-I_DR
5	72194444	72206340	+	TALONT001513275	ENSDARG00000105286	3412	26	0.00762016	ERV1-N3-I_DR_dup140	26	ERV1-N3-I_DR	ERV1	LTR	NO	1	12	1	ERV1-N3-I_DR
3	5035028	5044936	+	TALONT000197915	ENSDARG00000102795	1727	26	0.015055	EnSpm-4N2_DR_dup23	26	EnSpm-4N2_DR	CMC-EnSpm	DNA	NO	1	3	2	TDR3;EnSpm-4N2_DR
3	5035028	5044936	+	TALONT000618127	ENSDARG00000102795	4107	26	0.00633065	EnSpm-4N2_DR_dup23	26	EnSpm-4N2_DR	CMC-EnSpm	DNA	NO	1	3	2	TDR3;EnSpm-4N2_DR
3	5035028	5044936	+	TALONT000618149	ENSDARG00000102795	3506	26	0.00741586	EnSpm-4N2_DR_dup23	26	EnSpm-4N2_DR	CMC-EnSpm	DNA	NO	1	3	2	TDR3;EnSpm-4N2_DR
3	15736811	15746999	+	ENSDART00000080075	ENSDARG00000057414	1763	26	0.0147476	Dada-U1A_DR_dup211	26	Dada-U1A_DR	Dada	DNA	NO	1	7	1	Dada-U1A_DR
3	15736811	15746999	+	TALONT000200830	ENSDARG00000057414	1836	26	0.0141612	Dada-U1A_DR_dup211	26	Dada-U1A_DR	Dada	DNA	NO	1	7	1	Dada-U1A_DR
9	54984900	55051121	+	ENSDART00000191622	ENSDARG00000026024	2102	26	0.0123692	DNA-8-5_DR_dup95	26	DNA-8-5_DR	hAT-Ac	DNA	NO	1	3	1	DNA-8-5_DR
16	23984777	23988749	+	ENSDART00000142869	ENSDARG00000092155	534	26	0.0486891	SINE3-1a_dup19	26	SINE3-1a	5S-Deu-L2	SINE	NO	1	3	1	SINE3-1a
20	2499622	2584101	-	ENSDART00000141595	ENSDARG00000029157	4645	26	0.00559742	Gypsy-31-LTR_DR_dup37	14	Gypsy-31-LTR_DR	Gypsy	LTR	YES	2	1;27	2	EnSpm-10N1_DR;Gypsy-31-LTR_DR
20	23161152	23163578	-	ENSDART00000142469	ENSDARG00000052343	856	26	0.0303738	HATN4_DR_dup25	26	HATN4_DR	hAT-Charlie	DNA	YES	1	1	1	HATN4_DR
20	28675167	28768109	-	TALONT000491495	ENSDARG00000020134	4621	26	0.00562649	DNA-4-3_DR_dup11	26	DNA-4-3_DR	DNA-4-3_DR	DNA	NO	1	12	1	DNA-4-3_DR
20	30613135	30615580	+	TALONT000492459	ENSDARG00000087474	2240	26	0.0116071	EnSpm-6N1_DR_dup63	14	EnSpm-6N1_DR	CMC-EnSpm	DNA	NO	1	2	1	EnSpm-6N1_DR
20	36860807	36872247	+	ENSDART00000153017	ENSDARG00000096735	867	26	0.0299885	Tc1N1_DR_dup57	26	Tc1N1_DR	CMC-EnSpm	DNA	NO	1	4	1	Tc1N1_DR
8	23355484	23381548	+	ENSDART00000085361	ENSDARG00000052402	7462	26	0.00348432	DNA2-9_DR_dup65	26	DNA2-9_DR	DNA2-9_DR	DNA	NO	1	25	1	DNA2-9_DR
8	23355484	23381548	+	ENSDART00000125729	ENSDARG00000052402	7594	26	0.00342376	DNA2-9_DR_dup65	26	DNA2-9_DR	DNA2-9_DR	DNA	NO	1	26	1	DNA2-9_DR
8	23355484	23381199	+	TALONT000498469	ENSDARG00000052402	7242	26	0.00359017	DNA2-9_DR_dup65	26	DNA2-9_DR	DNA2-9_DR	DNA	NO	1	26	1	DNA2-9_DR
8	23356264	23381199	+	ENSDART00000145062	ENSDARG00000052402	6264	26	0.0041507	DNA2-9_DR_dup65	26	DNA2-9_DR	DNA2-9_DR	DNA	NO	1	24	1	DNA2-9_DR
8	23356264	23381199	+	TALONT000498490	ENSDARG00000052402	6396	26	0.00406504	DNA2-9_DR_dup65	26	DNA2-9_DR	DNA2-9_DR	DNA	NO	1	25	1	DNA2-9_DR
8	23356264	23381199	+	TALONT001388078	ENSDARG00000052402	6678	26	0.00389338	DNA2-9_DR_dup65	26	DNA2-9_DR	DNA2-9_DR	DNA	NO	1	24	1	DNA2-9_DR
8	23356264	23381199	+	TALONT001388091	ENSDARG00000052402	6118	26	0.00424975	DNA2-9_DR_dup65	26	DNA2-9_DR	DNA2-9_DR	DNA	NO	1	23	1	DNA2-9_DR
8	23356264	23380388	+	TALONT001717435	ENSDARG00000052402	5502	26	0.00472555	DNA2-9_DR_dup65	26	DNA2-9_DR	DNA2-9_DR	DNA	NO	1	25	1	DNA2-9_DR
8	23356264	23381199	+	TALONT001965299	ENSDARG00000052402	6247	26	0.004162	DNA2-9_DR_dup65	26	DNA2-9_DR	DNA2-9_DR	DNA	NO	1	24	1	DNA2-9_DR
8	49766338	49769987	+	ENSDART00000060657	ENSDARG00000041376	2087	26	0.0124581	EnSpm-17_DR_dup379	26	EnSpm-17_DR	CMC-EnSpm	DNA	NO	1	2	1	EnSpm-17_DR
8	53150972	53169445	-	TALONT000839447	ENSDARG00000078215	2647	26	0.00982244	DNA-8-5_DR_dup90	26	DNA-8-5_DR	hAT-Ac	DNA	NO	1	2	1	DNA-8-5_DR
8	53404722	53465366	+	TALONT000839531	ENSDARG00000115603	6315	26	0.00411718	EnSpm-7_DR_dup236	26	EnSpm-7_DR	CMC-EnSpm	DNA	NO	1	24	1	EnSpm-7_DR
8	53405999	53464675	+	TALONT000515880	ENSDARG00000115603	5840	26	0.00445205	EnSpm-7_DR_dup236	26	EnSpm-7_DR	CMC-EnSpm	DNA	NO	1	24	1	EnSpm-7_DR
8	53405999	53465545	+	TALONT000839539	ENSDARG00000115603	6821	26	0.00381176	EnSpm-7_DR_dup236	26	EnSpm-7_DR	CMC-EnSpm	DNA	NO	1	25	1	EnSpm-7_DR
8	53406285	53465590	+	TALONT000515889	ENSDARG00000115603	6215	26	0.00418343	EnSpm-7_DR_dup236	26	EnSpm-7_DR	CMC-EnSpm	DNA	NO	1	24	1	EnSpm-7_DR
8	53406285	53465017	+	TALONT000515900	ENSDARG00000115603	5980	26	0.00434783	EnSpm-7_DR_dup236	26	EnSpm-7_DR	CMC-EnSpm	DNA	NO	1	24	1	EnSpm-7_DR
8	53406285	53466282	+	TALONT000515906	ENSDARG00000115603	6985	26	0.00372226	EnSpm-7_DR_dup236	26	EnSpm-7_DR	CMC-EnSpm	DNA	NO	1	24	1	EnSpm-7_DR
17	53438795	53440284	-	ENSDART00000126976	ENSDARG00000091001	523	26	0.0497132	Gypsy-169-LTR_DR_dup2	26	Gypsy-169-LTR_DR	Gypsy	LTR	NO	1	4	1	Gypsy-169-LTR_DR
13	7048640	7063810	+	TALONT000131995	ENSDARG00000036282	2289	26	0.0113587	HATN12_DR_dup7	26	HATN12_DR	hAT-Ac	DNA	NO	1	11	1	HATN12_DR
13	36705591	36761379	-	TALONT000140419	ENSDARG00000039125	3691	26	0.00704416	DNA-8-5_DR_dup17	26	DNA-8-5_DR	hAT-Ac	DNA	NO	1	20	1	DNA-8-5_DR
13	36705591	36761379	-	TALONT000140422	ENSDARG00000039125	3694	26	0.00703844	DNA-8-5_DR_dup17	26	DNA-8-5_DR	hAT-Ac	DNA	NO	1	20	1	DNA-8-5_DR
13	36705591	36761316	-	TALONT000572832	ENSDARG00000039125	3899	26	0.00666838	DNA-8-5_DR_dup17	26	DNA-8-5_DR	hAT-Ac	DNA	NO	1	20	1	DNA-8-5_DR
13	36705591	36761379	-	TALONT000572891	ENSDARG00000039125	3622	26	0.00717835	DNA-8-5_DR_dup17	26	DNA-8-5_DR	hAT-Ac	DNA	NO	1	19	1	DNA-8-5_DR
13	36705591	36761316	-	TALONT000572931	ENSDARG00000039125	3570	26	0.00728291	DNA-8-5_DR_dup17	26	DNA-8-5_DR	hAT-Ac	DNA	NO	1	19	1	DNA-8-5_DR
13	36705595	36761454	-	ENSDART00000029824	ENSDARG00000039125	3735	26	0.00696118	DNA-8-5_DR_dup17	26	DNA-8-5_DR	hAT-Ac	DNA	NO	1	20	1	DNA-8-5_DR
13	36705595	36761379	-	TALONT000140456	ENSDARG00000039125	3642	26	0.00713893	DNA-8-5_DR_dup17	26	DNA-8-5_DR	hAT-Ac	DNA	NO	1	19	1	DNA-8-5_DR
13	36705595	36761379	-	TALONT000140507	ENSDARG00000039125	3615	26	0.00719225	DNA-8-5_DR_dup17	26	DNA-8-5_DR	hAT-Ac	DNA	NO	1	19	1	DNA-8-5_DR
13	36705595	36761379	-	TALONT000140512	ENSDARG00000039125	3663	26	0.00709801	DNA-8-5_DR_dup17	26	DNA-8-5_DR	hAT-Ac	DNA	NO	1	20	1	DNA-8-5_DR
13	36705595	36761316	-	TALONT000140529	ENSDARG00000039125	3630	26	0.00716253	DNA-8-5_DR_dup17	26	DNA-8-5_DR	hAT-Ac	DNA	NO	1	20	1	DNA-8-5_DR
13	36705595	36761379	-	TALONT000256937	ENSDARG00000039125	3645	26	0.00713306	DNA-8-5_DR_dup17	26	DNA-8-5_DR	hAT-Ac	DNA	NO	1	19	1	DNA-8-5_DR
13	36705595	36761379	-	TALONT000572973	ENSDARG00000039125	3712	26	0.00700431	DNA-8-5_DR_dup17	26	DNA-8-5_DR	hAT-Ac	DNA	NO	1	20	1	DNA-8-5_DR
13	36705595	36761379	-	TALONT000573080	ENSDARG00000039125	3799	26	0.00684391	DNA-8-5_DR_dup17	26	DNA-8-5_DR	hAT-Ac	DNA	NO	1	21	1	DNA-8-5_DR
13	36705595	36761379	-	TALONT000795677	ENSDARG00000039125	3567	26	0.00728904	DNA-8-5_DR_dup17	26	DNA-8-5_DR	hAT-Ac	DNA	NO	1	19	1	DNA-8-5_DR
13	36705595	36761379	-	TALONT000795697	ENSDARG00000039125	3648	26	0.00712719	DNA-8-5_DR_dup17	26	DNA-8-5_DR	hAT-Ac	DNA	NO	1	19	1	DNA-8-5_DR
13	36705595	36761379	-	TALONT001616404	ENSDARG00000039125	3805	26	0.00683311	DNA-8-5_DR_dup17	26	DNA-8-5_DR	hAT-Ac	DNA	NO	1	19	1	DNA-8-5_DR
13	41124594	41300391	-	TALONT000575556	ENSDARG00000098257	4024	26	0.00646123	Tc1-4_DR_dup10	26	Tc1-4_DR	TcMar-Tc1	DNA	YES	1	1	1	Tc1-4_DR
13	41124594	41300391	-	TALONT001455732	ENSDARG00000098257	5785	26	0.00449438	Tc1-4_DR_dup10	26	Tc1-4_DR	TcMar-Tc1	DNA	YES	1	1	1	Tc1-4_DR
18	38216810	38244871	-	TALONT001930044	ENSDARG00000054259	3753	26	0.00692779	DNA9-3_DR_dup29	26	DNA9-3_DR	MULE-MuDR	DNA	YES	1	1	1	DNA9-3_DR
12	47794837	47848734	+	TALONT000551169	ENSDARG00000102569	4281	26	0.00607335	LOOPERN3B_DR_dup13	26	LOOPERN3B_DR	Kolobok-T2	DNA	NO	1	18	1	LOOPERN3B_DR
19	38168006	38327732	+	TALONT000107930	ENSDARG00000061458	3569	26	0.00728495	Dada-tL_DR_dup28	26	Dada-tL_DR	Dada	DNA	NO	1	4	1	Dada-tL_DR
19	38168006	38327732	+	TALONT000107931	ENSDARG00000061458	3581	26	0.00726054	Dada-tL_DR_dup28	26	Dada-tL_DR	Dada	DNA	NO	1	4	1	Dada-tL_DR
19	38168006	38327732	+	TALONT000107932	ENSDARG00000061458	3521	26	0.00738427	Dada-tL_DR_dup28	26	Dada-tL_DR	Dada	DNA	NO	1	3	1	Dada-tL_DR
19	38168006	38327732	+	TALONT000107935	ENSDARG00000061458	3537	26	0.00735086	Dada-tL_DR_dup28	26	Dada-tL_DR	Dada	DNA	NO	1	3	1	Dada-tL_DR
19	38168006	38258753	+	TALONT000701644	ENSDARG00000061458	3524	26	0.00737798	Dada-tL_DR_dup28	26	Dada-tL_DR	Dada	DNA	NO	1	3	1	Dada-tL_DR
19	38168006	38327733	+	TALONT000701684	ENSDARG00000061458	3640	26	0.00714286	Dada-tL_DR_dup28	26	Dada-tL_DR	Dada	DNA	NO	1	5	1	Dada-tL_DR
19	38168014	38327732	+	ENSDART00000177759	ENSDARG00000061458	3525	26	0.00737589	Dada-tL_DR_dup28	26	Dada-tL_DR	Dada	DNA	NO	1	3	1	Dada-tL_DR
19	38168014	38258753	+	TALONT000107965	ENSDARG00000061458	3626	26	0.00717044	Dada-tL_DR_dup28	26	Dada-tL_DR	Dada	DNA	NO	1	3	1	Dada-tL_DR
19	48024457	48037702	+	TALONT000111626	ENSDARG00000104889	3776	26	0.00688559	DIRS-4N3_DR_dup1	26	DIRS-4N3_DR	Ngaro	LTR	NO	1	10	1	DIRS-4N3_DR
19	48024457	48037702	+	TALONT000219385	ENSDARG00000104889	3694	26	0.00703844	DIRS-4N3_DR_dup1	26	DIRS-4N3_DR	Ngaro	LTR	NO	1	10	1	DIRS-4N3_DR
19	48024457	48037140	+	TALONT000708445	ENSDARG00000104889	2977	26	0.00873362	DIRS-4N3_DR_dup1	26	DIRS-4N3_DR	Ngaro	LTR	NO	1	10	1	DIRS-4N3_DR
19	48024457	48037702	+	TALONT000708462	ENSDARG00000104889	3386	26	0.00767868	DIRS-4N3_DR_dup1	26	DIRS-4N3_DR	Ngaro	LTR	NO	1	10	1	DIRS-4N3_DR
19	48024457	48037702	+	TALONT000708541	ENSDARG00000104889	3813	26	0.00681878	DIRS-4N3_DR_dup1	26	DIRS-4N3_DR	Ngaro	LTR	NO	1	10	1	DIRS-4N3_DR
19	48024457	48037702	+	TALONT000708573	ENSDARG00000104889	3417	26	0.00760901	DIRS-4N3_DR_dup1	26	DIRS-4N3_DR	Ngaro	LTR	NO	1	10	1	DIRS-4N3_DR
19	48024457	48037702	+	TALONT001176831	ENSDARG00000104889	3666	26	0.0070922	DIRS-4N3_DR_dup1	26	DIRS-4N3_DR	Ngaro	LTR	NO	1	10	1	DIRS-4N3_DR
19	48024457	48037702	+	TALONT001176845	ENSDARG00000104889	4057	26	0.00640868	DIRS-4N3_DR_dup1	26	DIRS-4N3_DR	Ngaro	LTR	NO	1	10	1	DIRS-4N3_DR
19	48024457	48037702	+	TALONT001361502	ENSDARG00000104889	3942	26	0.00659564	DIRS-4N3_DR_dup1	26	DIRS-4N3_DR	Ngaro	LTR	NO	1	10	1	DIRS-4N3_DR
19	48024457	48037702	+	TALONT001361509	ENSDARG00000104889	3852	26	0.00674974	DIRS-4N3_DR_dup1	26	DIRS-4N3_DR	Ngaro	LTR	NO	1	9	1	DIRS-4N3_DR
19	48024457	48037140	+	TALONT001361548	ENSDARG00000104889	3283	26	0.00791959	DIRS-4N3_DR_dup1	26	DIRS-4N3_DR	Ngaro	LTR	NO	1	9	1	DIRS-4N3_DR
19	48024457	48037702	+	TALONT001524684	ENSDARG00000104889	3842	26	0.00676731	DIRS-4N3_DR_dup1	26	DIRS-4N3_DR	Ngaro	LTR	NO	1	10	1	DIRS-4N3_DR
19	48024457	48037702	+	TALONT001524705	ENSDARG00000104889	3031	26	0.00857803	DIRS-4N3_DR_dup1	26	DIRS-4N3_DR	Ngaro	LTR	NO	1	10	1	DIRS-4N3_DR
19	48024457	48037702	+	TALONT001692126	ENSDARG00000104889	3557	26	0.00730953	DIRS-4N3_DR_dup1	26	DIRS-4N3_DR	Ngaro	LTR	NO	1	10	1	DIRS-4N3_DR
15	23413380	23414661	-	TALONT001637078	ENSDARG00000004537	1282	26	0.0202808	hAT-N47B_DR_dup10	26	hAT-N47B_DR	hAT-Tip100	DNA	YES	1	1	1	hAT-N47B_DR
15	29140126	29152619	+	TALONT000167861	ENSDARG00000040966	2288	26	0.0113636	DNA-5-8C_DR_dup28	26	DNA-5-8C_DR	hAT-hAT5	DNA	NO	1	2	1	DNA-5-8C_DR
15	43999530	44020074	-	TALONT000172687	ENSDARG00000117638	3516	26	0.00739477	Academ-N1_DRe_dup14	26	Academ-N1_DRe	Academ-1	DNA	YES	1	1	1	Academ-N1_DRe
23	1560235	1571682	-	TALONT000815538	ENSDARG00000059044	3431	26	0.00757797	Kolobok-N1_DR_dup365	26	Kolobok-N1_DR	Kolobok-T2	DNA	NO	1	4	1	Kolobok-N1_DR
11	25832100	25853212	-	TALONT000109066	ENSDARG00000061916	2339	26	0.0111159	TDR3C_dup3	22	TDR3C	hAT-Charlie	DNA	NO	2	3;4	1	TDR3C
11	25832100	25853212	-	TALONT000759416	ENSDARG00000061916	2357	26	0.011031	TDR3C_dup3	22	TDR3C	hAT-Charlie	DNA	NO	2	3;4	1	TDR3C
10	24725259	24759616	-	TALONT000328154	ENSDARG00000056964	3101	26	0.00838439	ANGEL_dup79	26	ANGEL	Kolobok	DNA	NO	1	14	1	ANGEL
10	41085071	41157135	-	TALONT000332781	ENSDARG00000077686	3932	26	0.00661241	HATN13B_DR_dup1	26	HATN13B_DR	hAT-Ac	DNA	NO	1	20	1	HATN13B_DR
24	11451077	11467549	-	TALONT001614767	ENSDARG00000040309	3162	26	0.00822264	Dada-tL_DR_dup45	26	Dada-tL_DR	Dada	DNA	NO	1	6	1	Dada-tL_DR
24	23840849	23860553	+	TALONT000066900	ENSDARG00000045308	3170	26	0.00820189	DNA-5-7_DR_dup23	26	DNA-5-7_DR	hAT-hAT5	DNA	NO	1	27	1	DNA-5-7_DR
24	36303070	36316104	-	TALONT001279776	ENSDARG00000030156	3326	26	0.0078172	TDR2_dup115	18	TDR2	TcMar-Tc1	DNA	NO	2	7;8	1	TDR2
24	37404466	37429066	+	TALONT000072242	ENSDARG00000092499	3215	26	0.00808709	DNA2-17_DR_dup57	26	DNA2-17_DR	DNA2-17_DR	DNA	NO	1	13	1	DNA2-17_DR
25	709695	752158	-	TALONT000600544	ENSDARG00000088356	4244	26	0.0061263	EnSpm-N13_DR_dup154	26	EnSpm-N13_DR	CMC-EnSpm	DNA	NO	1	7	1	EnSpm-N13_DR
25	710139	752158	-	TALONT000078335	ENSDARG00000088356	4002	26	0.00649675	EnSpm-N13_DR_dup154	26	EnSpm-N13_DR	CMC-EnSpm	DNA	NO	1	7	1	EnSpm-N13_DR
25	710139	752158	-	TALONT000600549	ENSDARG00000088356	3537	26	0.00735086	EnSpm-N13_DR_dup154	26	EnSpm-N13_DR	CMC-EnSpm	DNA	NO	1	7	1	EnSpm-N13_DR
25	710139	752158	-	TALONT000600574	ENSDARG00000088356	3832	26	0.00678497	EnSpm-N13_DR_dup154	26	EnSpm-N13_DR	CMC-EnSpm	DNA	NO	1	7	1	EnSpm-N13_DR
25	710139	752158	-	TALONT000600576	ENSDARG00000088356	3872	26	0.00671488	EnSpm-N13_DR_dup154	26	EnSpm-N13_DR	CMC-EnSpm	DNA	NO	1	7	1	EnSpm-N13_DR
25	710139	752267	-	TALONT000844887	ENSDARG00000088356	3950	26	0.00658228	EnSpm-N13_DR_dup154	26	EnSpm-N13_DR	CMC-EnSpm	DNA	NO	1	7	1	EnSpm-N13_DR
25	5787386	5815834	-	TALONT000601798	ENSDARG00000078139	4941	26	0.00526209	EnSpm-9_DR_dup73	13	EnSpm-9_DR	CMC-EnSpm	DNA	NO	2	4;22	2	EnSpm-9_DR;IS3EU-1_DR
25	5787386	5903572	-	TALONT000601801	ENSDARG00000078139	5394	26	0.00482017	EnSpm-9_DR_dup73	13	EnSpm-9_DR	CMC-EnSpm	DNA	NO	2	6;24	2	EnSpm-9_DR;IS3EU-1_DR
25	5787386	5903572	-	TALONT000601821	ENSDARG00000078139	5286	26	0.00491865	EnSpm-9_DR_dup73	13	EnSpm-9_DR	CMC-EnSpm	DNA	NO	2	5;23	2	EnSpm-9_DR;IS3EU-1_DR
25	5787386	5815834	-	TALONT000601823	ENSDARG00000078139	4943	26	0.00525996	EnSpm-9_DR_dup73	13	EnSpm-9_DR	CMC-EnSpm	DNA	NO	2	4;22	2	EnSpm-9_DR;IS3EU-1_DR
25	5787690	5815834	-	TALONT000601832	ENSDARG00000078139	4635	26	0.00560949	EnSpm-9_DR_dup73	13	EnSpm-9_DR	CMC-EnSpm	DNA	NO	2	4;22	2	EnSpm-9_DR;IS3EU-1_DR
25	5787690	5815834	-	TALONT000601844	ENSDARG00000078139	4600	26	0.00565217	EnSpm-9_DR_dup73	13	EnSpm-9_DR	CMC-EnSpm	DNA	NO	2	4;21	2	EnSpm-9_DR;IS3EU-1_DR
25	5788556	5815834	-	TALONT000601853	ENSDARG00000078139	4098	26	0.00634456	EnSpm-9_DR_dup73	13	EnSpm-9_DR	CMC-EnSpm	DNA	NO	2	4;22	2	EnSpm-9_DR;IS3EU-1_DR
25	5788556	5815834	-	TALONT000601855	ENSDARG00000078139	3968	26	0.00655242	EnSpm-9_DR_dup73	13	EnSpm-9_DR	CMC-EnSpm	DNA	NO	2	4;22	2	EnSpm-9_DR;IS3EU-1_DR
2	59376735	59622806	+	TALONT001194519	TALONG000037173	4472	26	0.00581395	DNA8-4C_DR_dup9	26	DNA8-4C_DR	hAT-Charlie	DNA	NO	1	3	1	DNA8-4C_DR
4	1576889	1593127	+	ENSDART00000149448	ENSDARG00000095920	620	27	0.0435484	Polinton-1N1_DR_dup24	27	Polinton-1N1_DR	Maverick	DNA	NO	1	2	1	Polinton-1N1_DR
4	1576889	1615927	+	TALONT000112610	ENSDARG00000045886	3242	27	0.00832819	Polinton-1N1_DR_dup24	27	Polinton-1N1_DR	Maverick	DNA	NO	1	2	1	Polinton-1N1_DR
4	1576889	1615927	+	TALONT000218717	ENSDARG00000045886	3273	27	0.00824931	Polinton-1N1_DR_dup24	27	Polinton-1N1_DR	Maverick	DNA	NO	1	2	1	Polinton-1N1_DR
4	40018440	40060968	+	TALONT000880162	ENSDARG00000091062	2917	27	0.00925609	DNA-6-N2_DR_dup19	27	DNA-6-N2_DR	DNA-6-N2_DR	DNA	NO	1	13	1	DNA-6-N2_DR
7	35282885	35316929	-	TALONT000452321	ENSDARG00000014378	4905	27	0.00550459	DNA-6-N5_DR_dup182	27	DNA-6-N5_DR	DNA-6-N5_DR	DNA	NO	1	25	1	DNA-6-N5_DR
7	35282885	35317009	-	TALONT000452327	ENSDARG00000014378	4867	27	0.00554757	DNA-6-N5_DR_dup182	27	DNA-6-N5_DR	DNA-6-N5_DR	DNA	NO	1	25	1	DNA-6-N5_DR
7	41146621	41158141	+	TALONT001951173	ENSDARG00000001241	3168	27	0.00852273	EnSpm-N1_DR_dup144	27	EnSpm-N1_DR	CMC-EnSpm	DNA	NO	1	10	1	EnSpm-N1_DR
7	41146628	41158141	+	TALONT001380332	ENSDARG00000001241	4444	27	0.00607561	EnSpm-N1_DR_dup144	27	EnSpm-N1_DR	CMC-EnSpm	DNA	NO	1	9	1	EnSpm-N1_DR
7	41146628	41158141	+	TALONT001951199	ENSDARG00000001241	5172	27	0.00522042	EnSpm-N1_DR_dup144	27	EnSpm-N1_DR	CMC-EnSpm	DNA	NO	1	8	1	EnSpm-N1_DR
5	4332220	4342767	+	ENSDART00000147691	ENSDARG00000035652	896	27	0.0301339	HarbingerN6B_DR_dup46	27	HarbingerN6B_DR	PIF-Harbinger	DNA	NO	1	7	1	HarbingerN6B_DR
5	37504309	37510886	+	TALONT000686800	ENSDARG00000104485	1966	27	0.0137335	EnSpm-N1_DR_dup124	27	EnSpm-N1_DR	CMC-EnSpm	DNA	NO	1	2	1	EnSpm-N1_DR
3	5035028	5044936	+	TALONT000089736	ENSDARG00000102795	4346	27	0.00621261	EnSpm-4N2_DR_dup23	27	EnSpm-4N2_DR	CMC-EnSpm	DNA	NO	1	3	2	TDR3;EnSpm-4N2_DR
3	5035028	5044936	+	TALONT000306288	ENSDARG00000102795	2383	27	0.0113303	EnSpm-4N2_DR_dup23	27	EnSpm-4N2_DR	CMC-EnSpm	DNA	NO	1	3	2	TDR3;EnSpm-4N2_DR
3	21140900	21185016	-	TALONT000625432	ENSDARG00000074899	6303	27	0.00428367	DNA8-26_DR_dup112	27	DNA8-26_DR	DNA8-26_DR	DNA	NO	1	20	1	DNA8-26_DR
3	47222096	47235997	-	ENSDART00000047071	ENSDARG00000031325	3938	27	0.00685627	hAT-N66B_DR_dup116	27	hAT-N66B_DR	hAT-Charlie	DNA	NO	1	4	1	hAT-N66B_DR
6	1800276	1820268	-	TALONT000707870	ENSDARG00000112895	4341	27	0.00621977	TDR19_dup166	27	TDR19	hAT-Charlie	DNA	NO	1	5	1	TDR19
6	1800276	1820606	-	TALONT000707895	ENSDARG00000112895	4686	27	0.00576184	TDR19_dup166	27	TDR19	hAT-Charlie	DNA	NO	1	5	1	TDR19
6	1800276	1820606	-	TALONT001006564	ENSDARG00000112895	4612	27	0.00585429	TDR19_dup166	27	TDR19	hAT-Charlie	DNA	NO	1	6	1	TDR19
6	1800276	1820606	-	TALONT001006582	ENSDARG00000112895	2933	27	0.00920559	TDR19_dup166	27	TDR19	hAT-Charlie	DNA	NO	1	4	1	TDR19
6	1800276	1820606	-	TALONT001163508	ENSDARG00000112895	4491	27	0.00601202	TDR19_dup166	27	TDR19	hAT-Charlie	DNA	NO	1	6	1	TDR19
6	1800276	1820606	-	TALONT001353031	ENSDARG00000112895	3958	27	0.00682163	TDR19_dup166	27	TDR19	hAT-Charlie	DNA	NO	1	6	1	TDR19
6	1800276	1820606	-	TALONT001514275	ENSDARG00000112895	3202	27	0.00843223	TDR19_dup166	27	TDR19	hAT-Charlie	DNA	NO	1	4	1	TDR19
6	1800276	1820606	-	TALONT001684867	ENSDARG00000112895	4226	27	0.00638902	TDR19_dup166	27	TDR19	hAT-Charlie	DNA	NO	1	6	1	TDR19
6	1800283	1820606	-	TALONT001006585	ENSDARG00000112895	4598	27	0.00587212	TDR19_dup166	27	TDR19	hAT-Charlie	DNA	NO	1	6	1	TDR19
2	32673366	32738535	-	TALONT000123275	ENSDARG00000032951	4013	27	0.00672813	Mariner-N1_DR_dup10	27	Mariner-N1_DR	TcMar	DNA	NO	1	19	1	Mariner-N1_DR
2	32673366	32738535	-	TALONT000453041	ENSDARG00000032951	4427	27	0.00609894	Mariner-N1_DR_dup10	27	Mariner-N1_DR	TcMar	DNA	NO	1	19	1	Mariner-N1_DR
2	32673366	32738535	-	TALONT000453067	ENSDARG00000032951	4417	27	0.00611275	Mariner-N1_DR_dup10	27	Mariner-N1_DR	TcMar	DNA	NO	1	19	1	Mariner-N1_DR
2	37176814	37206080	+	ENSDART00000048277	ENSDARG00000004173	4131	27	0.00653595	DNA8-20_DR_dup55	27	DNA8-20_DR	hAT	DNA	NO	1	12	1	DNA8-20_DR
2	37176814	37206072	+	TALONT000124498	ENSDARG00000004173	3657	27	0.0073831	DNA8-20_DR_dup55	27	DNA8-20_DR	hAT	DNA	NO	1	12	1	DNA8-20_DR
2	37176817	37206072	+	TALONT001188036	ENSDARG00000004173	4202	27	0.00642551	DNA8-20_DR_dup55	27	DNA8-20_DR	hAT	DNA	NO	1	11	1	DNA8-20_DR
2	37176850	37206072	+	TALONT001372804	ENSDARG00000004173	4173	27	0.00647017	DNA8-20_DR_dup55	27	DNA8-20_DR	hAT	DNA	NO	1	12	1	DNA8-20_DR
2	50133038	50225495	-	TALONT000349375	ENSDARG00000033231	4821	27	0.0056005	hAT-N134_DR_dup124	27	hAT-N134_DR	hAT	DNA	NO	1	25	1	hAT-N134_DR
1	22389213	22438772	-	TALONT000067876	ENSDARG00000052764	1438	27	0.0187761	Mariner-N3_DR_dup1	27	Mariner-N3_DR	CMC-EnSpm	DNA	YES	1	1	1	Mariner-N3_DR
1	52203009	52210950	-	ENSDART00000083946	ENSDARG00000059951	1711	27	0.0157802	DNA8-23_DR_dup4	27	DNA8-23_DR	DNA8-23_DR	DNA	NO	1	4	1	DNA8-23_DR
1	52203009	52210950	-	TALONT000078548	ENSDARG00000059951	1275	27	0.0211765	DNA8-23_DR_dup4	27	DNA8-23_DR	DNA8-23_DR	DNA	NO	1	4	1	DNA8-23_DR
9	252578	264173	-	TALONT000293322	ENSDARG00000099039	2464	27	0.0109578	DNA9-4_DR_dup33	27	DNA9-4_DR	DNA9-4_DR	DNA	YES	1	1	1	DNA9-4_DR
9	252578	264173	-	TALONT000519342	ENSDARG00000099039	2658	27	0.010158	DNA9-4_DR_dup33	27	DNA9-4_DR	DNA9-4_DR	DNA	YES	1	1	1	DNA9-4_DR
9	252578	264173	-	TALONT000519389	ENSDARG00000099039	2628	27	0.010274	DNA9-4_DR_dup33	27	DNA9-4_DR	DNA9-4_DR	DNA	YES	1	1	1	DNA9-4_DR
9	24213194	24218367	-	TALONT001021303	ENSDARG00000004692	3878	27	0.00696235	IS3EU-4_DR_dup310	27	IS3EU-4_DR	IS3EU	DNA	NO	1	5	1	IS3EU-4_DR
9	51656310	51770387	+	TALONT000301321	ENSDARG00000103823	2585	27	0.0104449	EnSpm-N11_DR_dup90	27	EnSpm-N11_DR	CMC-EnSpm	DNA	NO	1	9	1	EnSpm-N11_DR
16	10264286	10284874	+	ENSDART00000091377	ENSDARG00000062872	1996	27	0.0135271	Nimb-4_DR_dup3	27	Nimb-4_DR	I	LINE	YES	1	1	1	Nimb-4_DR
16	10264286	10293389	+	TALONT000627555	ENSDARG00000062872	2271	27	0.011889	Nimb-4_DR_dup3	27	Nimb-4_DR	I	LINE	YES	1	1	1	Nimb-4_DR
16	55078477	55105545	+	TALONT000190700	ENSDARG00000102419	4019	27	0.00671809	hAT-2n1_DR_dup20	27	hAT-2n1_DR	hAT-Charlie	DNA	NO	1	7	1	hAT-2n1_DR
16	55078477	55104784	+	TALONT000414611	ENSDARG00000102419	3322	27	0.00812763	hAT-2n1_DR_dup20	27	hAT-2n1_DR	hAT-Charlie	DNA	NO	1	7	1	hAT-2n1_DR
16	55078477	55105545	+	TALONT000644909	ENSDARG00000102419	4069	27	0.00663554	hAT-2n1_DR_dup20	27	hAT-2n1_DR	hAT-Charlie	DNA	NO	1	7	1	hAT-2n1_DR
16	55078477	55105545	+	TALONT000644912	ENSDARG00000102419	4087	27	0.00660631	hAT-2n1_DR_dup20	27	hAT-2n1_DR	hAT-Charlie	DNA	NO	1	7	1	hAT-2n1_DR
16	55078477	55105545	+	TALONT000644919	ENSDARG00000102419	3978	27	0.00678733	hAT-2n1_DR_dup20	27	hAT-2n1_DR	hAT-Charlie	DNA	NO	1	7	1	hAT-2n1_DR
16	55078477	55105545	+	TALONT000644975	ENSDARG00000102419	4027	27	0.00670474	hAT-2n1_DR_dup20	27	hAT-2n1_DR	hAT-Charlie	DNA	NO	1	7	1	hAT-2n1_DR
16	55078477	55105545	+	TALONT000644990	ENSDARG00000102419	4001	27	0.00674831	hAT-2n1_DR_dup20	27	hAT-2n1_DR	hAT-Charlie	DNA	NO	1	7	1	hAT-2n1_DR
16	55078477	55104584	+	TALONT000644994	ENSDARG00000102419	3116	27	0.00866496	hAT-2n1_DR_dup20	27	hAT-2n1_DR	hAT-Charlie	DNA	NO	1	7	1	hAT-2n1_DR
16	55078477	55104506	+	TALONT000644995	ENSDARG00000102419	3084	27	0.00875486	hAT-2n1_DR_dup20	27	hAT-2n1_DR	hAT-Charlie	DNA	NO	1	7	1	hAT-2n1_DR
16	55078477	55105028	+	TALONT000645007	ENSDARG00000102419	3560	27	0.00758427	hAT-2n1_DR_dup20	27	hAT-2n1_DR	hAT-Charlie	DNA	NO	1	7	1	hAT-2n1_DR
16	55078477	55105545	+	TALONT000645038	ENSDARG00000102419	3960	27	0.00681818	hAT-2n1_DR_dup20	27	hAT-2n1_DR	hAT-Charlie	DNA	NO	1	7	1	hAT-2n1_DR
16	55078477	55104764	+	TALONT000645059	ENSDARG00000102419	3295	27	0.00819423	hAT-2n1_DR_dup20	27	hAT-2n1_DR	hAT-Charlie	DNA	NO	1	7	1	hAT-2n1_DR
16	55078477	55105028	+	TALONT000975595	ENSDARG00000102419	3547	27	0.00761207	hAT-2n1_DR_dup20	27	hAT-2n1_DR	hAT-Charlie	DNA	NO	1	7	1	hAT-2n1_DR
16	55078477	55105545	+	TALONT001494495	ENSDARG00000102419	4558	27	0.00592365	hAT-2n1_DR_dup20	27	hAT-2n1_DR	hAT-Charlie	DNA	NO	1	8	1	hAT-2n1_DR
8	2004905	2112929	-	TALONT000483644	ENSDARG00000091618	5413	27	0.00498799	EnSpm-N17_DR_dup91	27	EnSpm-N17_DR	TcMar	DNA	NO	1	32	1	EnSpm-N17_DR
8	11325310	11339607	+	TALONT000488277	ENSDARG00000074356	1805	27	0.0149584	DNA11TA1_DR_dup280	27	DNA11TA1_DR	CMC-EnSpm	DNA	NO	1	6	1	DNA11TA1_DR
8	22758670	22837816	-	TALONT000498129	ENSDARG00000025108	6987	27	0.00386432	hAT-N66B_DR_dup159	16	hAT-N66B_DR	hAT-Charlie	DNA	NO	2	7;18	2	Gypsy82-LTR_Dr;hAT-N66B_DR
8	23105117	23120252	+	ENSDART00000025171	ENSDARG00000016447	4168	27	0.00647793	DNA9-5_DR_dup82	27	DNA9-5_DR	DNA9-5_DR	DNA	NO	1	6	1	DNA9-5_DR
14	31855537	31861465	-	TALONT000951743	ENSDARG00000006683	3383	27	0.00798108	HATN10_DR_dup28	27	HATN10_DR	hAT-Ac	DNA	NO	1	7	1	HATN10_DR
14	34068075	34084375	+	TALONT001105945	ENSDARG00000075048	3441	27	0.00784656	hAT-N117_DR_dup15	27	hAT-N117_DR	hAT-Tip100	DNA	NO	1	9	1	hAT-N117_DR
18	9724324	9950839	+	TALONT000674565	ENSDARG00000073752	4916	27	0.00549227	DNA-8-5_DR_dup33	14	DNA-8-5_DR	hAT-Ac	DNA	NO	2	29;40	2	DNA-8-5_DR;DNA-1-3B_DR
18	9724327	9950839	+	TALONT000674570	ENSDARG00000073752	4824	27	0.00559701	DNA-8-5_DR_dup33	14	DNA-8-5_DR	hAT-Ac	DNA	NO	2	29;39	2	DNA-8-5_DR;DNA-1-3B_DR
12	16087077	16091268	+	TALONT000923503	ENSDARG00000035910	1759	27	0.0153496	DNA-5-8E_DR_dup8	27	DNA-5-8E_DR	hAT-hAT5	DNA	NO	1	3	1	DNA-5-8E_DR
12	37407105	37449396	-	TALONT000548147	ENSDARG00000045036	4112	27	0.00656615	Mariner-N7_DR_dup6	25	Mariner-N7_DR	TcMar	DNA	NO	2	2;3	1	Mariner-N7_DR
19	10860485	10872469	+	ENSDART00000169962	ENSDARG00000101029	9186	27	0.00293926	Polinton-1N1_DR_dup17	27	Polinton-1N1_DR	Maverick	DNA	NO	1	5	1	Polinton-1N1_DR
19	43038040	43089455	+	TALONT000736940	ENSDARG00000099256	4086	27	0.00660793	DNA6-10_DR_dup84	27	DNA6-10_DR	DNA6-10_DR	DNA	YES	1	1	1	DNA6-10_DR
19	43038492	43090149	+	TALONT001523346	ENSDARG00000099256	4334	27	0.00622981	DNA6-10_DR_dup84	27	DNA6-10_DR	DNA6-10_DR	DNA	YES	1	1	1	DNA6-10_DR
23	43770149	43787685	+	TALONT000191139	ENSDARG00000009524	4309	27	0.00626595	EnSpm-N18_DR_dup109	27	EnSpm-N18_DR	CMC-EnSpm	DNA	NO	1	8	1	EnSpm-N18_DR
23	43770149	43787685	+	TALONT000585327	ENSDARG00000009524	4718	27	0.00572276	EnSpm-N18_DR_dup109	27	EnSpm-N18_DR	CMC-EnSpm	DNA	NO	1	8	1	EnSpm-N18_DR
23	43770149	43787685	+	TALONT000585333	ENSDARG00000009524	4523	27	0.00596949	EnSpm-N18_DR_dup109	27	EnSpm-N18_DR	CMC-EnSpm	DNA	NO	1	8	1	EnSpm-N18_DR
23	43770149	43787685	+	TALONT000585337	ENSDARG00000009524	4727	27	0.00571187	EnSpm-N18_DR_dup109	27	EnSpm-N18_DR	CMC-EnSpm	DNA	NO	1	8	1	EnSpm-N18_DR
23	43770149	43787476	+	TALONT000585339	ENSDARG00000009524	4212	27	0.00641026	EnSpm-N18_DR_dup109	27	EnSpm-N18_DR	CMC-EnSpm	DNA	NO	1	8	1	EnSpm-N18_DR
23	43770149	43787685	+	TALONT000585356	ENSDARG00000009524	4676	27	0.00577417	EnSpm-N18_DR_dup109	27	EnSpm-N18_DR	CMC-EnSpm	DNA	NO	1	8	1	EnSpm-N18_DR
23	43770149	43787685	+	TALONT000585360	ENSDARG00000009524	4727	27	0.00571187	EnSpm-N18_DR_dup109	27	EnSpm-N18_DR	CMC-EnSpm	DNA	NO	1	8	1	EnSpm-N18_DR
23	43770149	43787476	+	TALONT000585372	ENSDARG00000009524	4347	27	0.00621118	EnSpm-N18_DR_dup109	27	EnSpm-N18_DR	CMC-EnSpm	DNA	NO	1	9	1	EnSpm-N18_DR
23	43770149	43787685	+	TALONT000585383	ENSDARG00000009524	4625	27	0.00583784	EnSpm-N18_DR_dup109	27	EnSpm-N18_DR	CMC-EnSpm	DNA	NO	1	8	1	EnSpm-N18_DR
23	43770149	43787685	+	TALONT000585461	ENSDARG00000009524	4463	27	0.00604974	EnSpm-N18_DR_dup109	27	EnSpm-N18_DR	CMC-EnSpm	DNA	NO	1	9	1	EnSpm-N18_DR
23	43770149	43787685	+	TALONT000832447	ENSDARG00000009524	4411	27	0.00612106	EnSpm-N18_DR_dup109	27	EnSpm-N18_DR	CMC-EnSpm	DNA	NO	1	9	1	EnSpm-N18_DR
23	43770149	43787685	+	TALONT001079656	ENSDARG00000009524	3808	27	0.00709034	EnSpm-N18_DR_dup109	27	EnSpm-N18_DR	CMC-EnSpm	DNA	NO	1	8	1	EnSpm-N18_DR
23	43770149	43787476	+	TALONT001448807	ENSDARG00000009524	3700	27	0.0072973	EnSpm-N18_DR_dup109	27	EnSpm-N18_DR	CMC-EnSpm	DNA	NO	1	9	1	EnSpm-N18_DR
23	43781755	43787685	+	TALONT000191169	ENSDARG00000009524	3557	27	0.00759067	EnSpm-N18_DR_dup109	27	EnSpm-N18_DR	CMC-EnSpm	DNA	NO	1	2	1	EnSpm-N18_DR
11	36781056	36788030	+	TALONT000111330	ENSDARG00000044672	1009	27	0.0267592	hAT-N67_DR_dup1	27	hAT-N67_DR	hAT-Tip100	DNA	YES	1	1	1	hAT-N67_DR
10	23099890	23138205	+	TALONT000475845	ENSDARG00000003984	5635	27	0.00479148	DNA8-26_DR_dup11	27	DNA8-26_DR	DNA8-26_DR	DNA	NO	1	15	1	DNA8-26_DR
10	45367235	45382022	-	TALONT000097496	ENSDARG00000109770	2872	27	0.00940111	hAT-2n1_DR_dup9	15	hAT-2n1_DR	hAT-Charlie	DNA	NO	2	6;15	2	hAT-2n1_DR;EnSpm-N14_DR
10	45367235	45379831	-	TALONT000333479	ENSDARG00000109770	2706	27	0.00997783	hAT-2n1_DR_dup9	15	hAT-2n1_DR	hAT-Charlie	DNA	NO	2	5;14	2	hAT-2n1_DR;EnSpm-N14_DR
24	29785631	29906904	-	TALONT000595931	ENSDARG00000100352	5304	27	0.0050905	DNA-8-14_DR_dup40	27	DNA-8-14_DR	hAT-Charlie	DNA	NO	1	33	1	DNA-8-14_DR
22	31023205	31033470	+	TALONT000560991	ENSDARG00000073789	5700	27	0.00473684	HATN1_DR_dup38	27	HATN1_DR	hAT	DNA	NO	1	3	1	HATN1_DR
22	38812549	38820291	-	TALONT000177308	ENSDARG00000070892	1496	27	0.0180481	hAT-N26_DR_dup8	27	hAT-N26_DR	hAT-Ac	DNA	YES	1	1	1	hAT-N26_DR
22	38812549	38820291	-	TALONT000273506	ENSDARG00000070892	1633	27	0.016534	hAT-N26_DR_dup8	27	hAT-N26_DR	hAT-Ac	DNA	YES	1	1	1	hAT-N26_DR
4	74217	76755	+	TALONT000112410	TALONG000035802	1032	27	0.0261628	HarbingerN7_DR_dup58	27	HarbingerN7_DR	PIF-Harbinger	DNA	NO	1	2	1	HarbingerN7_DR
4	3312852	3338427	+	TALONT000877304	ENSDARG00000060248	2520	28	0.0111111	DNA-2-3_DR_dup2	28	DNA-2-3_DR	TcMar-ISRm11	DNA	NO	1	10	1	DNA-2-3_DR
7	43857191	43859024	+	ENSDART00000138258	ENSDARG00000095158	881	28	0.0317821	hAT-N21B_DR_dup123	28	hAT-N21B_DR	hAT-Ac	DNA	NO	1	2	1	hAT-N21B_DR
5	18943043	18961694	-	TALONT000127962	ENSDARG00000035607	3492	28	0.00801833	Kolobok-N10_DR_dup272	28	Kolobok-N10_DR	Kolobok	DNA	NO	1	13	1	Kolobok-N10_DR
3	5035028	5044463	+	TALONT000618123	ENSDARG00000102795	3680	28	0.0076087	EnSpm-4N2_DR_dup23	28	EnSpm-4N2_DR	CMC-EnSpm	DNA	NO	1	3	2	TDR3;EnSpm-4N2_DR
3	7864362	7897305	-	TALONT001464961	ENSDARG00000100508	3600	28	0.00777778	hAT-N48_DR_dup15	28	hAT-N48_DR	hAT	DNA	NO	1	7	1	hAT-N48_DR
3	52668662	52674089	-	ENSDART00000154260	ENSDARG00000090871	672	28	0.0416667	Kolobok-N2B_DR_dup21	28	Kolobok-N2B_DR	Kolobok-T2	DNA	NO	1	4	1	Kolobok-N2B_DR
3	60761811	60795831	+	ENSDART00000053482	ENSDARG00000036844	1514	28	0.0184941	hAT-N53_DR_dup106	15	hAT-N53_DR	hAT-Ac	DNA	NO	1	10	2	ERV1-N6-I_DR;hAT-N53_DR
6	12594869	12669428	-	TALONT000150965	ENSDARG00000016311	4157	28	0.00673563	Gypsy106-I_DR_dup7	28	Gypsy106-I_DR	Gypsy	LTR	NO	1	23	1	Gypsy106-I_DR
6	12594869	12669428	-	TALONT000150967	ENSDARG00000016311	4156	28	0.00673725	Gypsy106-I_DR_dup7	28	Gypsy106-I_DR	Gypsy	LTR	NO	1	23	1	Gypsy106-I_DR
6	12594869	12669428	-	TALONT000150970	ENSDARG00000016311	4151	28	0.00674536	Gypsy106-I_DR_dup7	28	Gypsy106-I_DR	Gypsy	LTR	NO	1	23	1	Gypsy106-I_DR
6	12594869	12669428	-	TALONT000365391	ENSDARG00000016311	4225	28	0.00662722	Gypsy106-I_DR_dup7	28	Gypsy106-I_DR	Gypsy	LTR	NO	1	23	1	Gypsy106-I_DR
6	12594869	12669428	-	TALONT000711275	ENSDARG00000016311	4123	28	0.00679117	Gypsy106-I_DR_dup7	28	Gypsy106-I_DR	Gypsy	LTR	NO	1	23	1	Gypsy106-I_DR
6	12594869	12669428	-	TALONT000711287	ENSDARG00000016311	4220	28	0.00663507	Gypsy106-I_DR_dup7	28	Gypsy106-I_DR	Gypsy	LTR	NO	1	23	1	Gypsy106-I_DR
6	12594869	12671463	-	TALONT000764555	ENSDARG00000016311	4406	28	0.00635497	Gypsy106-I_DR_dup7	28	Gypsy106-I_DR	Gypsy	LTR	NO	1	25	1	Gypsy106-I_DR
2	38025260	38034190	+	TALONT000125835	ENSDARG00000053810	1761	28	0.0159001	DNA-5-8B_DR_dup48	28	DNA-5-8B_DR	hAT-hAT5	DNA	NO	1	2	1	DNA-5-8B_DR
2	41583176	41723487	-	ENSDART00000170171	ENSDARG00000056490	1595	28	0.0175549	DNA-5-9_DR_dup10	28	DNA-5-9_DR	hAT-Tip100	DNA	YES	1	1	1	DNA-5-9_DR
1	54191402	54274163	+	TALONT000737246	ENSDARG00000103125	4036	28	0.00693756	HE1_DR1_dup8	28	HE1_DR1	tRNA-V-RTE	SINE	NO	1	24	1	HE1_DR1
1	59007295	59014357	+	TALONT000080387	ENSDARG00000099301	1541	28	0.01817	Gypsy-23-LTR_DR_dup2	28	Gypsy-23-LTR_DR	Gypsy	LTR	NO	1	3	1	Gypsy-23-LTR_DR
1	59007295	59014357	+	TALONT000461532	ENSDARG00000099301	1474	28	0.0189959	Gypsy-23-LTR_DR_dup2	28	Gypsy-23-LTR_DR	Gypsy	LTR	NO	1	3	1	Gypsy-23-LTR_DR
9	56336517	56399699	-	TALONT000301910	ENSDARG00000098079	3341	28	0.00838072	Gypsy118-LTR_DR_dup29	17	Gypsy118-LTR_DR	Gypsy	LTR	YES	2	1;12	2	Gypsy-31-LTR_DR;Gypsy118-LTR_DR
16	28764679	28790417	+	TALONT000634636	ENSDARG00000086126	4150	28	0.00674699	SINE_DR1_dup2	28	SINE_DR1	SINE_DR1	SINE	YES	1	1	1	SINE_DR1
20	31232923	31252809	-	ENSDART00000137236	ENSDARG00000022763	1791	28	0.0156337	Kolobok-N7_DR_dup13	28	Kolobok-N7_DR	Kolobok-T2	DNA	NO	1	4	1	Kolobok-N7_DR
8	20072987	20138122	-	TALONT001544748	ENSDARG00000013575	3888	28	0.00720165	Zisupton-2_DR_dup106	28	Zisupton-2_DR	Zisupton	DNA	NO	1	2	1	Zisupton-2_DR
17	49481703	49528494	+	TALONT000865491	ENSDARG00000100359	4359	28	0.00642349	DNA-2-2_DR_dup22	28	DNA-2-2_DR	DNA-2-2_DR	DNA	NO	1	23	1	DNA-2-2_DR
13	22698215	22715102	+	ENSDART00000137467	ENSDARG00000038686	2820	28	0.00992908	DNA-X-16_DR_dup25	28	DNA-X-16_DR	DNA-X-16_DR	DNA	NO	1	9	1	DNA-X-16_DR
18	15937610	16100650	+	TALONT000676347	ENSDARG00000011909	7235	28	0.00387008	Merlin-1_DR_dup98	28	Merlin-1_DR	Merlin	DNA	NO	1	12	1	Merlin-1_DR
18	15937610	16100813	+	TALONT000676365	ENSDARG00000011909	8587	28	0.00326074	Merlin-1_DR_dup98	28	Merlin-1_DR	Merlin	DNA	NO	1	12	1	Merlin-1_DR
18	15937610	16097302	+	TALONT000676378	ENSDARG00000011909	8121	28	0.00344785	Merlin-1_DR_dup98	28	Merlin-1_DR	Merlin	DNA	NO	1	12	1	Merlin-1_DR
12	898593	962256	-	TALONT000113712	ENSDARG00000078142	4751	28	0.0058935	Academ-N1_DRe_dup8	28	Academ-N1_DRe	Academ-1	DNA	YES	1	1	1	Academ-N1_DRe
12	898593	962256	-	TALONT000348353	ENSDARG00000078142	4758	28	0.00588483	Academ-N1_DRe_dup8	28	Academ-N1_DRe	Academ-1	DNA	YES	1	1	1	Academ-N1_DRe
12	898593	962256	-	TALONT000520975	ENSDARG00000078142	4819	28	0.00581033	Academ-N1_DRe_dup8	28	Academ-N1_DRe	Academ-1	DNA	YES	1	1	1	Academ-N1_DRe
12	4126790	4145033	+	TALONT000522861	ENSDARG00000002956	3148	28	0.00889454	EnSpm-N10_DR_dup48	28	EnSpm-N10_DR	CMC-EnSpm	DNA	NO	1	19	1	EnSpm-N10_DR
12	4126790	4145033	+	TALONT000522865	ENSDARG00000002956	3318	28	0.00843882	EnSpm-N10_DR_dup48	28	EnSpm-N10_DR	CMC-EnSpm	DNA	NO	1	20	1	EnSpm-N10_DR
12	26877381	26964998	+	TALONT000122104	ENSDARG00000061311	3324	28	0.00842359	TDR23_dup18	28	TDR23	TDR23	DNA	NO	1	2	1	TDR23
19	10891000	10915898	-	TALONT000100321	ENSDARG00000100396	4126	28	0.00678623	TDR3B_dup56	28	TDR3B	hAT-Charlie	DNA	NO	1	16	1	TDR3B
19	10891298	10915898	-	TALONT000693083	ENSDARG00000100396	3970	28	0.0070529	TDR3B_dup56	28	TDR3B	hAT-Charlie	DNA	NO	1	15	1	TDR3B
19	10891555	10915898	-	TALONT000100336	ENSDARG00000100396	3852	28	0.00726895	TDR3B_dup56	28	TDR3B	hAT-Charlie	DNA	NO	1	17	1	TDR3B
19	10892465	10915898	-	TALONT000693155	ENSDARG00000100396	2988	28	0.00937082	TDR3B_dup56	28	TDR3B	hAT-Charlie	DNA	NO	1	15	1	TDR3B
19	11432330	11492540	+	TALONT000693270	ENSDARG00000112922	2599	28	0.0107734	TDR3C_dup24	28	TDR3C	hAT-Charlie	DNA	NO	1	4	1	TDR3C
15	24549054	24563042	+	ENSDART00000155900	ENSDARG00000075509	4889	28	0.00572714	Tx1-1_DR_dup1	28	Tx1-1_DR	L1-Tx1	LINE	NO	1	15	1	Tx1-1_DR
15	28881138	28906599	-	TALONT000616049	ENSDARG00000008808	2865	28	0.00977312	TDR3B_dup33	28	TDR3B	hAT-Charlie	DNA	YES	1	1	1	TDR3B
23	24237906	24255519	-	TALONT000185890	ENSDARG00000074548	3563	28	0.00785855	DNAX-1B_DR_dup52	28	DNAX-1B_DR	DNAX-1B_DR	DNA	NO	1	15	1	DNAX-1B_DR
21	37090795	37108498	+	TALONT000932015	ENSDARG00000060695	2436	28	0.0114943	DNA-X-12_DR_dup51	28	DNA-X-12_DR	DNA-X-12_DR	DNA	NO	1	5	2	DNA-X-12_DR;DNA7-N2_DR
11	281833	287670	-	ENSDART00000035737	ENSDARG00000024295	1663	28	0.016837	Gypsy43-LTR_DR_dup1	15	Gypsy43-LTR_DR	Gypsy	LTR	YES	2	1;4	2	DNA8-23_DR;Gypsy43-LTR_DR
11	19729771	19775182	-	ENSDART00000037894	ENSDARG00000027183	2020	28	0.0138614	IS3EU-4_DR_dup32	28	IS3EU-4_DR	IS3EU	DNA	NO	1	11	1	IS3EU-4_DR
11	36792193	36963988	-	TALONT000513168	ENSDARG00000102773	7723	28	0.00362553	EnSpm-17_DR_dup48	28	EnSpm-17_DR	CMC-EnSpm	DNA	NO	1	45	1	EnSpm-17_DR
11	36792193	36963988	-	TALONT000513170	ENSDARG00000102773	7619	28	0.00367502	EnSpm-17_DR_dup48	28	EnSpm-17_DR	CMC-EnSpm	DNA	NO	1	44	1	EnSpm-17_DR
11	36792193	36963988	-	TALONT000513171	ENSDARG00000102773	7703	28	0.00363495	EnSpm-17_DR_dup48	28	EnSpm-17_DR	CMC-EnSpm	DNA	NO	1	45	1	EnSpm-17_DR
11	36792193	36963988	-	TALONT000513174	ENSDARG00000102773	7807	28	0.00358652	EnSpm-17_DR_dup48	28	EnSpm-17_DR	CMC-EnSpm	DNA	NO	1	46	1	EnSpm-17_DR
11	45354838	45385602	-	TALONT000517982	ENSDARG00000098118	4670	28	0.00599572	EnSpm-N18_DR_dup32	18	EnSpm-N18_DR	CMC-EnSpm	DNA	NO	2	8;11	2	EnSpm-N18_DR;L1-15_DR
10	32066355	32079661	+	TALONT000481790	ENSDARG00000042492	7845	28	0.00356915	ERV1-N6-I_DR_dup1	28	ERV1-N6-I_DR	ERV1	LTR	NO	1	4	1	ERV1-N6-I_DR
10	32066355	32083128	+	TALONT000481795	ENSDARG00000042492	11306	28	0.00247656	ERV1-N6-I_DR_dup1	28	ERV1-N6-I_DR	ERV1	LTR	NO	1	4	1	ERV1-N6-I_DR
10	32066355	32083128	+	TALONT000481835	ENSDARG00000042492	11309	28	0.0024759	ERV1-N6-I_DR_dup1	28	ERV1-N6-I_DR	ERV1	LTR	NO	1	4	1	ERV1-N6-I_DR
10	32066355	32079238	+	TALONT000481854	ENSDARG00000042492	7419	28	0.00377409	ERV1-N6-I_DR_dup1	28	ERV1-N6-I_DR	ERV1	LTR	NO	1	4	1	ERV1-N6-I_DR
10	32066355	32078751	+	TALONT001045539	ENSDARG00000042492	7027	28	0.00398463	ERV1-N6-I_DR_dup1	28	ERV1-N6-I_DR	ERV1	LTR	NO	1	4	1	ERV1-N6-I_DR
10	32067218	32083128	+	TALONT000481908	ENSDARG00000042492	11017	28	0.00254153	ERV1-N6-I_DR_dup1	28	ERV1-N6-I_DR	ERV1	LTR	NO	1	3	1	ERV1-N6-I_DR
10	34315719	34403378	+	TALONT000749239	ENSDARG00000079542	4809	28	0.00582242	DNA-TA-7_DR_dup1	28	DNA-TA-7_DR	TcMar-Fot1	DNA	YES	1	1	1	DNA-TA-7_DR
24	16547035	16647129	+	TALONT000288947	ENSDARG00000058821	2797	28	0.0100107	Mariner-N3_DR_dup41	28	Mariner-N3_DR	CMC-EnSpm	DNA	NO	1	13	2	Mariner-N3_DR;hAT-N134_DR
22	24623936	24637751	+	TALONT000558880	ENSDARG00000098918	1860	28	0.0150538	Mariner-6_DR_dup58	28	Mariner-6_DR	TcMar-Tc1	DNA	NO	1	12	1	Mariner-6_DR
25	3326885	3336587	+	ENSDART00000104866	ENSDARG00000071076	1636	28	0.0171149	hAT-N109_DR_dup9	28	hAT-N109_DR	hAT-Ac	DNA	NO	1	8	1	hAT-N109_DR
25	16689633	16700408	+	TALONT000081190	ENSDARG00000051746	1872	28	0.0149573	EnSpm-17_DR_dup271	28	EnSpm-17_DR	CMC-EnSpm	DNA	NO	1	10	1	EnSpm-17_DR
25	17360846	17367578	-	ENSDART00000064591	ENSDARG00000079653	1834	28	0.0152672	EnSpm-17_DR_dup272	28	EnSpm-17_DR	CMC-EnSpm	DNA	NO	1	9	1	EnSpm-17_DR
2	9652220	9676476	+	TALONT000435221	TALONG000036092	2448	28	0.0114379	DNA2-7_DR_dup90	28	DNA2-7_DR	DNA2-7_DR	DNA	NO	1	10	2	DNA2-7_DR;EnSpm-7_DR
2	9652220	9676476	+	TALONT000435225	TALONG000036092	2317	28	0.0120846	DNA2-7_DR_dup90	28	DNA2-7_DR	DNA2-7_DR	DNA	NO	1	10	2	DNA2-7_DR;EnSpm-7_DR
7	70330340	70332964	-	TALONT001713593	TALONG000054137	2625	28	0.0106667	DNA-X-16_DR_dup124	28	DNA-X-16_DR	DNA-X-16_DR	DNA	YES	1	1	1	DNA-X-16_DR
4	25754725	25796848	-	TALONT001320473	ENSDARG00000045525	3298	29	0.00879321	LINEX-1_DR_dup32	29	LINEX-1_DR	LINEX-1_DR	Retroposon	NO	1	4	1	LINEX-1_DR
7	7511914	7641862	+	TALONT000167104	ENSDARG00000003269	3441	29	0.00842778	Gypsy-31-LTR_DR_dup71	29	Gypsy-31-LTR_DR	Gypsy	LTR	NO	1	4	1	Gypsy-31-LTR_DR
7	7511914	7641862	+	TALONT000379938	ENSDARG00000003269	3564	29	0.00813692	Gypsy-31-LTR_DR_dup71	29	Gypsy-31-LTR_DR	Gypsy	LTR	NO	1	4	1	Gypsy-31-LTR_DR
7	7552008	7643941	+	TALONT000167109	ENSDARG00000003269	3519	29	0.00824098	Gypsy-31-LTR_DR_dup71	29	Gypsy-31-LTR_DR	Gypsy	LTR	NO	1	3	1	Gypsy-31-LTR_DR
7	7552008	7643941	+	TALONT000167119	ENSDARG00000003269	3472	29	0.00835253	Gypsy-31-LTR_DR_dup71	29	Gypsy-31-LTR_DR	Gypsy	LTR	NO	1	3	1	Gypsy-31-LTR_DR
7	7552008	7641862	+	TALONT000262731	ENSDARG00000003269	3434	29	0.00844496	Gypsy-31-LTR_DR_dup71	29	Gypsy-31-LTR_DR	Gypsy	LTR	NO	1	3	1	Gypsy-31-LTR_DR
7	7552008	7641862	+	TALONT000262737	ENSDARG00000003269	3332	29	0.00870348	Gypsy-31-LTR_DR_dup71	29	Gypsy-31-LTR_DR	Gypsy	LTR	NO	1	3	1	Gypsy-31-LTR_DR
7	7552008	7641862	+	TALONT000784190	ENSDARG00000003269	3481	29	0.00833094	Gypsy-31-LTR_DR_dup71	29	Gypsy-31-LTR_DR	Gypsy	LTR	NO	1	3	1	Gypsy-31-LTR_DR
7	7552008	7641101	+	TALONT001182744	ENSDARG00000003269	2733	29	0.0106111	Gypsy-31-LTR_DR_dup71	29	Gypsy-31-LTR_DR	Gypsy	LTR	NO	1	3	1	Gypsy-31-LTR_DR
7	7552105	7641101	+	ENSDART00000049311	ENSDARG00000003269	2550	29	0.0113725	Gypsy-31-LTR_DR_dup71	29	Gypsy-31-LTR_DR	Gypsy	LTR	NO	1	3	1	Gypsy-31-LTR_DR
7	17816006	17905528	+	ENSDART00000080834	ENSDARG00000058038	5126	29	0.00565743	TC1DR3_dup250	29	TC1DR3	TcMar-Tc1	DNA	NO	1	23	1	TC1DR3
7	17816470	17905489	+	ENSDART00000173807	ENSDARG00000058038	5073	29	0.00571654	TC1DR3_dup250	29	TC1DR3	TcMar-Tc1	DNA	NO	1	24	1	TC1DR3
5	19445837	19458068	+	TALONT000994893	ENSDARG00000061960	1967	29	0.0147433	Zisupton-2_DR_dup92	29	Zisupton-2_DR	Zisupton	DNA	NO	1	14	1	Zisupton-2_DR
5	29548441	29559758	-	ENSDART00000051471	ENSDARG00000035505	2660	29	0.0109023	TDR2_dup127	29	TDR2	TcMar-Tc1	DNA	NO	1	13	1	TDR2
5	29548441	29559758	-	ENSDART00000167115	ENSDARG00000035505	2738	29	0.0105917	TDR2_dup127	29	TDR2	TcMar-Tc1	DNA	NO	1	12	1	TDR2
5	37504309	37510886	+	TALONT000134574	ENSDARG00000104485	3631	29	0.00798678	EnSpm-N1_DR_dup124	29	EnSpm-N1_DR	CMC-EnSpm	DNA	NO	1	3	1	EnSpm-N1_DR
3	15358459	15385299	+	TALONT000621385	ENSDARG00000057679	3741	29	0.00775194	DNA2-8_DR_dup161	29	DNA2-8_DR	CMC-EnSpm	DNA	NO	1	9	1	DNA2-8_DR
3	16664212	16679971	+	TALONT000093606	ENSDARG00000013161	1159	29	0.0250216	Harbinger1_DR_dup4	29	Harbinger1_DR	PIF-Harbinger	DNA	NO	1	5	1	Harbinger1_DR
3	41957869	42087400	-	TALONT000641208	ENSDARG00000034473	6904	29	0.00420046	DNA-2-33_DR_dup3	29	DNA-2-33_DR	TcMar-Tc1	DNA	NO	1	15	1	DNA-2-33_DR
6	51637645	51666032	-	TALONT000718946	ENSDARG00000017244	1400	29	0.0207143	HATN11B_DR_dup36	29	HATN11B_DR	hAT	DNA	NO	1	3	1	HATN11B_DR
2	1666560	1904551	+	TALONT001693159	ENSDARG00000075899	5979	29	0.00485031	hAT-N127_DR_dup96	16	hAT-N127_DR	hAT-Charlie	DNA	NO	1	3	2	EnSpm-N13_DR;hAT-N127_DR
2	4902357	5074812	-	TALONT000114822	ENSDARG00000102216	4769	29	0.00608094	EnSpm-2_DR_dup17	29	EnSpm-2_DR	CMC-EnSpm	DNA	NO	1	24	1	EnSpm-2_DR
2	20967673	20975677	+	TALONT001697319	ENSDARG00000039142	3357	29	0.00863867	DNA-2-30B_DR_dup100	18	DNA-2-30B_DR	DNA-2-30B_DR	DNA	NO	1	4	2	EnSpm-7_DR;DNA-2-30B_DR
2	29818917	29885023	+	TALONT001370072	ENSDARG00000031658	3978	29	0.0072901	Kolobok-N10_DR_dup147	29	Kolobok-N10_DR	Kolobok	DNA	NO	1	16	1	Kolobok-N10_DR
2	55993738	56041890	+	TALONT000350262	ENSDARG00000076904	1955	29	0.0148338	ERV1-N6-I_DR_dup10	29	ERV1-N6-I_DR	ERV1	LTR	NO	1	7	1	ERV1-N6-I_DR
1	27977331	28019225	+	ENSDART00000166819	ENSDARG00000100083	1580	29	0.0183544	I-1_DR_dup1	29	I-1_DR	I	LINE	YES	1	1	1	I-1_DR
1	46598764	46615673	+	TALONT000077237	ENSDARG00000036658	1487	29	0.0195024	Kolobok-3_DR_dup1	29	Kolobok-3_DR	Kolobok-T2	DNA	NO	1	2	1	Kolobok-3_DR
9	3548400	3609216	+	TALONT000843338	ENSDARG00000042467	2950	29	0.00983051	EnSpm-9_DR_dup127	29	EnSpm-9_DR	CMC-EnSpm	DNA	NO	1	17	1	EnSpm-9_DR
9	3548403	3609216	+	TALONT000061963	ENSDARG00000042467	3004	29	0.00965379	EnSpm-9_DR_dup127	29	EnSpm-9_DR	CMC-EnSpm	DNA	NO	1	17	1	EnSpm-9_DR
9	3548529	3609216	+	TALONT000062003	ENSDARG00000042467	2893	29	0.0100242	EnSpm-9_DR_dup127	29	EnSpm-9_DR	CMC-EnSpm	DNA	NO	1	15	1	EnSpm-9_DR
9	3548529	3609216	+	TALONT000294274	ENSDARG00000042467	2857	29	0.0101505	EnSpm-9_DR_dup127	29	EnSpm-9_DR	CMC-EnSpm	DNA	NO	1	15	1	EnSpm-9_DR
9	3548529	3609216	+	TALONT000416236	ENSDARG00000042467	3000	29	0.00966667	EnSpm-9_DR_dup127	29	EnSpm-9_DR	CMC-EnSpm	DNA	NO	1	16	1	EnSpm-9_DR
9	3548562	3609216	+	ENSDART00000123074	ENSDARG00000042467	3042	29	0.0095332	EnSpm-9_DR_dup127	29	EnSpm-9_DR	CMC-EnSpm	DNA	NO	1	17	1	EnSpm-9_DR
9	3548562	3609216	+	TALONT000294277	ENSDARG00000042467	2863	29	0.0101292	EnSpm-9_DR_dup127	29	EnSpm-9_DR	CMC-EnSpm	DNA	NO	1	16	1	EnSpm-9_DR
9	3548564	3609216	+	TALONT000062122	ENSDARG00000042467	3367	29	0.00861301	EnSpm-9_DR_dup127	29	EnSpm-9_DR	CMC-EnSpm	DNA	NO	1	17	1	EnSpm-9_DR
9	3548564	3609216	+	TALONT000294295	ENSDARG00000042467	3438	29	0.00843514	EnSpm-9_DR_dup127	29	EnSpm-9_DR	CMC-EnSpm	DNA	NO	1	15	1	EnSpm-9_DR
9	3549271	3609216	+	TALONT000416308	ENSDARG00000042467	2837	29	0.0102221	EnSpm-9_DR_dup127	29	EnSpm-9_DR	CMC-EnSpm	DNA	NO	1	16	1	EnSpm-9_DR
9	3549271	3609216	+	TALONT000843438	ENSDARG00000042467	2801	29	0.0103534	EnSpm-9_DR_dup127	29	EnSpm-9_DR	CMC-EnSpm	DNA	NO	1	16	1	EnSpm-9_DR
8	4588398	4618653	-	ENSDART00000025535	ENSDARG00000013843	2278	29	0.0127305	EnSpm-N1_DR_dup157	29	EnSpm-N1_DR	CMC-EnSpm	DNA	NO	1	4	1	EnSpm-N1_DR
8	10862353	10897677	+	TALONT000487133	ENSDARG00000074238	5132	29	0.00565082	TDR3C_dup73	29	TDR3C	hAT-Charlie	DNA	NO	1	14	1	TDR3C
8	10862353	10897677	+	TALONT000487138	ENSDARG00000074238	3946	29	0.00734921	TDR3C_dup73	29	TDR3C	hAT-Charlie	DNA	NO	1	8	1	TDR3C
8	10862353	10897062	+	TALONT000487139	ENSDARG00000074238	4905	29	0.00591233	TDR3C_dup73	29	TDR3C	hAT-Charlie	DNA	NO	1	14	1	TDR3C
8	10862353	10897677	+	TALONT000487143	ENSDARG00000074238	4366	29	0.00664224	TDR3C_dup73	29	TDR3C	hAT-Charlie	DNA	NO	1	9	1	TDR3C
8	10862353	10897062	+	TALONT000487151	ENSDARG00000074238	3606	29	0.00804215	TDR3C_dup73	29	TDR3C	hAT-Charlie	DNA	NO	1	9	1	TDR3C
8	10862353	10897677	+	TALONT000487163	ENSDARG00000074238	4218	29	0.0068753	TDR3C_dup73	29	TDR3C	hAT-Charlie	DNA	NO	1	9	1	TDR3C
8	10862353	10897677	+	TALONT000487172	ENSDARG00000074238	4107	29	0.00706112	TDR3C_dup73	29	TDR3C	hAT-Charlie	DNA	NO	1	9	1	TDR3C
14	712115	730053	+	ENSDART00000166516	ENSDARG00000043031	2580	29	0.0112403	EnSpm-7_DR_dup58	29	EnSpm-7_DR	CMC-EnSpm	DNA	NO	1	8	1	EnSpm-7_DR
14	712144	730051	+	ENSDART00000122374	ENSDARG00000043031	2517	29	0.0115217	EnSpm-7_DR_dup58	29	EnSpm-7_DR	CMC-EnSpm	DNA	NO	1	8	1	EnSpm-7_DR
14	712144	730051	+	TALONT000145976	ENSDARG00000043031	2513	29	0.01154	EnSpm-7_DR_dup58	29	EnSpm-7_DR	CMC-EnSpm	DNA	NO	1	8	1	EnSpm-7_DR
14	6229040	6245744	+	TALONT001286966	ENSDARG00000002538	1974	29	0.014691	Nimb-3_DR_dup6	29	Nimb-3_DR	I	LINE	YES	1	1	1	Nimb-3_DR
14	9716829	9992667	-	TALONT000802606	ENSDARG00000037553	2842	29	0.0102041	Gypsy-213_DR-LTR_dup3	29	Gypsy-213_DR-LTR	Gypsy	LTR	YES	1	1	1	Gypsy-213_DR-LTR
13	47694507	47736913	+	TALONT000372035	ENSDARG00000112581	2229	29	0.0130103	EnSpm-2_DR_dup6	29	EnSpm-2_DR	CMC-EnSpm	DNA	NO	1	17	1	EnSpm-2_DR
18	14233553	14274803	-	ENSDART00000166643	ENSDARG00000104732	1839	29	0.0157694	EnSpm-17_DR_dup161	29	EnSpm-17_DR	CMC-EnSpm	DNA	NO	1	5	1	EnSpm-17_DR
18	36782930	36800041	+	TALONT000089366	ENSDARG00000020611	1620	29	0.0179012	Kolobok-N10_DR_dup135	29	Kolobok-N10_DR	Kolobok	DNA	NO	1	7	1	Kolobok-N10_DR
12	9619909	9700558	-	TALONT000525970	ENSDARG00000099742	7084	29	0.00409373	Kolobok-1_DR_dup7	29	Kolobok-1_DR	Kolobok-T2	DNA	YES	1	1	1	Kolobok-1_DR
12	13888670	13905307	-	ENSDART00000152400	ENSDARG00000086550	4029	29	0.00719782	L2-5_DRe_dup16	29	L2-5_DRe	L2	LINE	YES	1	1	1	L2-5_DRe
12	13888670	13905307	-	TALONT000530079	ENSDARG00000086550	4023	29	0.00720855	L2-5_DRe_dup16	29	L2-5_DRe	L2	LINE	YES	1	1	1	L2-5_DRe
12	13888670	13905307	-	TALONT000530142	ENSDARG00000086550	4038	29	0.00718177	L2-5_DRe_dup16	29	L2-5_DRe	L2	LINE	YES	1	1	1	L2-5_DRe
12	13888670	13905307	-	TALONT001259867	ENSDARG00000086550	5887	29	0.00492611	L2-5_DRe_dup16	29	L2-5_DRe	L2	LINE	YES	1	1	1	L2-5_DRe
12	13888670	13905307	-	TALONT001844019	ENSDARG00000086550	4013	29	0.00722651	L2-5_DRe_dup16	29	L2-5_DRe	L2	LINE	YES	1	1	1	L2-5_DRe
12	25640480	25770232	+	ENSDART00000105608	ENSDARG00000003008	4572	29	0.00634296	piggyBac-N9_DR_dup3	29	piggyBac-N9_DR	PiggyBac	DNA	NO	1	5	1	piggyBac-N9_DR
12	25640480	25768374	+	TALONT000242082	ENSDARG00000003008	2711	29	0.0106972	piggyBac-N9_DR_dup3	29	piggyBac-N9_DR	PiggyBac	DNA	NO	1	5	1	piggyBac-N9_DR
19	17259912	17277208	+	ENSDART00000078951	ENSDARG00000056450	3959	29	0.00732508	DNA8-17_DR_dup38	29	DNA8-17_DR	hAT-Tip100	DNA	NO	1	4	1	DNA8-17_DR
15	29383204	29387446	-	TALONT001304732	ENSDARG00000019949	3809	29	0.00761355	hAT-11_DR_dup57	29	hAT-11_DR	hAT-Tip100	DNA	YES	1	1	1	hAT-11_DR
15	29383204	29387446	-	TALONT001475279	ENSDARG00000019949	3631	29	0.00798678	hAT-11_DR_dup57	29	hAT-11_DR	hAT-Tip100	DNA	YES	1	1	1	hAT-11_DR
23	19472743	19486571	-	TALONT000570732	ENSDARG00000013346	7037	29	0.00412107	L1-60_DR_dup84	29	L1-60_DR	L1	LINE	NO	1	23	1	L1-60_DR
23	44732863	44762191	+	ENSDART00000160044	ENSDARG00000099203	2213	29	0.0131044	DNA-X-14_DR_dup19	18	DNA-X-14_DR	Merlin	DNA	NO	2	2;7	2	Gypsy120-LTR_DR;DNA-X-14_DR
21	2506013	2533249	+	ENSDART00000162351	ENSDARG00000105206	3424	29	0.00846963	Gypsy47-I_DR_dup3	29	Gypsy47-I_DR	Gypsy	LTR	NO	1	17	1	Gypsy47-I_DR
21	2506013	2533249	+	TALONT000152423	ENSDARG00000105206	3373	29	0.00859769	Gypsy47-I_DR_dup3	29	Gypsy47-I_DR	Gypsy	LTR	NO	1	17	1	Gypsy47-I_DR
21	2506013	2533249	+	TALONT000152429	ENSDARG00000105206	3624	29	0.00800221	Gypsy47-I_DR_dup3	29	Gypsy47-I_DR	Gypsy	LTR	NO	1	17	1	Gypsy47-I_DR
21	2506013	2533249	+	TALONT001229389	ENSDARG00000105206	3555	29	0.00815752	Gypsy47-I_DR_dup3	29	Gypsy47-I_DR	Gypsy	LTR	NO	1	17	1	Gypsy47-I_DR
21	3419459	3452683	-	ENSDART00000009740	ENSDARG00000016858	3757	29	0.00771892	DNA-4-5_DR_dup3	29	DNA-4-5_DR	DNA-4-5_DR	DNA	NO	1	4	1	DNA-4-5_DR
21	22446961	22547496	-	TALONT001418345	ENSDARG00000062003	6425	29	0.00451362	EnSpm-N6_DR_dup63	29	EnSpm-N6_DR	CMC-EnSpm?	DNA	NO	1	41	1	EnSpm-N6_DR
21	22446961	22547496	-	TALONT001802197	ENSDARG00000062003	6933	29	0.00418289	EnSpm-N6_DR_dup63	29	EnSpm-N6_DR	CMC-EnSpm?	DNA	NO	1	40	1	EnSpm-N6_DR
21	45717759	45732177	+	TALONT000546913	ENSDARG00000099458	3397	29	0.00853694	Rex1-31_DRe_dup33	29	Rex1-31_DRe	Rex-Babar	LINE	NO	1	16	1	Rex1-31_DRe
21	45717930	45732177	+	TALONT000164645	ENSDARG00000099458	3295	29	0.00880121	Rex1-31_DRe_dup33	29	Rex1-31_DRe	Rex-Babar	LINE	NO	1	15	1	Rex1-31_DRe
21	45717930	45732177	+	TALONT001052734	ENSDARG00000099458	3160	29	0.00917722	Rex1-31_DRe_dup33	29	Rex1-31_DRe	Rex-Babar	LINE	NO	1	15	1	Rex1-31_DRe
21	45717930	45732177	+	TALONT001052750	ENSDARG00000099458	3410	29	0.0085044	Rex1-31_DRe_dup33	29	Rex1-31_DRe	Rex-Babar	LINE	NO	1	15	1	Rex1-31_DRe
11	2649891	2681124	+	TALONT000101259	ENSDARG00000077095	4301	29	0.00674262	DNA2-8_DR_dup23	29	DNA2-8_DR	CMC-EnSpm	DNA	NO	1	16	1	DNA2-8_DR
11	2649891	2681124	+	TALONT000101275	ENSDARG00000077095	4291	29	0.00675833	DNA2-8_DR_dup23	29	DNA2-8_DR	CMC-EnSpm	DNA	NO	1	16	1	DNA2-8_DR
11	44606545	44622478	-	ENSDART00000171837	ENSDARG00000099921	2616	29	0.0110856	DNA-8-34_DR_dup15	29	DNA-8-34_DR	hAT-Tip100	DNA	NO	1	17	1	DNA-8-34_DR
11	44606545	44622240	-	TALONT000112074	ENSDARG00000099921	2426	29	0.0119538	DNA-8-34_DR_dup15	29	DNA-8-34_DR	hAT-Tip100	DNA	NO	1	17	1	DNA-8-34_DR
10	7798087	7805010	+	ENSDART00000141824	ENSDARG00000094708	1451	29	0.0199862	TDR3C_dup2	29	TDR3C	hAT-Charlie	DNA	NO	1	8	1	TDR3C
24	41989108	41995010	+	TALONT000074046	ENSDARG00000098273	2485	29	0.01167	hAT-27N1_DR_dup20	29	hAT-27N1_DR	hAT-Ac	DNA	YES	1	1	1	hAT-27N1_DR
25	7241084	7336000	+	ENSDART00000190501	ENSDARG00000031198	1271	29	0.0228167	DNA-8-11B_DR_dup12	29	DNA-8-11B_DR	hAT-Blackjack	DNA	YES	1	1	1	DNA-8-11B_DR
25	7241084	7336000	+	ENSDART00000190588	ENSDARG00000031198	1107	29	0.0261969	DNA-8-11B_DR_dup12	29	DNA-8-11B_DR	hAT-Blackjack	DNA	NO	1	2	1	DNA-8-11B_DR
17	26084537	26087564	-	TALONT001500056	TALONG000055117	3028	29	0.00957728	EnSpm-5_DR_dup15	29	EnSpm-5_DR	CMC-EnSpm	DNA	YES	1	1	1	EnSpm-5_DR
4	18207655	18281160	-	ENSDART00000179075	ENSDARG00000004055	6135	30	0.00488998	Merlin-1_DR_dup208	30	Merlin-1_DR	Merlin	DNA	NO	1	22	2	DNA-2-12_DR;Merlin-1_DR
4	18207655	18281070	-	TALONT000660599	ENSDARG00000004055	5952	30	0.00504032	Merlin-1_DR_dup208	30	Merlin-1_DR	Merlin	DNA	NO	1	21	2	DNA-2-12_DR;Merlin-1_DR
4	18207655	18249545	-	TALONT000660622	ENSDARG00000004055	5161	30	0.00581283	Merlin-1_DR_dup208	30	Merlin-1_DR	Merlin	DNA	NO	1	15	2	DNA-2-12_DR;Merlin-1_DR
4	18207655	18281070	-	TALONT001128793	ENSDARG00000004055	6068	30	0.00494397	Merlin-1_DR_dup208	30	Merlin-1_DR	Merlin	DNA	NO	1	21	2	DNA-2-12_DR;Merlin-1_DR
5	5169037	5243079	-	TALONT001329185	ENSDARG00000091619	3917	30	0.00765892	Harbinger1_DR_dup7	30	Harbinger1_DR	PIF-Harbinger	DNA	NO	1	10	1	Harbinger1_DR
3	26441167	26524934	-	TALONT001639415	ENSDARG00000061248	4297	30	0.00698162	EnSpm-6N1_DR_dup96	30	EnSpm-6N1_DR	CMC-EnSpm	DNA	NO	1	7	1	EnSpm-6N1_DR
3	27643260	27646076	-	ENSDART00000151027	ENSDARG00000087093	1127	30	0.0266193	Dada-U1A_DR_dup215	30	Dada-U1A_DR	Dada	DNA	NO	1	4	2	TDR16;Dada-U1A_DR
3	27643260	27647845	-	TALONT000205952	ENSDARG00000087093	905	30	0.0331492	Dada-U1A_DR_dup215	30	Dada-U1A_DR	Dada	DNA	NO	1	5	2	TDR16;Dada-U1A_DR
3	42032360	42086648	-	ENSDART00000187312	ENSDARG00000034473	690	30	0.0434783	HATN7_DR_dup14	30	HATN7_DR	hAT	DNA	NO	1	4	1	HATN7_DR
6	46736251	46742455	-	ENSDART00000011970	ENSDARG00000008732	2372	30	0.0126476	DIRS-8B_DR_dup23	30	DIRS-8B_DR	Ngaro	LTR	NO	1	4	1	DIRS-8B_DR
6	46736251	46742455	-	TALONT000718412	ENSDARG00000008732	2227	30	0.013471	DIRS-8B_DR_dup23	30	DIRS-8B_DR	Ngaro	LTR	NO	1	5	1	DIRS-8B_DR
2	6265768	6292510	-	TALONT000115221	ENSDARG00000063218	2546	30	0.0117832	DNA9-3_DR_dup32	30	DNA9-3_DR	MULE-MuDR	DNA	NO	1	4	1	DNA9-3_DR
2	9513160	9527210	-	ENSDART00000004398	ENSDARG00000018562	1170	30	0.025641	Nimb-3_DR_dup10	30	Nimb-3_DR	I	LINE	YES	1	1	1	Nimb-3_DR
2	10642047	10687230	+	ENSDART00000091570	ENSDARG00000062955	3113	30	0.00963701	hAT-N127_DR_dup99	30	hAT-N127_DR	hAT-Charlie	DNA	NO	1	5	1	hAT-N127_DR
2	10642047	10687230	+	TALONT000336798	ENSDARG00000062955	2928	30	0.0102459	hAT-N127_DR_dup99	30	hAT-N127_DR	hAT-Charlie	DNA	NO	1	6	1	hAT-N127_DR
2	37504244	37537904	-	TALONT000755680	ENSDARG00000011157	3992	30	0.00751503	EnSpm-N10_DR_dup171	30	EnSpm-N10_DR	CMC-EnSpm	DNA	NO	1	21	1	EnSpm-N10_DR
16	54466131	54498143	-	TALONT001657514	ENSDARG00000059870	3506	30	0.00855676	Harbinger-2_DR_dup19	30	Harbinger-2_DR	PIF-Harbinger	DNA	NO	1	14	1	Harbinger-2_DR
20	4793790	4813801	+	ENSDART00000153486	ENSDARG00000037066	951	30	0.0315457	Dada-tL_DR_dup31	30	Dada-tL_DR	Dada	DNA	NO	1	5	1	Dada-tL_DR
17	17861681	17902509	+	ENSDART00000123311	ENSDARG00000089691	3920	30	0.00765306	DNA-9-1_DR_dup8	30	DNA-9-1_DR	MULE-MuDR	DNA	NO	1	6	1	DNA-9-1_DR
17	20942058	20958153	-	ENSDART00000113655	ENSDARG00000077979	1335	30	0.0224719	DNA8-9_DR_dup15	30	DNA8-9_DR	hAT-Ac	DNA	NO	1	6	1	DNA8-9_DR
17	27243928	27266053	-	TALONT000862296	ENSDARG00000079233	2126	30	0.014111	IS3EU-4_DR_dup110	30	IS3EU-4_DR	IS3EU	DNA	NO	1	7	1	IS3EU-4_DR
17	49414676	49415784	-	TALONT000077082	ENSDARG00000016763	1109	30	0.0270514	DNA-2-29_DR_dup18	30	DNA-2-29_DR	DNA-2-29_DR	DNA	YES	1	1	1	DNA-2-29_DR
13	17365892	17464654	-	ENSDART00000140312	ENSDARG00000057166	1277	30	0.0234926	Zisupton-2_DR_dup14	30	Zisupton-2_DR	Zisupton	DNA	NO	1	4	1	Zisupton-2_DR
13	21824956	21885557	+	TALONT000563253	ENSDARG00000069397	8448	30	0.00355114	EnSpm-7_DR_dup48	30	EnSpm-7_DR	CMC-EnSpm	DNA	NO	1	26	1	EnSpm-7_DR
13	21824956	21885557	+	TALONT000563270	ENSDARG00000069397	8388	30	0.00357654	EnSpm-7_DR_dup48	30	EnSpm-7_DR	CMC-EnSpm	DNA	NO	1	26	1	EnSpm-7_DR
13	21824956	21885557	+	TALONT000563276	ENSDARG00000069397	8428	30	0.00355956	EnSpm-7_DR_dup48	30	EnSpm-7_DR	CMC-EnSpm	DNA	NO	1	27	1	EnSpm-7_DR
13	21824956	21885557	+	TALONT001274877	ENSDARG00000069397	8424	30	0.00356125	EnSpm-7_DR_dup48	30	EnSpm-7_DR	CMC-EnSpm	DNA	NO	1	26	1	EnSpm-7_DR
13	22555851	22619790	+	TALONT001085207	ENSDARG00000019728	4207	30	0.00713097	DNA8-10_DR_dup12	30	DNA8-10_DR	hAT-Ac	DNA	NO	1	2	1	DNA8-10_DR
12	24116911	24637303	+	TALONT001263393	ENSDARG00000061647	6956	30	0.00431282	Kolobok-N10_DR_dup46	30	Kolobok-N10_DR	Kolobok	DNA	NO	1	3	1	Kolobok-N10_DR
12	25039517	25067025	-	TALONT000539170	ENSDARG00000100717	5929	30	0.00505988	EnSpm-N10_DR_dup53	30	EnSpm-N10_DR	CMC-EnSpm	DNA	NO	1	2	1	EnSpm-N10_DR
19	74327	82516	-	ENSDART00000160560	ENSDARG00000014569	2649	30	0.011325	EnSpm-7_DR_dup105	30	EnSpm-7_DR	CMC-EnSpm	DNA	NO	1	4	1	EnSpm-7_DR
19	74327	82489	-	TALONT000096944	ENSDARG00000014569	2640	30	0.0113636	EnSpm-7_DR_dup105	30	EnSpm-7_DR	CMC-EnSpm	DNA	NO	1	4	1	EnSpm-7_DR
19	74327	85576	-	TALONT000686788	ENSDARG00000014569	2820	30	0.0106383	EnSpm-7_DR_dup105	30	EnSpm-7_DR	CMC-EnSpm	DNA	NO	1	6	1	EnSpm-7_DR
19	74327	82516	-	TALONT000686794	ENSDARG00000014569	2490	30	0.0120482	EnSpm-7_DR_dup105	30	EnSpm-7_DR	CMC-EnSpm	DNA	NO	1	4	1	EnSpm-7_DR
19	74327	81851	-	TALONT000686812	ENSDARG00000014569	2540	30	0.011811	EnSpm-7_DR_dup105	30	EnSpm-7_DR	CMC-EnSpm	DNA	NO	1	4	1	EnSpm-7_DR
15	1534644	1550401	+	TALONT000389138	ENSDARG00000038882	2785	30	0.010772	TDR7_dup24	30	TDR7	TDR7	DNA	NO	1	8	1	TDR7
23	22919608	22928458	+	TALONT000185548	ENSDARG00000077353	4672	30	0.00642123	IS3EU-1_DR_dup174	30	IS3EU-1_DR	IS3EU	DNA	NO	1	6	1	IS3EU-1_DR
23	29756603	29812667	-	ENSDART00000006120	ENSDARG00000003250	4986	30	0.00601685	hAT-N134_DR_dup148	30	hAT-N134_DR	hAT	DNA	NO	1	23	1	hAT-N134_DR
23	29756603	29812667	-	TALONT000578268	ENSDARG00000003250	4563	30	0.00657462	hAT-N134_DR_dup148	30	hAT-N134_DR	hAT	DNA	NO	1	22	1	hAT-N134_DR
21	22892836	22901407	+	ENSDART00000065565	ENSDARG00000044627	1840	30	0.0163043	EnSpm-N1_DR_dup82	30	EnSpm-N1_DR	CMC-EnSpm	DNA	NO	1	7	1	EnSpm-N1_DR
21	30054772	30082414	-	TALONT000534890	ENSDARG00000077116	3212	30	0.00933998	TDR3_dup147	30	TDR3	hAT-Charlie	DNA	NO	1	6	1	TDR3
21	43400351	43410738	+	ENSDART00000141098	ENSDARG00000068958	906	30	0.0331126	Crypton-N1_DR_dup20	30	Crypton-N1_DR	Crypton-A	DNA	NO	1	8	1	Crypton-N1_DR
10	81897	90495	-	TALONT000213549	ENSDARG00000086075	3010	30	0.00996678	hAT-2n1_DR_dup8	30	hAT-2n1_DR	hAT-Charlie	DNA	NO	1	5	1	hAT-2n1_DR
10	81897	109836	-	TALONT000213561	ENSDARG00000086075	5777	30	0.00519301	hAT-2n1_DR_dup8	30	hAT-2n1_DR	hAT-Charlie	DNA	NO	1	31	1	hAT-2n1_DR
10	81897	108952	-	TALONT000463780	ENSDARG00000086075	5324	30	0.00563486	hAT-2n1_DR_dup8	30	hAT-2n1_DR	hAT-Charlie	DNA	NO	1	30	1	hAT-2n1_DR
10	81897	109905	-	TALONT000463783	ENSDARG00000086075	5395	30	0.0055607	hAT-2n1_DR_dup8	30	hAT-2n1_DR	hAT-Charlie	DNA	NO	1	31	1	hAT-2n1_DR
10	81897	109941	-	TALONT000463786	ENSDARG00000086075	5601	30	0.00535619	hAT-2n1_DR_dup8	30	hAT-2n1_DR	hAT-Charlie	DNA	NO	1	31	1	hAT-2n1_DR
10	81897	109941	-	TALONT000463796	ENSDARG00000086075	5601	30	0.00535619	hAT-2n1_DR_dup8	30	hAT-2n1_DR	hAT-Charlie	DNA	NO	1	31	1	hAT-2n1_DR
10	81897	109979	-	TALONT000463826	ENSDARG00000086075	5362	30	0.00559493	hAT-2n1_DR_dup8	30	hAT-2n1_DR	hAT-Charlie	DNA	NO	1	31	1	hAT-2n1_DR
10	81897	109941	-	TALONT000463827	ENSDARG00000086075	5521	30	0.0054338	hAT-2n1_DR_dup8	30	hAT-2n1_DR	hAT-Charlie	DNA	NO	1	31	1	hAT-2n1_DR
10	81897	109979	-	TALONT000463830	ENSDARG00000086075	5368	30	0.00558867	hAT-2n1_DR_dup8	30	hAT-2n1_DR	hAT-Charlie	DNA	NO	1	31	1	hAT-2n1_DR
10	81897	109979	-	TALONT000463831	ENSDARG00000086075	5365	30	0.0055918	hAT-2n1_DR_dup8	30	hAT-2n1_DR	hAT-Charlie	DNA	NO	1	31	1	hAT-2n1_DR
10	81897	109979	-	TALONT000463832	ENSDARG00000086075	5458	30	0.00549652	hAT-2n1_DR_dup8	30	hAT-2n1_DR	hAT-Charlie	DNA	NO	1	31	1	hAT-2n1_DR
10	81897	109941	-	TALONT000463853	ENSDARG00000086075	5428	30	0.0055269	hAT-2n1_DR_dup8	30	hAT-2n1_DR	hAT-Charlie	DNA	NO	1	31	1	hAT-2n1_DR
10	81897	109792	-	TALONT000463857	ENSDARG00000086075	5566	30	0.00538987	hAT-2n1_DR_dup8	30	hAT-2n1_DR	hAT-Charlie	DNA	NO	1	31	1	hAT-2n1_DR
10	81897	109979	-	TALONT000463871	ENSDARG00000086075	5368	30	0.00558867	hAT-2n1_DR_dup8	30	hAT-2n1_DR	hAT-Charlie	DNA	NO	1	31	1	hAT-2n1_DR
10	81897	109941	-	TALONT000463878	ENSDARG00000086075	5434	30	0.00552079	hAT-2n1_DR_dup8	30	hAT-2n1_DR	hAT-Charlie	DNA	NO	1	31	1	hAT-2n1_DR
10	81897	109905	-	TALONT000463885	ENSDARG00000086075	5398	30	0.00555761	hAT-2n1_DR_dup8	30	hAT-2n1_DR	hAT-Charlie	DNA	NO	1	31	1	hAT-2n1_DR
10	81897	109905	-	TALONT000463930	ENSDARG00000086075	5398	30	0.00555761	hAT-2n1_DR_dup8	30	hAT-2n1_DR	hAT-Charlie	DNA	NO	1	31	1	hAT-2n1_DR
10	81897	109941	-	TALONT000463947	ENSDARG00000086075	5437	30	0.00551775	hAT-2n1_DR_dup8	30	hAT-2n1_DR	hAT-Charlie	DNA	NO	1	31	1	hAT-2n1_DR
10	81897	109979	-	TALONT001411192	ENSDARG00000086075	5520	30	0.00543478	hAT-2n1_DR_dup8	30	hAT-2n1_DR	hAT-Charlie	DNA	NO	1	31	1	hAT-2n1_DR
10	81897	109949	-	TALONT001813824	ENSDARG00000086075	5466	30	0.00548847	hAT-2n1_DR_dup8	30	hAT-2n1_DR	hAT-Charlie	DNA	NO	1	31	1	hAT-2n1_DR
10	2841268	2850936	+	TALONT000085391	ENSDARG00000038308	1424	30	0.0210674	hAT-N66_DR_dup3	30	hAT-N66_DR	hAT-Charlie	DNA	NO	1	9	1	hAT-N66_DR
25	8627749	8660729	-	TALONT000080078	ENSDARG00000103643	3472	30	0.00864055	DNA-6-N5_DR_dup140	30	DNA-6-N5_DR	DNA-6-N5_DR	DNA	NO	1	19	1	DNA-6-N5_DR
3	62255332	62261276	+	TALONT000110277	TALONG000035649	829	30	0.0361882	BEL-49_DRe-LTR_dup15	30	BEL-49_DRe-LTR	Pao	LTR	YES	1	1	1	BEL-49_DRe-LTR
7	13582256	13618498	+	ENSDART00000158477	ENSDARG00000098647	3323	31	0.00932892	TZF28_dup6	31	TZF28	TcMar-Tc1	DNA	NO	1	15	1	TZF28
7	13582256	13618914	+	TALONT000168337	ENSDARG00000098647	3796	31	0.00816649	TZF28_dup6	31	TZF28	TcMar-Tc1	DNA	NO	1	15	1	TZF28
7	13582256	13618498	+	TALONT000168339	ENSDARG00000098647	3408	31	0.00909624	TZF28_dup6	31	TZF28	TcMar-Tc1	DNA	NO	1	15	1	TZF28
7	13582256	13618047	+	TALONT000168340	ENSDARG00000098647	2731	31	0.0113512	TZF28_dup6	31	TZF28	TcMar-Tc1	DNA	NO	1	13	1	TZF28
7	13582256	13618914	+	TALONT000168347	ENSDARG00000098647	3792	31	0.00817511	TZF28_dup6	31	TZF28	TcMar-Tc1	DNA	NO	1	15	1	TZF28
7	13582256	13618498	+	TALONT000168371	ENSDARG00000098647	3281	31	0.00944834	TZF28_dup6	31	TZF28	TcMar-Tc1	DNA	NO	1	14	1	TZF28
7	13582256	13618914	+	TALONT000263278	ENSDARG00000098647	3697	31	0.00838518	TZF28_dup6	31	TZF28	TcMar-Tc1	DNA	NO	1	14	1	TZF28
7	13582256	13618498	+	TALONT000380549	ENSDARG00000098647	3397	31	0.0091257	TZF28_dup6	31	TZF28	TcMar-Tc1	DNA	NO	1	15	1	TZF28
7	13582256	13618047	+	TALONT000432635	ENSDARG00000098647	2854	31	0.0108619	TZF28_dup6	31	TZF28	TcMar-Tc1	DNA	NO	1	15	1	TZF28
7	13582256	13618047	+	TALONT000432671	ENSDARG00000098647	2953	31	0.0104978	TZF28_dup6	31	TZF28	TcMar-Tc1	DNA	NO	1	15	1	TZF28
7	46003468	46006571	+	ENSDART00000162958	ENSDARG00000102572	784	31	0.0395408	EnSpm-N13_DR_dup214	31	EnSpm-N13_DR	CMC-EnSpm	DNA	NO	1	3	1	EnSpm-N13_DR
5	3817550	3885727	-	TALONT000339765	ENSDARG00000089107	3833	31	0.00808766	hAT-24_DR_dup18	31	hAT-24_DR	hAT-Ac	DNA	NO	1	19	1	hAT-24_DR
5	3817550	3885615	-	TALONT000339766	ENSDARG00000089107	3901	31	0.00794668	hAT-24_DR_dup18	31	hAT-24_DR	hAT-Ac	DNA	NO	1	19	1	hAT-24_DR
5	3817550	3885615	-	TALONT000667291	ENSDARG00000089107	3901	31	0.00794668	hAT-24_DR_dup18	31	hAT-24_DR	hAT-Ac	DNA	NO	1	19	1	hAT-24_DR
5	3817550	3885727	-	TALONT000667294	ENSDARG00000089107	3828	31	0.00809822	hAT-24_DR_dup18	31	hAT-24_DR	hAT-Ac	DNA	NO	1	19	1	hAT-24_DR
5	25045883	25072607	-	TALONT000232968	ENSDARG00000040002	4688	31	0.00661263	DNA8-20_DR_dup96	31	DNA8-20_DR	hAT	DNA	NO	1	29	1	DNA8-20_DR
5	25045883	25072607	-	TALONT000678905	ENSDARG00000040002	4804	31	0.00645296	DNA8-20_DR_dup96	31	DNA8-20_DR	hAT	DNA	NO	1	30	1	DNA8-20_DR
5	25045883	25072607	-	TALONT001904226	ENSDARG00000040002	4879	31	0.00635376	DNA8-20_DR_dup96	31	DNA8-20_DR	hAT	DNA	NO	1	30	1	DNA8-20_DR
5	25045883	25072607	-	TALONT001904228	ENSDARG00000040002	4769	31	0.00650031	DNA8-20_DR_dup96	31	DNA8-20_DR	hAT	DNA	NO	1	28	1	DNA8-20_DR
5	52971425	53004052	-	ENSDART00000157978	ENSDARG00000104111	1364	31	0.0227273	Nimb-14_DR_dup4	31	Nimb-14_DR	I	LINE	YES	1	1	1	Nimb-14_DR
3	53817867	53919463	+	TALONT000645787	ENSDARG00000098294	6226	31	0.00497912	hAT-2n1_DR_dup46	31	hAT-2n1_DR	hAT-Charlie	DNA	NO	1	66	1	hAT-2n1_DR
6	29305190	29312330	+	ENSDART00000078647	ENSDARG00000056203	1355	31	0.0228782	Kolobok-N10_DR_dup298	31	Kolobok-N10_DR	Kolobok	DNA	NO	1	6	1	Kolobok-N10_DR
6	30491129	30592947	+	ENSDART00000088142	ENSDARG00000061654	4165	31	0.00744298	LOOPERN2_DR_dup25	19	LOOPERN2_DR	Kolobok-T2	DNA	NO	1	23	1	LOOPERN2_DR
6	30491129	30592947	+	TALONT000155190	ENSDARG00000061654	4159	31	0.00745371	LOOPERN2_DR_dup25	19	LOOPERN2_DR	Kolobok-T2	DNA	NO	1	23	1	LOOPERN2_DR
6	30491129	30592947	+	TALONT000155196	ENSDARG00000061654	4162	31	0.00744834	LOOPERN2_DR_dup25	19	LOOPERN2_DR	Kolobok-T2	DNA	NO	1	23	1	LOOPERN2_DR
6	30491129	30592947	+	TALONT000155226	ENSDARG00000061654	4162	31	0.00744834	LOOPERN2_DR_dup25	19	LOOPERN2_DR	Kolobok-T2	DNA	NO	1	23	1	LOOPERN2_DR
2	23701613	23726605	+	ENSDART00000047073	ENSDARG00000034189	7037	31	0.00440529	TDR19_dup81	31	TDR19	hAT-Charlie	DNA	NO	1	18	1	TDR19
2	32810539	32825917	-	TALONT000453452	ENSDARG00000008784	4380	31	0.00707763	Harbinger-N15_DR_dup3	31	Harbinger-N15_DR	PIF-Harbinger	DNA	NO	1	16	2	Harbinger-N15_DR;DNA-8-24_DR
1	8524365	8553260	-	TALONT000430526	ENSDARG00000037739	3247	31	0.00954727	EnSpm-14N1_DR_dup1	31	EnSpm-14N1_DR	CMC-EnSpm	DNA	NO	1	22	1	EnSpm-14N1_DR
1	40333887	40519760	-	TALONT000206353	ENSDARG00000079552	3798	31	0.00816219	Mariner-N7_DR_dup3	31	Mariner-N7_DR	TcMar	DNA	NO	1	4	1	Mariner-N7_DR
1	40333887	40519340	-	TALONT000315242	ENSDARG00000079552	3044	31	0.010184	Mariner-N7_DR_dup3	31	Mariner-N7_DR	TcMar	DNA	NO	1	3	1	Mariner-N7_DR
1	40333887	40519760	-	TALONT000315247	ENSDARG00000079552	2053	31	0.0150999	Mariner-N7_DR_dup3	31	Mariner-N7_DR	TcMar	DNA	NO	1	3	1	Mariner-N7_DR
1	40333887	40519760	-	TALONT000448066	ENSDARG00000079552	5622	31	0.00551405	Mariner-N7_DR_dup3	31	Mariner-N7_DR	TcMar	DNA	NO	1	6	1	Mariner-N7_DR
1	40333887	40519760	-	TALONT000448070	ENSDARG00000079552	5324	31	0.00582269	Mariner-N7_DR_dup3	31	Mariner-N7_DR	TcMar	DNA	NO	1	6	1	Mariner-N7_DR
1	40333887	40519760	-	TALONT000448071	ENSDARG00000079552	6159	31	0.00503328	Mariner-N7_DR_dup3	16	Mariner-N7_DR	TcMar	DNA	NO	2	5;6	2	Mariner-N7_DR;DNA8-20_DR
1	40333887	40519760	-	TALONT000448084	ENSDARG00000079552	3237	31	0.00957677	Mariner-N7_DR_dup3	31	Mariner-N7_DR	TcMar	DNA	NO	1	3	1	Mariner-N7_DR
1	40333887	40519340	-	TALONT000448094	ENSDARG00000079552	3390	31	0.00914454	Mariner-N7_DR_dup3	31	Mariner-N7_DR	TcMar	DNA	NO	1	4	1	Mariner-N7_DR
1	40333887	40519340	-	TALONT000731365	ENSDARG00000079552	3061	31	0.0101274	Mariner-N7_DR_dup3	31	Mariner-N7_DR	TcMar	DNA	NO	1	3	1	Mariner-N7_DR
9	37341427	37367477	-	ENSDART00000192655	ENSDARG00000033771	2115	31	0.0146572	EnSpm-7_DR_dup245	31	EnSpm-7_DR	CMC-EnSpm	DNA	YES	1	1	1	EnSpm-7_DR
16	15097763	15147228	+	TALONT000404357	ENSDARG00000090447	2729	31	0.0113595	hAT-N21_DR_dup17	31	hAT-N21_DR	hAT-Charlie	DNA	NO	1	7	1	hAT-N21_DR
16	15097763	15147228	+	TALONT000629481	ENSDARG00000090447	2813	31	0.0110203	hAT-N21_DR_dup17	31	hAT-N21_DR	hAT-Charlie	DNA	NO	1	7	1	hAT-N21_DR
16	15097781	15147228	+	TALONT001311718	ENSDARG00000090447	2920	31	0.0106164	hAT-N21_DR_dup17	31	hAT-N21_DR	hAT-Charlie	DNA	NO	1	7	1	hAT-N21_DR
16	15097854	15147005	+	ENSDART00000129251	ENSDARG00000090447	2538	31	0.0122143	hAT-N21_DR_dup17	31	hAT-N21_DR	hAT-Charlie	DNA	NO	1	7	1	hAT-N21_DR
16	42692686	42790308	-	TALONT000641346	ENSDARG00000073952	4235	31	0.00731995	HarbingerN7_DR_dup14	31	HarbingerN7_DR	PIF-Harbinger	DNA	YES	1	1	1	HarbingerN7_DR
17	20983798	21049260	-	TALONT000302804	ENSDARG00000061682	5323	31	0.00582378	Mariner-N7_DR_dup22	31	Mariner-N7_DR	TcMar	DNA	NO	1	22	1	Mariner-N7_DR
17	20983798	21049260	-	TALONT000420731	ENSDARG00000061682	5331	31	0.00581504	Mariner-N7_DR_dup22	31	Mariner-N7_DR	TcMar	DNA	NO	1	22	1	Mariner-N7_DR
17	20983798	21049260	-	TALONT000420741	ENSDARG00000061682	5320	31	0.00582707	Mariner-N7_DR_dup22	31	Mariner-N7_DR	TcMar	DNA	NO	1	22	1	Mariner-N7_DR
17	20983798	21049260	-	TALONT000652922	ENSDARG00000061682	5148	31	0.00602176	Mariner-N7_DR_dup22	31	Mariner-N7_DR	TcMar	DNA	NO	1	22	1	Mariner-N7_DR
17	20983798	21049260	-	TALONT000652924	ENSDARG00000061682	5194	31	0.00596843	Mariner-N7_DR_dup22	31	Mariner-N7_DR	TcMar	DNA	NO	1	22	1	Mariner-N7_DR
17	20983798	21049260	-	TALONT000652953	ENSDARG00000061682	5328	31	0.00581832	Mariner-N7_DR_dup22	31	Mariner-N7_DR	TcMar	DNA	NO	1	22	1	Mariner-N7_DR
17	41475606	41798856	-	TALONT000864574	ENSDARG00000005861	7866	31	0.00394101	EnSpm-N5_DR_dup4	31	EnSpm-N5_DR	CMC-EnSpm	DNA	NO	1	40	1	EnSpm-N5_DR
17	44412550	44440832	-	TALONT000425660	ENSDARG00000060323	3299	31	0.00939679	EnSpm-17_DR_dup147	31	EnSpm-17_DR	CMC-EnSpm	DNA	NO	1	18	1	EnSpm-17_DR
17	44412863	44430684	-	TALONT000304641	ENSDARG00000060323	2991	31	0.0103644	EnSpm-17_DR_dup147	31	EnSpm-17_DR	CMC-EnSpm	DNA	NO	1	15	1	EnSpm-17_DR
14	23709134	23715349	+	ENSDART00000191162	ENSDARG00000037307	3137	31	0.00988205	SINE3-1_dup22	31	SINE3-1	5S-Deu-L2	SINE	NO	1	6	1	SINE3-1
12	5586901	5972298	-	TALONT000115639	ENSDARG00000012824	4480	31	0.00691964	hAT-5_DR_dup2	31	hAT-5_DR	hAT-Charlie	DNA	NO	1	29	1	hAT-5_DR
12	5586901	5972298	-	TALONT000524718	ENSDARG00000012824	4635	31	0.00668824	hAT-5_DR_dup2	31	hAT-5_DR	hAT-Charlie	DNA	NO	1	29	1	hAT-5_DR
12	35936447	35944654	-	ENSDART00000164199	ENSDARG00000100285	2888	31	0.0107341	TDR25_dup6	31	TDR25	hAT-Charlie	DNA	YES	1	1	1	TDR25
12	35937207	35944654	-	TALONT000548010	ENSDARG00000100285	2322	31	0.0133506	TDR25_dup6	31	TDR25	hAT-Charlie	DNA	YES	1	1	1	TDR25
12	37407105	37449396	-	TALONT000357265	ENSDARG00000045036	4071	31	0.00761484	Mariner-N7_DR_dup6	31	Mariner-N7_DR	TcMar	DNA	NO	1	3	1	Mariner-N7_DR
12	37407105	37449396	-	TALONT000548164	ENSDARG00000045036	4115	31	0.00753341	Mariner-N7_DR_dup6	31	Mariner-N7_DR	TcMar	DNA	NO	1	3	1	Mariner-N7_DR
12	37407105	37449396	-	TALONT000778821	ENSDARG00000045036	3840	31	0.00807292	Mariner-N7_DR_dup6	31	Mariner-N7_DR	TcMar	DNA	NO	1	3	1	Mariner-N7_DR
12	37407105	37449396	-	TALONT000778826	ENSDARG00000045036	4108	31	0.00754625	Mariner-N7_DR_dup6	31	Mariner-N7_DR	TcMar	DNA	NO	1	3	1	Mariner-N7_DR
12	42364157	42368296	-	TALONT000357583	ENSDARG00000099060	3195	31	0.00970266	hAT-N65_DR_dup3	31	hAT-N65_DR	hAT-Ac	DNA	YES	1	1	1	hAT-N65_DR
12	45511517	45657754	-	TALONT000550206	ENSDARG00000076702	5956	31	0.00520484	EnSpm-N18_DR_dup37	20	EnSpm-N18_DR	CMC-EnSpm	DNA	NO	2	10;17	2	EnSpm-N18_DR;DNA2-3_DR
19	32623230	32631312	-	TALONT000215834	ENSDARG00000018397	1787	31	0.0173475	DNA-8-13_DR_dup70	31	DNA-8-13_DR	hAT-Tip100	DNA	YES	1	1	1	DNA-8-13_DR
15	23678979	23692359	-	TALONT001113253	ENSDARG00000021985	3234	31	0.00958565	DNA7-N2_DR_dup22	31	DNA7-N2_DR	hAT-hAT6	DNA	NO	1	23	1	DNA7-N2_DR
15	30133778	30134389	+	ENSDART00000154173	ENSDARG00000069066	462	31	0.0670996	ANGEL_dup323	31	ANGEL	Kolobok	DNA	YES	1	1	1	ANGEL
23	9809540	9859989	-	ENSDART00000005015	ENSDARG00000011932	4696	31	0.00660136	L2-2_DRe_dup35	31	L2-2_DRe	L2	LINE	NO	1	20	1	L2-2_DRe
23	19106056	19118757	+	ENSDART00000140703	ENSDARG00000095322	1020	31	0.0303922	DNA-8-17_DR_dup1	31	DNA-8-17_DR	Zisupton	DNA	YES	1	1	1	DNA-8-17_DR
23	19106056	19119443	+	TALONT000278318	ENSDARG00000095322	1710	31	0.0181287	DNA-8-17_DR_dup1	31	DNA-8-17_DR	Zisupton	DNA	YES	1	1	1	DNA-8-17_DR
21	2316058	2322102	-	ENSDART00000162867	ENSDARG00000099612	968	31	0.0320248	TDR3C_dup33	31	TDR3C	hAT-Charlie	DNA	NO	1	3	1	TDR3C
21	21344368	21347380	+	ENSDART00000144938	ENSDARG00000095459	1215	31	0.0255144	DNA9-3_DR_dup39	31	DNA9-3_DR	MULE-MuDR	DNA	YES	1	1	1	DNA9-3_DR
10	41061112	41157135	-	TALONT000489550	ENSDARG00000077686	4572	31	0.0067804	DNA-TA-1_DR_dup3	31	DNA-TA-1_DR	CMC-EnSpm	DNA	NO	1	21	1	DNA-TA-1_DR
22	613622	621888	-	ENSDART00000135829	ENSDARG00000059360	811	31	0.0382244	DNA-8-13_DR_dup80	31	DNA-8-13_DR	hAT-Tip100	DNA	YES	1	1	1	DNA-8-13_DR
22	2931340	2937503	-	ENSDART00000092991	ENSDARG00000063559	876	31	0.0353881	DNA-N4_DR_dup21	31	DNA-N4_DR	DNA-N4_DR	DNA	NO	1	2	1	DNA-N4_DR
22	2931340	2937529	-	ENSDART00000131110	ENSDARG00000063559	869	31	0.0356732	DNA-N4_DR_dup21	31	DNA-N4_DR	DNA-N4_DR	DNA	NO	1	2	1	DNA-N4_DR
22	23275192	23413571	+	TALONT000811058	ENSDARG00000101868	3750	31	0.00826667	Dada-tL_DR_dup39	31	Dada-tL_DR	Dada	DNA	NO	1	14	1	Dada-tL_DR
5	29516844	29531948	-	ENSDART00000098360	ENSDARG00000068148	2028	32	0.0157791	Gypsy12-I_DR_dup2	32	Gypsy12-I_DR	Gypsy	LTR	NO	1	7	1	Gypsy12-I_DR
5	29516844	29531948	-	TALONT000131981	ENSDARG00000068148	2071	32	0.0154515	Gypsy12-I_DR_dup2	32	Gypsy12-I_DR	Gypsy	LTR	NO	1	7	1	Gypsy12-I_DR
6	6382633	6386324	-	TALONT000761687	ENSDARG00000097122	2345	32	0.0136461	DNA-8-27_DR_dup39	32	DNA-8-27_DR	hAT-Ac	DNA	NO	1	2	1	DNA-8-27_DR
6	18544791	18555148	+	TALONT000712085	ENSDARG00000101126	4281	32	0.00747489	DNA8-21_DR_dup185	32	DNA8-21_DR	Merlin	DNA	NO	1	13	1	DNA8-21_DR
2	32866587	33026045	+	ENSDART00000154101	ENSDARG00000097707	1577	32	0.0202917	Mariner-N7_DR_dup25	32	Mariner-N7_DR	TcMar	DNA	NO	1	4	1	Mariner-N7_DR
2	42005217	42017282	+	ENSDART00000143562	ENSDARG00000038669	2410	32	0.013278	DNA6-10_DR_dup92	32	DNA6-10_DR	DNA6-10_DR	DNA	NO	1	11	1	DNA6-10_DR
1	8694196	8702684	+	TALONT001015738	ENSDARG00000012458	2254	32	0.014197	HarbingerN3_DR_dup4	32	HarbingerN3_DR	PIF-Harbinger	DNA	NO	1	4	1	HarbingerN3_DR
1	47206278	47410446	+	TALONT000453146	ENSDARG00000036687	6728	32	0.00475624	HarbingerN6B_DR_dup1	32	HarbingerN6B_DR	PIF-Harbinger	DNA	YES	1	1	1	HarbingerN6B_DR
1	57269441	57317797	+	ENSDART00000149688	ENSDARG00000069194	2895	32	0.0110535	hAT-2n1_DR_dup4	21	hAT-2n1_DR	hAT-Charlie	DNA	NO	2	4;21	2	DNA8-25_DR;hAT-2n1_DR
1	57269441	57317797	+	TALONT000461062	ENSDARG00000069194	2803	32	0.0114163	hAT-2n1_DR_dup4	21	hAT-2n1_DR	hAT-Charlie	DNA	NO	2	4;21	2	DNA8-25_DR;hAT-2n1_DR
9	54237100	54283771	+	TALONT000544361	ENSDARG00000060521	4590	32	0.00697168	DNA6-10_DR_dup196	32	DNA6-10_DR	DNA6-10_DR	DNA	NO	1	22	1	DNA6-10_DR
16	42154035	42175617	-	TALONT001320937	ENSDARG00000060256	4036	32	0.00792864	HATN10_DR_dup42	32	HATN10_DR	hAT-Ac	DNA	NO	1	11	1	HATN10_DR
20	36396311	36416922	-	TALONT000499006	ENSDARG00000014013	2505	32	0.0127745	Kolobok-N2B_DR_dup14	32	Kolobok-N2B_DR	Kolobok-T2	DNA	NO	1	14	1	Kolobok-N2B_DR
20	46442580	46523077	+	TALONT000783057	ENSDARG00000041402	2503	32	0.0127847	DNA2-8_DR_dup112	32	DNA2-8_DR	CMC-EnSpm	DNA	NO	1	2	1	DNA2-8_DR
8	14986833	15080367	+	ENSDART00000191374	ENSDARG00000020131	1999	32	0.016008	hAT-N50_DR_dup19	32	hAT-N50_DR	hAT-Ac	DNA	YES	1	1	1	hAT-N50_DR
8	14986833	15078295	+	ENSDART00000171867	ENSDARG00000020131	2164	32	0.0147874	hAT-N50_DR_dup19	32	hAT-N50_DR	hAT-Ac	DNA	YES	1	1	1	hAT-N50_DR
8	25818622	25846188	-	TALONT000500974	ENSDARG00000055759	3305	32	0.0096823	DNA-6-N5_DR_dup191	18	DNA-6-N5_DR	DNA-6-N5_DR	DNA	NO	1	5	2	DNA-6-N5_DR;hAT-N141_DR
14	80685	93650	+	TALONT000145693	ENSDARG00000104388	3954	32	0.00809307	DIRS-15B_DR_dup19	18	DIRS-15B_DR	Ngaro	LTR	NO	2	9;11	2	DNA6-4_DR;DIRS-15B_DR
14	81235	93650	+	TALONT000260995	ENSDARG00000104388	3493	32	0.00916118	DIRS-15B_DR_dup19	18	DIRS-15B_DR	Ngaro	LTR	NO	2	9;11	2	DNA6-4_DR;DIRS-15B_DR
13	16922705	17118964	-	TALONT000134050	ENSDARG00000057166	1139	32	0.0280948	ANGEL_dup226	32	ANGEL	Kolobok	DNA	NO	1	4	1	ANGEL
13	28732101	28745754	+	TALONT000568418	ENSDARG00000010137	2966	32	0.0107889	DNA6-10_DR_dup34	30	DNA6-10_DR	DNA6-10_DR	DNA	NO	2	11;12	2	TDR3;DNA6-10_DR
13	28732101	28745754	+	TALONT000568421	ENSDARG00000010137	3541	32	0.009037	DNA6-10_DR_dup34	30	DNA6-10_DR	DNA6-10_DR	DNA	NO	2	11;12	2	TDR3;DNA6-10_DR
13	28732101	28745754	+	TALONT000793044	ENSDARG00000010137	2918	32	0.0109664	DNA6-10_DR_dup34	30	DNA6-10_DR	DNA6-10_DR	DNA	NO	2	11;12	2	TDR3;DNA6-10_DR
13	28732101	28745754	+	TALONT000942070	ENSDARG00000010137	2962	32	0.0108035	DNA6-10_DR_dup34	30	DNA6-10_DR	DNA6-10_DR	DNA	NO	2	11;12	2	TDR3;DNA6-10_DR
13	28732101	28745754	+	TALONT000942085	ENSDARG00000010137	3532	32	0.00906002	DNA6-10_DR_dup34	30	DNA6-10_DR	DNA6-10_DR	DNA	NO	2	11;12	2	TDR3;DNA6-10_DR
13	28732101	28745754	+	TALONT001088368	ENSDARG00000010137	2912	32	0.010989	DNA6-10_DR_dup34	30	DNA6-10_DR	DNA6-10_DR	DNA	NO	2	11;12	2	TDR3;DNA6-10_DR
13	28732101	28745754	+	TALONT001088377	ENSDARG00000010137	4022	32	0.00795624	DNA6-10_DR_dup34	30	DNA6-10_DR	DNA6-10_DR	DNA	NO	2	10;11	2	TDR3;DNA6-10_DR
13	28732101	28745754	+	TALONT001088384	ENSDARG00000010137	2933	32	0.0109103	DNA6-10_DR_dup34	30	DNA6-10_DR	DNA6-10_DR	DNA	NO	2	11;12	2	TDR3;DNA6-10_DR
13	28732101	28746242	+	TALONT001088389	ENSDARG00000010137	4550	32	0.00703297	DNA6-10_DR_dup34	30	DNA6-10_DR	DNA6-10_DR	DNA	NO	2	10;11	2	TDR3;DNA6-10_DR
13	28732101	28745754	+	TALONT001088403	ENSDARG00000010137	3556	32	0.00899888	DNA6-10_DR_dup34	30	DNA6-10_DR	DNA6-10_DR	DNA	NO	2	11;12	2	TDR3;DNA6-10_DR
13	28732101	28745754	+	TALONT001277827	ENSDARG00000010137	4072	32	0.00785855	DNA6-10_DR_dup34	30	DNA6-10_DR	DNA6-10_DR	DNA	NO	2	10;11	2	TDR3;DNA6-10_DR
13	28732101	28745754	+	TALONT001277830	ENSDARG00000010137	2909	32	0.0110003	DNA6-10_DR_dup34	30	DNA6-10_DR	DNA6-10_DR	DNA	NO	2	11;12	2	TDR3;DNA6-10_DR
13	28732101	28745754	+	TALONT001277833	ENSDARG00000010137	4076	32	0.00785083	DNA6-10_DR_dup34	30	DNA6-10_DR	DNA6-10_DR	DNA	NO	2	10;11	2	TDR3;DNA6-10_DR
13	28732101	28745754	+	TALONT001277842	ENSDARG00000010137	2952	32	0.0108401	DNA6-10_DR_dup34	30	DNA6-10_DR	DNA6-10_DR	DNA	NO	2	11;12	2	TDR3;DNA6-10_DR
13	28732101	28745754	+	TALONT001277847	ENSDARG00000010137	4037	32	0.00792668	DNA6-10_DR_dup34	30	DNA6-10_DR	DNA6-10_DR	DNA	NO	2	10;11	2	TDR3;DNA6-10_DR
13	28732101	28745754	+	TALONT001277870	ENSDARG00000010137	2927	32	0.0109327	DNA6-10_DR_dup34	30	DNA6-10_DR	DNA6-10_DR	DNA	NO	2	11;12	2	TDR3;DNA6-10_DR
13	28732101	28745754	+	TALONT001277902	ENSDARG00000010137	2972	32	0.0107672	DNA6-10_DR_dup34	30	DNA6-10_DR	DNA6-10_DR	DNA	NO	2	11;12	2	TDR3;DNA6-10_DR
13	28732101	28745754	+	TALONT001277955	ENSDARG00000010137	3589	32	0.00891613	DNA6-10_DR_dup34	30	DNA6-10_DR	DNA6-10_DR	DNA	NO	2	11;12	2	TDR3;DNA6-10_DR
13	28732101	28745754	+	TALONT001452868	ENSDARG00000010137	2958	32	0.0108181	DNA6-10_DR_dup34	30	DNA6-10_DR	DNA6-10_DR	DNA	NO	2	11;12	2	TDR3;DNA6-10_DR
13	28732101	28745754	+	TALONT001452871	ENSDARG00000010137	3591	32	0.00891117	DNA6-10_DR_dup34	30	DNA6-10_DR	DNA6-10_DR	DNA	NO	2	11;12	2	TDR3;DNA6-10_DR
13	28732101	28745754	+	TALONT001452873	ENSDARG00000010137	3575	32	0.00895105	DNA6-10_DR_dup34	30	DNA6-10_DR	DNA6-10_DR	DNA	NO	2	11;12	2	TDR3;DNA6-10_DR
13	28732101	28745754	+	TALONT001452874	ENSDARG00000010137	3581	32	0.00893605	DNA6-10_DR_dup34	30	DNA6-10_DR	DNA6-10_DR	DNA	NO	2	11;12	2	TDR3;DNA6-10_DR
13	28732101	28745754	+	TALONT001452898	ENSDARG00000010137	2948	32	0.0108548	DNA6-10_DR_dup34	30	DNA6-10_DR	DNA6-10_DR	DNA	NO	2	11;12	2	TDR3;DNA6-10_DR
13	28732101	28745754	+	TALONT001452942	ENSDARG00000010137	3546	32	0.00902425	DNA6-10_DR_dup34	30	DNA6-10_DR	DNA6-10_DR	DNA	NO	2	11;12	2	TDR3;DNA6-10_DR
13	28732101	28745754	+	TALONT001613601	ENSDARG00000010137	3595	32	0.00890125	DNA6-10_DR_dup34	30	DNA6-10_DR	DNA6-10_DR	DNA	NO	2	11;12	2	TDR3;DNA6-10_DR
13	28732101	28745754	+	TALONT001613639	ENSDARG00000010137	3550	32	0.00901408	DNA6-10_DR_dup34	30	DNA6-10_DR	DNA6-10_DR	DNA	NO	2	11;12	2	TDR3;DNA6-10_DR
13	28732101	28745754	+	TALONT001863423	ENSDARG00000010137	2968	32	0.0107817	DNA6-10_DR_dup34	30	DNA6-10_DR	DNA6-10_DR	DNA	NO	2	11;12	2	TDR3;DNA6-10_DR
13	28732101	28745754	+	TALONT001863495	ENSDARG00000010137	3571	32	0.00896108	DNA6-10_DR_dup34	30	DNA6-10_DR	DNA6-10_DR	DNA	NO	2	11;12	2	TDR3;DNA6-10_DR
13	36705591	36761379	-	TALONT000140425	ENSDARG00000039125	3652	32	0.00876232	DNA-8-5_DR_dup17	32	DNA-8-5_DR	hAT-Ac	DNA	NO	1	19	1	DNA-8-5_DR
13	36705591	36761379	-	TALONT000140426	ENSDARG00000039125	3670	32	0.00871935	DNA-8-5_DR_dup17	32	DNA-8-5_DR	hAT-Ac	DNA	NO	1	20	1	DNA-8-5_DR
13	36705591	36761379	-	TALONT000140427	ENSDARG00000039125	3697	32	0.00865567	DNA-8-5_DR_dup17	32	DNA-8-5_DR	hAT-Ac	DNA	NO	1	20	1	DNA-8-5_DR
13	36705591	36761379	-	TALONT000943900	ENSDARG00000039125	3673	32	0.00871222	DNA-8-5_DR_dup17	32	DNA-8-5_DR	hAT-Ac	DNA	NO	1	20	1	DNA-8-5_DR
13	36705595	36761379	-	TALONT000140466	ENSDARG00000039125	3696	32	0.00865801	DNA-8-5_DR_dup17	32	DNA-8-5_DR	hAT-Ac	DNA	NO	1	20	1	DNA-8-5_DR
13	36705595	36761379	-	TALONT000140543	ENSDARG00000039125	3651	32	0.00876472	DNA-8-5_DR_dup17	32	DNA-8-5_DR	hAT-Ac	DNA	NO	1	19	1	DNA-8-5_DR
13	36705898	36761316	-	TALONT000140633	ENSDARG00000039125	3255	32	0.00983103	DNA-8-5_DR_dup17	32	DNA-8-5_DR	hAT-Ac	DNA	NO	1	19	1	DNA-8-5_DR
18	5875268	5912156	+	TALONT000198153	ENSDARG00000088817	3552	32	0.00900901	EnSpm-N1_DR_dup51	32	EnSpm-N1_DR	CMC-EnSpm	DNA	NO	1	27	1	EnSpm-N1_DR
18	50523324	50532543	+	TALONT000093684	ENSDARG00000040286	1279	32	0.0250195	Zisupton-1_DR_dup28	20	Zisupton-1_DR	Zisupton	DNA	YES	2	1;9	2	Zisupton-1_DR;hAT-N35B_DR
12	3964351	3978306	-	TALONT000918992	ENSDARG00000076439	4297	32	0.00744706	IS3EU-1_DR_dup37	32	IS3EU-1_DR	IS3EU	DNA	NO	1	8	1	IS3EU-1_DR
12	9305832	9315802	+	ENSDART00000142488	ENSDARG00000062943	1325	32	0.0241509	BEL13-I_DR_dup1	32	BEL13-I_DR	Pao	LTR	NO	1	5	1	BEL13-I_DR
12	9815039	9840817	+	TALONT000526514	ENSDARG00000002546	2288	32	0.013986	Gypsy76-LTR_DR_dup1	32	Gypsy76-LTR_DR	Gypsy	LTR	YES	1	1	1	Gypsy76-LTR_DR
12	9815039	9840819	+	TALONT000526516	ENSDARG00000002546	2451	32	0.0130559	Gypsy76-LTR_DR_dup1	32	Gypsy76-LTR_DR	Gypsy	LTR	YES	1	1	1	Gypsy76-LTR_DR
19	74327	82516	-	TALONT001346055	ENSDARG00000014569	2993	32	0.0106916	EnSpm-7_DR_dup105	32	EnSpm-7_DR	CMC-EnSpm	DNA	NO	1	3	1	EnSpm-7_DR
19	12030832	12079927	-	TALONT001166851	ENSDARG00000012040	5359	32	0.00597126	HATN8_DR_dup50	32	HATN8_DR	Zisupton	DNA	YES	1	1	1	HATN8_DR
19	47832205	47916861	+	TALONT000707419	ENSDARG00000117786	3526	32	0.00907544	hAT-N32_DR_dup3	32	hAT-N32_DR	hAT-Charlie	DNA	NO	1	2	1	hAT-N32_DR
19	47832205	47916836	+	TALONT000707421	ENSDARG00000117786	3459	32	0.00925123	hAT-N32_DR_dup3	32	hAT-N32_DR	hAT-Charlie	DNA	NO	1	2	1	hAT-N32_DR
19	47832853	47922207	+	TALONT000707441	ENSDARG00000117786	3266	32	0.00979792	hAT-N32_DR_dup3	32	hAT-N32_DR	hAT-Charlie	DNA	NO	1	2	1	hAT-N32_DR
19	47832853	47927260	+	TALONT000707460	ENSDARG00000117786	3562	32	0.00898372	hAT-N32_DR_dup3	32	hAT-N32_DR	hAT-Charlie	DNA	NO	1	2	1	hAT-N32_DR
19	47832853	47922207	+	TALONT000707591	ENSDARG00000117786	3224	32	0.00992556	hAT-N32_DR_dup3	32	hAT-N32_DR	hAT-Charlie	DNA	NO	1	2	1	hAT-N32_DR
19	47832853	47916861	+	TALONT000738630	ENSDARG00000117786	2889	32	0.0110765	hAT-N32_DR_dup3	32	hAT-N32_DR	hAT-Charlie	DNA	NO	1	2	1	hAT-N32_DR
23	4348265	4357768	+	TALONT001259765	ENSDARG00000095241	3187	32	0.0100408	DNAX-23_DR_dup49	32	DNAX-23_DR	DNAX-23_DR	DNA	NO	1	8	1	DNAX-23_DR
23	19612294	19632579	+	TALONT001071260	ENSDARG00000092281	3356	32	0.00953516	HATN4_DR_dup38	32	HATN4_DR	hAT-Charlie	DNA	YES	1	1	1	HATN4_DR
23	37955041	37974323	+	ENSDART00000087148	ENSDARG00000061240	1441	32	0.0222068	ANGEL_dup793	32	ANGEL	Kolobok	DNA	NO	1	3	1	ANGEL
23	42765700	42810664	-	TALONT000831976	ENSDARG00000023840	3226	32	0.0099194	DNA2-15_DR_dup63	32	DNA2-15_DR	hAT-Ac	DNA	NO	1	16	1	DNA2-15_DR
11	1935893	1946313	+	TALONT000225578	ENSDARG00000096842	1173	32	0.0272805	hAT-N134_DR_dup27	32	hAT-N134_DR	hAT	DNA	NO	1	3	1	hAT-N134_DR
10	17747880	17759878	+	TALONT000474004	ENSDARG00000011743	4719	32	0.0067811	HATN1_DR_dup4	32	HATN1_DR	hAT	DNA	NO	1	3	1	HATN1_DR
10	41986709	42021012	+	TALONT000490000	ENSDARG00000060847	6668	32	0.00479904	DNA-2-30B_DR_dup11	32	DNA-2-30B_DR	DNA-2-30B_DR	DNA	NO	1	18	1	DNA-2-30B_DR
24	1626611	2274501	-	TALONT001081138	ENSDARG00000110804	4650	32	0.00688172	DNA-X-16_DR_dup85	32	DNA-X-16_DR	DNA-X-16_DR	DNA	NO	1	22	1	DNA-X-16_DR
22	16191271	16270462	-	TALONT000554613	ENSDARG00000057016	4612	32	0.00693842	IS3EU-3_DR_dup51	16	IS3EU-3_DR	IS3EU	DNA	NO	2	16;17	2	hAT-N66B_DR;IS3EU-3_DR
25	20997678	21069635	-	TALONT000608977	ENSDARG00000044760	3584	32	0.00892857	DNA-8-13_DR_dup94	32	DNA-8-13_DR	hAT?	DNA	YES	1	1	1	DNA-8-13_DR
2	51856389	51859525	+	TALONT000129596	TALONG000037060	3137	32	0.0102008	EnSpm-12_DR_dup10	32	EnSpm-12_DR	CMC-EnSpm	DNA	YES	1	1	1	EnSpm-12_DR
4	8045564	8155571	-	ENSDART00000134887	ENSDARG00000039392	10354	33	0.00318717	L1-11_DR_dup11	33	L1-11_DR	L1	LINE	YES	1	1	1	L1-11_DR
4	8045564	8155571	-	TALONT000656155	ENSDARG00000039392	10336	33	0.00319272	L1-11_DR_dup11	33	L1-11_DR	L1	LINE	YES	1	1	1	L1-11_DR
4	8045564	8155571	-	TALONT000656170	ENSDARG00000039392	10300	33	0.00320388	L1-11_DR_dup11	33	L1-11_DR	L1	LINE	YES	1	1	1	L1-11_DR
4	8045564	8155571	-	TALONT001317053	ENSDARG00000039392	10468	33	0.00315246	L1-11_DR_dup11	33	L1-11_DR	L1	LINE	YES	1	1	1	L1-11_DR
4	8046433	8155571	-	TALONT001125842	ENSDARG00000039392	5826	33	0.00566426	L1-11_DR_dup11	33	L1-11_DR	L1	LINE	YES	1	1	1	L1-11_DR
4	8047619	8155571	-	TALONT000656193	ENSDARG00000039392	8263	33	0.00399371	L1-11_DR_dup11	33	L1-11_DR	L1	LINE	YES	1	1	1	L1-11_DR
7	13639473	13678709	+	TALONT000263330	ENSDARG00000029063	3488	33	0.00946101	hAT-N66B_DR_dup140	33	hAT-N66B_DR	hAT-Charlie	DNA	NO	1	15	1	hAT-N66B_DR
7	38688489	38690143	+	ENSDART00000162479	ENSDARG00000098951	874	33	0.0377574	HATN4_DR_dup67	33	HATN4_DR	hAT-Charlie	DNA	YES	1	1	1	HATN4_DR
3	1150348	1156033	+	ENSDART00000148524	ENSDARG00000038027	1495	33	0.0220736	DNA-8-5_DR_dup52	33	DNA-8-5_DR	hAT-Ac	DNA	NO	1	5	2	DNA-8-5_DR;EnSpm-9_DR
3	1150348	1156033	+	TALONT000197406	ENSDARG00000038027	1463	33	0.0225564	DNA-8-5_DR_dup52	33	DNA-8-5_DR	hAT-Ac	DNA	NO	1	5	2	DNA-8-5_DR;EnSpm-9_DR
3	1150386	1156033	+	TALONT000089180	ENSDARG00000038027	1395	33	0.0236559	DNA-8-5_DR_dup52	33	DNA-8-5_DR	hAT-Ac	DNA	NO	1	5	2	DNA-8-5_DR;EnSpm-9_DR
3	1150386	1156033	+	TALONT000089182	ENSDARG00000038027	1392	33	0.0237069	DNA-8-5_DR_dup52	33	DNA-8-5_DR	hAT-Ac	DNA	NO	1	5	2	DNA-8-5_DR;EnSpm-9_DR
3	5035028	5044463	+	TALONT000089761	ENSDARG00000102795	2097	33	0.0157368	EnSpm-4N2_DR_dup23	33	EnSpm-4N2_DR	CMC-EnSpm	DNA	NO	1	3	2	TDR3;EnSpm-4N2_DR
3	5035028	5044463	+	TALONT000197923	ENSDARG00000102795	3136	33	0.010523	EnSpm-4N2_DR_dup23	33	EnSpm-4N2_DR	CMC-EnSpm	DNA	NO	1	3	2	TDR3;EnSpm-4N2_DR
3	5035028	5044936	+	TALONT000306244	ENSDARG00000102795	4096	33	0.00805664	EnSpm-4N2_DR_dup23	33	EnSpm-4N2_DR	CMC-EnSpm	DNA	NO	1	3	2	TDR3;EnSpm-4N2_DR
3	5035028	5044936	+	TALONT000306245	ENSDARG00000102795	3047	33	0.0108303	EnSpm-4N2_DR_dup23	33	EnSpm-4N2_DR	CMC-EnSpm	DNA	NO	1	3	2	TDR3;EnSpm-4N2_DR
3	5035028	5044463	+	TALONT000306273	ENSDARG00000102795	3185	33	0.0103611	EnSpm-4N2_DR_dup23	33	EnSpm-4N2_DR	CMC-EnSpm	DNA	NO	1	3	2	TDR3;EnSpm-4N2_DR
3	5035028	5044936	+	TALONT000306282	ENSDARG00000102795	3818	33	0.00864327	EnSpm-4N2_DR_dup23	33	EnSpm-4N2_DR	CMC-EnSpm	DNA	NO	1	3	2	TDR3;EnSpm-4N2_DR
3	5035028	5044463	+	TALONT000618111	ENSDARG00000102795	3877	33	0.00851174	EnSpm-4N2_DR_dup23	33	EnSpm-4N2_DR	CMC-EnSpm	DNA	NO	1	3	2	TDR3;EnSpm-4N2_DR
3	5035028	5044936	+	TALONT000618114	ENSDARG00000102795	4371	33	0.00754976	EnSpm-4N2_DR_dup23	33	EnSpm-4N2_DR	CMC-EnSpm	DNA	NO	1	3	2	TDR3;EnSpm-4N2_DR
3	5035028	5044463	+	TALONT000618118	ENSDARG00000102795	3174	33	0.010397	EnSpm-4N2_DR_dup23	33	EnSpm-4N2_DR	CMC-EnSpm	DNA	NO	1	3	2	TDR3;EnSpm-4N2_DR
3	5035028	5044936	+	TALONT000618119	ENSDARG00000102795	3917	33	0.00842481	EnSpm-4N2_DR_dup23	33	EnSpm-4N2_DR	CMC-EnSpm	DNA	NO	1	3	2	TDR3;EnSpm-4N2_DR
3	5035028	5044936	+	TALONT000618122	ENSDARG00000102795	4159	33	0.0079346	EnSpm-4N2_DR_dup23	33	EnSpm-4N2_DR	CMC-EnSpm	DNA	NO	1	3	2	TDR3;EnSpm-4N2_DR
3	5035028	5044936	+	TALONT000618128	ENSDARG00000102795	1772	33	0.018623	EnSpm-4N2_DR_dup23	33	EnSpm-4N2_DR	CMC-EnSpm	DNA	NO	1	3	2	TDR3;EnSpm-4N2_DR
3	5035028	5044936	+	TALONT000618131	ENSDARG00000102795	3669	33	0.00899428	EnSpm-4N2_DR_dup23	33	EnSpm-4N2_DR	CMC-EnSpm	DNA	NO	1	3	2	TDR3;EnSpm-4N2_DR
3	5035028	5044936	+	TALONT000618150	ENSDARG00000102795	4166	33	0.00792127	EnSpm-4N2_DR_dup23	33	EnSpm-4N2_DR	CMC-EnSpm	DNA	NO	1	3	2	TDR3;EnSpm-4N2_DR
3	5035028	5044936	+	TALONT000618161	ENSDARG00000102795	3458	33	0.00954309	EnSpm-4N2_DR_dup23	33	EnSpm-4N2_DR	CMC-EnSpm	DNA	NO	1	3	2	TDR3;EnSpm-4N2_DR
3	5035028	5044936	+	TALONT000618208	ENSDARG00000102795	3707	33	0.00890208	EnSpm-4N2_DR_dup23	33	EnSpm-4N2_DR	CMC-EnSpm	DNA	NO	1	3	2	TDR3;EnSpm-4N2_DR
3	5035028	5044936	+	TALONT000618215	ENSDARG00000102795	3775	33	0.00874172	EnSpm-4N2_DR_dup23	33	EnSpm-4N2_DR	CMC-EnSpm	DNA	NO	1	3	2	TDR3;EnSpm-4N2_DR
3	5035028	5044936	+	TALONT000618232	ENSDARG00000102795	4102	33	0.00804486	EnSpm-4N2_DR_dup23	33	EnSpm-4N2_DR	CMC-EnSpm	DNA	NO	1	3	2	TDR3;EnSpm-4N2_DR
3	5035028	5044463	+	TALONT000618265	ENSDARG00000102795	3206	33	0.0102932	EnSpm-4N2_DR_dup23	33	EnSpm-4N2_DR	CMC-EnSpm	DNA	NO	1	3	2	TDR3;EnSpm-4N2_DR
3	5035028	5044936	+	TALONT000618268	ENSDARG00000102795	4367	33	0.00755668	EnSpm-4N2_DR_dup23	33	EnSpm-4N2_DR	CMC-EnSpm	DNA	NO	1	3	2	TDR3;EnSpm-4N2_DR
3	5035028	5044936	+	TALONT000618300	ENSDARG00000102795	3651	33	0.00903862	EnSpm-4N2_DR_dup23	33	EnSpm-4N2_DR	CMC-EnSpm	DNA	NO	1	3	2	TDR3;EnSpm-4N2_DR
3	17346532	17524441	+	TALONT000201717	ENSDARG00000062575	4330	33	0.00762125	hAT-N127_DR_dup165	33	hAT-N127_DR	hAT-Charlie	DNA	NO	1	7	1	hAT-N127_DR
3	17346532	17524441	+	TALONT000310862	ENSDARG00000062575	3937	33	0.00838202	hAT-N127_DR_dup165	33	hAT-N127_DR	hAT-Charlie	DNA	NO	1	8	1	hAT-N127_DR
3	45711033	45715896	+	TALONT000642822	ENSDARG00000059610	1670	33	0.0197605	hAT-N127_DR_dup172	33	hAT-N127_DR	hAT-Charlie	DNA	YES	1	1	1	hAT-N127_DR
6	27062553	27088692	+	ENSDART00000149429	ENSDARG00000052129	2555	33	0.0129159	hAT-11_DR_dup229	33	hAT-11_DR	hAT-Tip100	DNA	NO	1	3	1	hAT-11_DR
6	48977308	49049019	+	TALONT000161233	ENSDARG00000016963	2340	33	0.0141026	Gypsy94-LTR_DR_dup6	33	Gypsy94-LTR_DR	Gypsy	LTR	YES	1	1	1	Gypsy94-LTR_DR
6	48977308	49048668	+	TALONT000257013	ENSDARG00000016963	2097	33	0.0157368	Gypsy94-LTR_DR_dup6	33	Gypsy94-LTR_DR	Gypsy	LTR	YES	1	1	1	Gypsy94-LTR_DR
6	58280936	58397767	+	TALONT000719565	ENSDARG00000088899	5310	33	0.00621469	ERV1-N3-I_DR_dup143	33	ERV1-N3-I_DR	ERV1	LTR	NO	1	24	1	ERV1-N3-I_DR
6	58289335	58395483	+	ENSDART00000177399	ENSDARG00000088899	4473	33	0.0073776	ERV1-N3-I_DR_dup143	33	ERV1-N3-I_DR	ERV1	LTR	NO	1	23	1	ERV1-N3-I_DR
2	21399847	21438492	-	TALONT000118463	ENSDARG00000034080	2343	33	0.0140845	TDR20_dup14	33	TDR20	Merlin	DNA	NO	1	10	1	TDR20
2	41524238	41544421	+	TALONT001189289	ENSDARG00000014986	4191	33	0.00787402	TDR23_dup63	33	TDR23	TDR23	DNA	NO	1	4	1	TDR23
1	8022320	8125174	-	TALONT000430206	ENSDARG00000100166	6268	33	0.00526484	DNA-6-N5_DR_dup1	33	DNA-6-N5_DR	DNA-6-N5_DR	DNA	YES	1	1	1	DNA-6-N5_DR
9	18800678	18815684	-	TALONT000066913	ENSDARG00000038306	3769	33	0.00875564	hAT-N108_DR_dup19	33	hAT-N108_DR	hAT-Ac	DNA	NO	1	2	1	hAT-N108_DR
9	27393473	27396404	-	ENSDART00000136412	ENSDARG00000030636	832	33	0.0396635	DNA-5-8B_DR_dup107	33	DNA-5-8B_DR	hAT-hAT5	DNA	NO	1	5	2	DNA-5-8B_DR;DNA8-21_DR
9	48943471	49061516	+	TALONT000077514	ENSDARG00000087203	2244	33	0.0147059	EnSpm-N17_DR_dup98	33	EnSpm-N17_DR	TcMar	DNA	NO	1	18	1	EnSpm-N17_DR
16	2899611	2964468	+	TALONT000286171	ENSDARG00000075337	2135	33	0.0154567	Dada-U1A_DR_dup84	33	Dada-U1A_DR	Dada	DNA	NO	1	10	1	Dada-U1A_DR
16	41794715	41805240	-	ENSDART00000034078	ENSDARG00000027099	1941	33	0.0170015	DNA2-7_DR_dup48	33	DNA2-7_DR	DNA2-7_DR	DNA	YES	1	1	1	DNA2-7_DR
20	31217495	31231122	+	ENSDART00000020252	ENSDARG00000009001	2058	33	0.016035	DNA-X-17_DR_dup18	33	DNA-X-17_DR	DNA-X-17_DR	DNA	YES	1	1	1	DNA-X-17_DR
8	22521729	22542739	-	TALONT001202178	ENSDARG00000074758	4679	33	0.00705279	TDR17B_dup106	33	TDR17B	Sola-1	DNA	YES	1	1	1	TDR17B
14	31090151	31163670	-	TALONT000592096	ENSDARG00000015472	3866	33	0.00853595	Kolobok-N10B_DR_dup48	33	Kolobok-N10B_DR	Kolobok	DNA	YES	1	1	1	Kolobok-N10B_DR
14	31090151	31163670	-	TALONT001293933	ENSDARG00000015472	3960	33	0.00833333	Kolobok-N10B_DR_dup48	33	Kolobok-N10B_DR	Kolobok	DNA	YES	1	1	1	Kolobok-N10B_DR
14	31090151	31163989	-	TALONT001466539	ENSDARG00000015472	4039	33	0.00817034	Kolobok-N10B_DR_dup48	33	Kolobok-N10B_DR	Kolobok	DNA	NO	1	2	1	Kolobok-N10B_DR
14	31090151	31163989	-	TALONT001466547	ENSDARG00000015472	4168	33	0.00791747	Kolobok-N10B_DR_dup48	33	Kolobok-N10B_DR	Kolobok	DNA	NO	1	2	1	Kolobok-N10B_DR
14	31090151	31163989	-	TALONT001466586	ENSDARG00000015472	4314	33	0.00764951	Kolobok-N10B_DR_dup48	33	Kolobok-N10B_DR	Kolobok	DNA	YES	1	1	1	Kolobok-N10B_DR
14	31090151	31163989	-	TALONT001466587	ENSDARG00000015472	4133	33	0.00798451	Kolobok-N10B_DR_dup48	33	Kolobok-N10B_DR	Kolobok	DNA	NO	1	2	1	Kolobok-N10B_DR
[truncated: 23,084 more rows]

## Sheet: Data S3
Dataset S3 Annotation results of gene transcripts
Chr	Start	End	Strand	isoform	gene	isoform_length	overlapped_length	overlapped_proportion	max_overlapped_TE	max_overlapped_length	subfamily	family	class	Number_of_exon_overlap_TE	FirstExon	all_exon_overlap	Number_of_TE_type	TE_subfamily
4	56667	62087	-	TALONT000112386	ENSDARG00000098311	NA	NA	NA	NA	NA	NA	NA	NA	NA	NA	NA	NA	NA
4	56667	106330	-	TALONT000112387	ENSDARG00000098311	NA	NA	NA	NA	NA	NA	NA	NA	NA	NA	NA	NA	NA
4	56667	106330	-	TALONT000112389	ENSDARG00000098311	NA	NA	NA	NA	NA	NA	NA	NA	NA	NA	NA	NA	NA
4	56667	106330	-	TALONT000112393	ENSDARG00000098311	NA	NA	NA	NA	NA	NA	NA	NA	NA	NA	NA	NA	NA
4	56667	62087	-	TALONT000217819	ENSDARG00000098311	NA	NA	NA	NA	NA	NA	NA	NA	NA	NA	NA	NA	NA
4	56667	62013	-	TALONT000217845	ENSDARG00000098311	NA	NA	NA	NA	NA	NA	NA	NA	NA	NA	NA	NA	NA
4	56667	62087	-	TALONT001483738	ENSDARG00000098311	NA	NA	NA	NA	NA	NA	NA	NA	NA	NA	NA	NA	NA
4	73424	106330	-	TALONT000653237	ENSDARG00000098311	NA	NA	NA	NA	NA	NA	NA	NA	NA	NA	NA	NA	NA
4	134412	149334	-	ENSDART00000163280	ENSDARG00000103095	NA	NA	NA	NA	NA	NA	NA	NA	NA	NA	NA	NA	NA
4	269443	277081	-	ENSDART00000166174	ENSDARG00000100660	NA	NA	NA	NA	NA	NA	NA	NA	NA	NA	NA	NA	NA
4	269443	277081	-	TALONT000112420	ENSDARG00000100660	NA	NA	NA	NA	NA	NA	NA	NA	NA	NA	NA	NA	NA
4	306036	308006	+	ENSDART00000103659	ENSDARG00000070546	NA	NA	NA	NA	NA	NA	NA	NA	NA	NA	NA	NA	NA
4	308707	317971	+	ENSDART00000067489	ENSDARG00000045914	NA	NA	NA	NA	NA	NA	NA	NA	NA	NA	NA	NA	NA
4	325028	330748	-	ENSDART00000067488	ENSDARG00000045913	NA	NA	NA	NA	NA	NA	NA	NA	NA	NA	NA	NA	NA
4	357825	385796	+	ENSDART00000103645	ENSDARG00000045910	NA	NA	NA	NA	NA	NA	NA	NA	NA	NA	NA	NA	NA
4	359970	385484	+	TALONT000218217	ENSDARG00000045910	NA	NA	NA	NA	NA	NA	NA	NA	NA	NA	NA	NA	NA
4	400376	401850	+	ENSDART00000148638	ENSDARG00000095951	NA	NA	NA	NA	NA	NA	NA	NA	NA	NA	NA	NA	NA
4	400376	402626	+	TALONT000218222	ENSDARG00000095951	NA	NA	NA	NA	NA	NA	NA	NA	NA	NA	NA	NA	NA
4	646154	675427	+	ENSDART00000171138	ENSDARG00000099652	NA	NA	NA	NA	NA	NA	NA	NA	NA	NA	NA	NA	NA
4	646154	675427	+	TALONT000653470	ENSDARG00000099652	NA	NA	NA	NA	NA	NA	NA	NA	NA	NA	NA	NA	NA
4	646154	675427	+	TALONT001483879	ENSDARG00000099652	NA	NA	NA	NA	NA	NA	NA	NA	NA	NA	NA	NA	NA
4	676710	685412	-	ENSDART00000168167	ENSDARG00000101047	NA	NA	NA	NA	NA	NA	NA	NA	NA	NA	NA	NA	NA
4	686157	700697	+	ENSDART00000169748	ENSDARG00000099833	NA	NA	NA	NA	NA	NA	NA	NA	NA	NA	NA	NA	NA
4	736395	737520	+	ENSDART00000150698	ENSDARG00000096118	NA	NA	NA	NA	NA	NA	NA	NA	NA	NA	NA	NA	NA
4	764100	779796	-	ENSDART00000128743	ENSDARG00000016968	NA	NA	NA	NA	NA	NA	NA	NA	NA	NA	NA	NA	NA
4	783644	797858	-	ENSDART00000170012	ENSDARG00000102878	NA	NA	NA	NA	NA	NA	NA	NA	NA	NA	NA	NA	NA
4	842010	845033	+	ENSDART00000067461	ENSDARG00000045898	NA	NA	NA	NA	NA	NA	NA	NA	NA	NA	NA	NA	NA
4	882432	889701	-	TALONT001651791	ENSDARG00000013789	NA	NA	NA	NA	NA	NA	NA	NA	NA	NA	NA	NA	NA
4	882664	898783	-	TALONT001886097	ENSDARG00000013789	NA	NA	NA	NA	NA	NA	NA	NA	NA	NA	NA	NA	NA
4	882745	889701	-	TALONT001315797	ENSDARG00000013789	NA	NA	NA	NA	NA	NA	NA	NA	NA	NA	NA	NA	NA
4	927642	948842	-	TALONT000330339	ENSDARG00000013789	NA	NA	NA	NA	NA	NA	NA	NA	NA	NA	NA	NA	NA
4	958051	965267	-	ENSDART00000093289	ENSDARG00000063686	NA	NA	NA	NA	NA	NA	NA	NA	NA	NA	NA	NA	NA
4	985960	992148	-	ENSDART00000160902	ENSDARG00000099313	NA	NA	NA	NA	NA	NA	NA	NA	NA	NA	NA	NA	NA
4	1516792	1564921	+	TALONT000112602	ENSDARG00000018149	NA	NA	NA	NA	NA	NA	NA	NA	NA	NA	NA	NA	NA
4	1619584	1640356	+	TALONT000112616	ENSDARG00000045885	NA	NA	NA	NA	NA	NA	NA	NA	NA	NA	NA	NA	NA
4	1619584	1640356	+	TALONT000112617	ENSDARG00000045885	NA	NA	NA	NA	NA	NA	NA	NA	NA	NA	NA	NA	NA
4	1619584	1640356	+	TALONT000112618	ENSDARG00000045885	NA	NA	NA	NA	NA	NA	NA	NA	NA	NA	NA	NA	NA
4	1619584	1640356	+	TALONT000112623	ENSDARG00000045885	NA	NA	NA	NA	NA	NA	NA	NA	NA	NA	NA	NA	NA
4	1619584	1631682	+	TALONT000112636	ENSDARG00000045885	NA	NA	NA	NA	NA	NA	NA	NA	NA	NA	NA	NA	NA
4	1619584	1640356	+	TALONT000112640	ENSDARG00000045885	NA	NA	NA	NA	NA	NA	NA	NA	NA	NA	NA	NA	NA
4	1619584	1640356	+	TALONT000112641	ENSDARG00000045885	NA	NA	NA	NA	NA	NA	NA	NA	NA	NA	NA	NA	NA
4	1619584	1640356	+	TALONT000218749	ENSDARG00000045885	NA	NA	NA	NA	NA	NA	NA	NA	NA	NA	NA	NA	NA
4	1619584	1640356	+	TALONT000218752	ENSDARG00000045885	NA	NA	NA	NA	NA	NA	NA	NA	NA	NA	NA	NA	NA
4	1619584	1640356	+	TALONT000218758	ENSDARG00000045885	NA	NA	NA	NA	NA	NA	NA	NA	NA	NA	NA	NA	NA
4	1619584	1640356	+	TALONT000218765	ENSDARG00000045885	NA	NA	NA	NA	NA	NA	NA	NA	NA	NA	NA	NA	NA
4	1619584	1640356	+	TALONT000218767	ENSDARG00000045885	NA	NA	NA	NA	NA	NA	NA	NA	NA	NA	NA	NA	NA
4	1619584	1640356	+	TALONT000218790	ENSDARG00000045885	NA	NA	NA	NA	NA	NA	NA	NA	NA	NA	NA	NA	NA
4	1619584	1639720	+	TALONT000330459	ENSDARG00000045885	NA	NA	NA	NA	NA	NA	NA	NA	NA	NA	NA	NA	NA
4	1619584	1640356	+	TALONT000653763	ENSDARG00000045885	NA	NA	NA	NA	NA	NA	NA	NA	NA	NA	NA	NA	NA
4	1619584	1640356	+	TALONT000653768	ENSDARG00000045885	NA	NA	NA	NA	NA	NA	NA	NA	NA	NA	NA	NA	NA
4	1619584	1640356	+	TALONT000653781	ENSDARG00000045885	NA	NA	NA	NA	NA	NA	NA	NA	NA	NA	NA	NA	NA
4	1619584	1640356	+	TALONT000653840	ENSDARG00000045885	NA	NA	NA	NA	NA	NA	NA	NA	NA	NA	NA	NA	NA
4	1619584	1640356	+	TALONT000653872	ENSDARG00000045885	NA	NA	NA	NA	NA	NA	NA	NA	NA	NA	NA	NA	NA
4	1619584	1640356	+	TALONT000653876	ENSDARG00000045885	NA	NA	NA	NA	NA	NA	NA	NA	NA	NA	NA	NA	NA
4	1619584	1640356	+	TALONT000653883	ENSDARG00000045885	NA	NA	NA	NA	NA	NA	NA	NA	NA	NA	NA	NA	NA
4	1619584	1640356	+	TALONT000876776	ENSDARG00000045885	NA	NA	NA	NA	NA	NA	NA	NA	NA	NA	NA	NA	NA
4	1619584	1640356	+	TALONT000876796	ENSDARG00000045885	NA	NA	NA	NA	NA	NA	NA	NA	NA	NA	NA	NA	NA
4	1619584	1640356	+	TALONT000876833	ENSDARG00000045885	NA	NA	NA	NA	NA	NA	NA	NA	NA	NA	NA	NA	NA
4	1619584	1640356	+	TALONT000983408	ENSDARG00000045885	NA	NA	NA	NA	NA	NA	NA	NA	NA	NA	NA	NA	NA
4	1619584	1640356	+	TALONT000983418	ENSDARG00000045885	NA	NA	NA	NA	NA	NA	NA	NA	NA	NA	NA	NA	NA
4	1619584	1640356	+	TALONT000983431	ENSDARG00000045885	NA	NA	NA	NA	NA	NA	NA	NA	NA	NA	NA	NA	NA
4	1619584	1640356	+	TALONT000983451	ENSDARG00000045885	NA	NA	NA	NA	NA	NA	NA	NA	NA	NA	NA	NA	NA
4	1619584	1640356	+	TALONT001124487	ENSDARG00000045885	NA	NA	NA	NA	NA	NA	NA	NA	NA	NA	NA	NA	NA
4	1619584	1640356	+	TALONT001124492	ENSDARG00000045885	NA	NA	NA	NA	NA	NA	NA	NA	NA	NA	NA	NA	NA
4	1619584	1640356	+	TALONT001124503	ENSDARG00000045885	NA	NA	NA	NA	NA	NA	NA	NA	NA	NA	NA	NA	NA
4	1619584	1640356	+	TALONT001124546	ENSDARG00000045885	NA	NA	NA	NA	NA	NA	NA	NA	NA	NA	NA	NA	NA
4	1619584	1640356	+	TALONT001886594	ENSDARG00000045885	NA	NA	NA	NA	NA	NA	NA	NA	NA	NA	NA	NA	NA
4	1619691	1640356	+	TALONT001124559	ENSDARG00000045885	NA	NA	NA	NA	NA	NA	NA	NA	NA	NA	NA	NA	NA
4	1620102	1643101	+	ENSDART00000067444	ENSDARG00000045885	NA	NA	NA	NA	NA	NA	NA	NA	NA	NA	NA	NA	NA
4	1630840	1639682	+	TALONT000112667	ENSDARG00000045885	NA	NA	NA	NA	NA	NA	NA	NA	NA	NA	NA	NA	NA
4	1645618	1684347	-	TALONT001484251	ENSDARG00000007413	NA	NA	NA	NA	NA	NA	NA	NA	NA	NA	NA	NA	NA
4	1647098	1684335	-	ENSDART00000019144	ENSDARG00000007413	NA	NA	NA	NA	NA	NA	NA	NA	NA	NA	NA	NA	NA
4	1647098	1683752	-	TALONT001124622	ENSDARG00000007413	NA	NA	NA	NA	NA	NA	NA	NA	NA	NA	NA	NA	NA
4	1647487	1684347	-	TALONT000653979	ENSDARG00000007413	NA	NA	NA	NA	NA	NA	NA	NA	NA	NA	NA	NA	NA
4	1648052	1684347	-	ENSDART00000113360	ENSDARG00000007413	NA	NA	NA	NA	NA	NA	NA	NA	NA	NA	NA	NA	NA
4	1648052	1684335	-	TALONT000654157	ENSDARG00000007413	NA	NA	NA	NA	NA	NA	NA	NA	NA	NA	NA	NA	NA
4	1648052	1685021	-	TALONT000654252	ENSDARG00000007413	NA	NA	NA	NA	NA	NA	NA	NA	NA	NA	NA	NA	NA
4	1648052	1684335	-	TALONT000876958	ENSDARG00000007413	NA	NA	NA	NA	NA	NA	NA	NA	NA	NA	NA	NA	NA
4	1648052	1684347	-	TALONT001124759	ENSDARG00000007413	NA	NA	NA	NA	NA	NA	NA	NA	NA	NA	NA	NA	NA
4	1648052	1684347	-	TALONT001652401	ENSDARG00000007413	NA	NA	NA	NA	NA	NA	NA	NA	NA	NA	NA	NA	NA
4	1685021	1685345	+	ENSDART00000153556	ENSDARG00000097341	NA	NA	NA	NA	NA	NA	NA	NA	NA	NA	NA	NA	NA
4	1722899	1730920	+	ENSDART00000021139	ENSDARG00000009657	NA	NA	NA	NA	NA	NA	NA	NA	NA	NA	NA	NA	NA
4	1757462	1759555	+	ENSDART00000032460	ENSDARG00000026839	NA	NA	NA	NA	NA	NA	NA	NA	NA	NA	NA	NA	NA
4	1761029	1771308	+	ENSDART00000026963	ENSDARG00000016979	NA	NA	NA	NA	NA	NA	NA	NA	NA	NA	NA	NA	NA
4	1809562	1818315	-	ENSDART00000067433	ENSDARG00000045877	NA	NA	NA	NA	NA	NA	NA	NA	NA	NA	NA	NA	NA
4	1827012	1839192	-	ENSDART00000003790	ENSDARG00000015921	NA	NA	NA	NA	NA	NA	NA	NA	NA	NA	NA	NA	NA
4	1880180	1914228	-	ENSDART00000087835	ENSDARG00000061544	NA	NA	NA	NA	NA	NA	NA	NA	NA	NA	NA	NA	NA
4	2043988	2059266	-	TALONT001124893	ENSDARG00000009262	NA	NA	NA	NA	NA	NA	NA	NA	NA	NA	NA	NA	NA
4	2045132	2059266	-	TALONT001124897	ENSDARG00000009262	NA	NA	NA	NA	NA	NA	NA	NA	NA	NA	NA	NA	NA
4	2045406	2059296	-	TALONT000983675	ENSDARG00000009262	NA	NA	NA	NA	NA	NA	NA	NA	NA	NA	NA	NA	NA
4	2045406	2059266	-	TALONT001316397	ENSDARG00000009262	NA	NA	NA	NA	NA	NA	NA	NA	NA	NA	NA	NA	NA
4	2050173	2059266	-	TALONT000983680	ENSDARG00000009262	NA	NA	NA	NA	NA	NA	NA	NA	NA	NA	NA	NA	NA
4	2044363	2059233	-	TALONT000112837	ENSDARG00000018618	NA	NA	NA	NA	NA	NA	NA	NA	NA	NA	NA	NA	NA
4	2045132	2059296	-	ENSDART00000129521	ENSDARG00000018618	NA	NA	NA	NA	NA	NA	NA	NA	NA	NA	NA	NA	NA
4	2045132	2059302	-	ENSDART00000082289	ENSDARG00000018618	NA	NA	NA	NA	NA	NA	NA	NA	NA	NA	NA	NA	NA
4	2050173	2059296	-	TALONT001124916	ENSDARG00000018618	NA	NA	NA	NA	NA	NA	NA	NA	NA	NA	NA	NA	NA
4	2050540	2059296	-	TALONT000112861	ENSDARG00000018618	NA	NA	NA	NA	NA	NA	NA	NA	NA	NA	NA	NA	NA
4	2050540	2052508	-	TALONT000219143	ENSDARG00000018618	NA	NA	NA	NA	NA	NA	NA	NA	NA	NA	NA	NA	NA
4	2051188	2059296	-	TALONT000330833	ENSDARG00000018618	NA	NA	NA	NA	NA	NA	NA	NA	NA	NA	NA	NA	NA
4	2059692	2062435	+	ENSDART00000067427	ENSDARG00000045874	NA	NA	NA	NA	NA	NA	NA	NA	NA	NA	NA	NA	NA
4	2151379	2196928	-	TALONT000654631	ENSDARG00000057468	NA	NA	NA	NA	NA	NA	NA	NA	NA	NA	NA	NA	NA
4	2092683	2099581	+	ENSDART00000067423	ENSDARG00000045873	NA	NA	NA	NA	NA	NA	NA	NA	NA	NA	NA	NA	NA
4	2210317	2219705	-	ENSDART00000131046	ENSDARG00000079143	NA	NA	NA	NA	NA	NA	NA	NA	NA	NA	NA	NA	NA
4	2258935	2265271	-	ENSDART00000125815	ENSDARG00000011246	NA	NA	NA	NA	NA	NA	NA	NA	NA	NA	NA	NA	NA
4	2352782	2380173	-	TALONT000112874	ENSDARG00000101813	NA	NA	NA	NA	NA	NA	NA	NA	NA	NA	NA	NA	NA
4	2352782	2380173	-	TALONT000112875	ENSDARG00000101813	NA	NA	NA	NA	NA	NA	NA	NA	NA	NA	NA	NA	NA
4	2352782	2380173	-	TALONT000112878	ENSDARG00000101813	NA	NA	NA	NA	NA	NA	NA	NA	NA	NA	NA	NA	NA
4	2352782	2380173	-	TALONT000112887	ENSDARG00000101813	NA	NA	NA	NA	NA	NA	NA	NA	NA	NA	NA	NA	NA
4	2352782	2380173	-	TALONT000112890	ENSDARG00000101813	NA	NA	NA	NA	NA	NA	NA	NA	NA	NA	NA	NA	NA
4	2352782	2380173	-	TALONT000112892	ENSDARG00000101813	NA	NA	NA	NA	NA	NA	NA	NA	NA	NA	NA	NA	NA
4	2352782	2380173	-	TALONT000654639	ENSDARG00000101813	NA	NA	NA	NA	NA	NA	NA	NA	NA	NA	NA	NA	NA
4	2352782	2380173	-	TALONT000654640	ENSDARG00000101813	NA	NA	NA	NA	NA	NA	NA	NA	NA	NA	NA	NA	NA
4	2352782	2380173	-	TALONT000654649	ENSDARG00000101813	NA	NA	NA	NA	NA	NA	NA	NA	NA	NA	NA	NA	NA
4	2352782	2380173	-	TALONT000654667	ENSDARG00000101813	NA	NA	NA	NA	NA	NA	NA	NA	NA	NA	NA	NA	NA
4	2352782	2380173	-	TALONT000877136	ENSDARG00000101813	NA	NA	NA	NA	NA	NA	NA	NA	NA	NA	NA	NA	NA
4	2352782	2380173	-	TALONT001124945	ENSDARG00000101813	NA	NA	NA	NA	NA	NA	NA	NA	NA	NA	NA	NA	NA
4	2352782	2380173	-	TALONT001316428	ENSDARG00000101813	NA	NA	NA	NA	NA	NA	NA	NA	NA	NA	NA	NA	NA
4	2352782	2380173	-	TALONT001316434	ENSDARG00000101813	NA	NA	NA	NA	NA	NA	NA	NA	NA	NA	NA	NA	NA
4	2352782	2380173	-	TALONT001316435	ENSDARG00000101813	NA	NA	NA	NA	NA	NA	NA	NA	NA	NA	NA	NA	NA
4	2354892	2380173	-	ENSDART00000177727	ENSDARG00000101813	NA	NA	NA	NA	NA	NA	NA	NA	NA	NA	NA	NA	NA
4	2482046	2500681	+	TALONT000877177	ENSDARG00000070441	NA	NA	NA	NA	NA	NA	NA	NA	NA	NA	NA	NA	NA
4	2513102	2525934	-	ENSDART00000132581	ENSDARG00000011961	NA	NA	NA	NA	NA	NA	NA	NA	NA	NA	NA	NA	NA
4	2530841	2545345	-	ENSDART00000140760	ENSDARG00000008986	NA	NA	NA	NA	NA	NA	NA	NA	NA	NA	NA	NA	NA
4	2619132	2623487	+	ENSDART00000128807	ENSDARG00000004592	NA	NA	NA	NA	NA	NA	NA	NA	NA	NA	NA	NA	NA
4	2637947	2642535	+	ENSDART00000130623	ENSDARG00000006567	NA	NA	NA	NA	NA	NA	NA	NA	NA	NA	NA	NA	NA
4	2637947	2642535	+	TALONT001125071	ENSDARG00000006567	NA	NA	NA	NA	NA	NA	NA	NA	NA	NA	NA	NA	NA
4	2679287	2745208	-	TALONT000654848	ENSDARG00000016749	NA	NA	NA	NA	NA	NA	NA	NA	NA	NA	NA	NA	NA
4	2927269	2945306	-	TALONT000654856	ENSDARG00000004227	NA	NA	NA	NA	NA	NA	NA	NA	NA	NA	NA	NA	NA
4	2923199	2945306	-	ENSDART00000128934	ENSDARG00000006038	NA	NA	NA	NA	NA	NA	NA	NA	NA	NA	NA	NA	NA
4	2927718	2945306	-	TALONT001316579	ENSDARG00000006038	NA	NA	NA	NA	NA	NA	NA	NA	NA	NA	NA	NA	NA
4	2948063	3145359	-	ENSDART00000112210	ENSDARG00000045870	NA	NA	NA	NA	NA	NA	NA	NA	NA	NA	NA	NA	NA
4	2948063	3145359	-	TALONT000112943	ENSDARG00000045870	NA	NA	NA	NA	NA	NA	NA	NA	NA	NA	NA	NA	NA
4	2948063	3145359	-	TALONT000331088	ENSDARG00000045870	NA	NA	NA	NA	NA	NA	NA	NA	NA	NA	NA	NA	NA
4	2948063	3145359	-	TALONT000654873	ENSDARG00000045870	NA	NA	NA	NA	NA	NA	NA	NA	NA	NA	NA	NA	NA
4	2948063	3145359	-	TALONT000654880	ENSDARG00000045870	NA	NA	NA	NA	NA	NA	NA	NA	NA	NA	NA	NA	NA
4	2948063	3145359	-	TALONT000654883	ENSDARG00000045870	NA	NA	NA	NA	NA	NA	NA	NA	NA	NA	NA	NA	NA
4	2948063	3145359	-	TALONT000654888	ENSDARG00000045870	NA	NA	NA	NA	NA	NA	NA	NA	NA	NA	NA	NA	NA
4	2948063	3145359	-	TALONT000654890	ENSDARG00000045870	NA	NA	NA	NA	NA	NA	NA	NA	NA	NA	NA	NA	NA
4	2948063	3145359	-	TALONT000654891	ENSDARG00000045870	NA	NA	NA	NA	NA	NA	NA	NA	NA	NA	NA	NA	NA
4	2948063	3145359	-	TALONT000654896	ENSDARG00000045870	NA	NA	NA	NA	NA	NA	NA	NA	NA	NA	NA	NA	NA
4	2948063	3145359	-	TALONT000654898	ENSDARG00000045870	NA	NA	NA	NA	NA	NA	NA	NA	NA	NA	NA	NA	NA
4	2948063	3145359	-	TALONT000877275	ENSDARG00000045870	NA	NA	NA	NA	NA	NA	NA	NA	NA	NA	NA	NA	NA
4	2948063	3114318	-	TALONT001652795	ENSDARG00000045870	NA	NA	NA	NA	NA	NA	NA	NA	NA	NA	NA	NA	NA
4	2948063	3114318	-	TALONT001652796	ENSDARG00000045870	NA	NA	NA	NA	NA	NA	NA	NA	NA	NA	NA	NA	NA
4	2948063	3114318	-	TALONT001652797	ENSDARG00000045870	NA	NA	NA	NA	NA	NA	NA	NA	NA	NA	NA	NA	NA
4	2948063	3114318	-	TALONT001652798	ENSDARG00000045870	NA	NA	NA	NA	NA	NA	NA	NA	NA	NA	NA	NA	NA
4	2948063	3114318	-	TALONT001652800	ENSDARG00000045870	NA	NA	NA	NA	NA	NA	NA	NA	NA	NA	NA	NA	NA
4	2948063	3114318	-	TALONT001762364	ENSDARG00000045870	NA	NA	NA	NA	NA	NA	NA	NA	NA	NA	NA	NA	NA
4	2948063	3114318	-	TALONT001887428	ENSDARG00000045870	NA	NA	NA	NA	NA	NA	NA	NA	NA	NA	NA	NA	NA
4	2948063	3114318	-	TALONT001887432	ENSDARG00000045870	NA	NA	NA	NA	NA	NA	NA	NA	NA	NA	NA	NA	NA
4	2948063	3114318	-	TALONT001887436	ENSDARG00000045870	NA	NA	NA	NA	NA	NA	NA	NA	NA	NA	NA	NA	NA
4	2948063	3114318	-	TALONT001887439	ENSDARG00000045870	NA	NA	NA	NA	NA	NA	NA	NA	NA	NA	NA	NA	NA
4	2948063	3114318	-	TALONT001887448	ENSDARG00000045870	NA	NA	NA	NA	NA	NA	NA	NA	NA	NA	NA	NA	NA
4	2948063	3114318	-	TALONT001887449	ENSDARG00000045870	NA	NA	NA	NA	NA	NA	NA	NA	NA	NA	NA	NA	NA
4	2948063	3114318	-	TALONT001887453	ENSDARG00000045870	NA	NA	NA	NA	NA	NA	NA	NA	NA	NA	NA	NA	NA
4	2948063	3114318	-	TALONT001887457	ENSDARG00000045870	NA	NA	NA	NA	NA	NA	NA	NA	NA	NA	NA	NA	NA
4	3343171	3353595	-	ENSDART00000009076	ENSDARG00000017757	NA	NA	NA	NA	NA	NA	NA	NA	NA	NA	NA	NA	NA
4	3426376	3447496	+	TALONT000112997	ENSDARG00000089860	NA	NA	NA	NA	NA	NA	NA	NA	NA	NA	NA	NA	NA
4	4079418	4111767	+	ENSDART00000028016	ENSDARG00000006283	NA	NA	NA	NA	NA	NA	NA	NA	NA	NA	NA	NA	NA
4	4079418	4111767	+	TALONT000331233	ENSDARG00000006283	NA	NA	NA	NA	NA	NA	NA	NA	NA	NA	NA	NA	NA
4	4079418	4111767	+	TALONT000655018	ENSDARG00000006283	NA	NA	NA	NA	NA	NA	NA	NA	NA	NA	NA	NA	NA
4	4079418	4111767	+	TALONT000877345	ENSDARG00000006283	NA	NA	NA	NA	NA	NA	NA	NA	NA	NA	NA	NA	NA
4	4234994	4256300	-	ENSDART00000103319	ENSDARG00000016691	NA	NA	NA	NA	NA	NA	NA	NA	NA	NA	NA	NA	NA
4	4235232	4250317	-	ENSDART00000103316	ENSDARG00000016691	NA	NA	NA	NA	NA	NA	NA	NA	NA	NA	NA	NA	NA
4	4235305	4259102	-	ENSDART00000026559	ENSDARG00000016691	NA	NA	NA	NA	NA	NA	NA	NA	NA	NA	NA	NA	NA
4	4238000	4256275	-	ENSDART00000147804	ENSDARG00000016691	NA	NA	NA	NA	NA	NA	NA	NA	NA	NA	NA	NA	NA
4	4484651	4507761	-	ENSDART00000130588	ENSDARG00000075281	NA	NA	NA	NA	NA	NA	NA	NA	NA	NA	NA	NA	NA
4	4484651	4507761	-	TALONT000113023	ENSDARG00000075281	NA	NA	NA	NA	NA	NA	NA	NA	NA	NA	NA	NA	NA
4	4484651	4507761	-	TALONT000113027	ENSDARG00000075281	NA	NA	NA	NA	NA	NA	NA	NA	NA	NA	NA	NA	NA
4	4509996	4524284	+	ENSDART00000028694	ENSDARG00000023766	NA	NA	NA	NA	NA	NA	NA	NA	NA	NA	NA	NA	NA
4	4526248	4535189	-	ENSDART00000057519	ENSDARG00000039356	NA	NA	NA	NA	NA	NA	NA	NA	NA	NA	NA	NA	NA
4	4526248	4535189	-	TALONT000877377	ENSDARG00000039356	NA	NA	NA	NA	NA	NA	NA	NA	NA	NA	NA	NA	NA
4	4538070	4570805	-	TALONT000113047	ENSDARG00000059064	NA	NA	NA	NA	NA	NA	NA	NA	NA	NA	NA	NA	NA
4	4538070	4553098	-	TALONT001125243	ENSDARG00000059064	NA	NA	NA	NA	NA	NA	NA	NA	NA	NA	NA	NA	NA
4	4538070	4570805	-	TALONT001485009	ENSDARG00000059064	NA	NA	NA	NA	NA	NA	NA	NA	NA	NA	NA	NA	NA
4	4539533	4599605	-	TALONT000113055	ENSDARG00000059064	NA	NA	NA	NA	NA	NA	NA	NA	NA	NA	NA	NA	NA
4	4540518	4570475	-	ENSDART00000184955	ENSDARG00000059064	NA	NA	NA	NA	NA	NA	NA	NA	NA	NA	NA	NA	NA
4	4601815	4612116	-	ENSDART00000130601	ENSDARG00000090401	NA	NA	NA	NA	NA	NA	NA	NA	NA	NA	NA	NA	NA
4	4752622	4756349	-	ENSDART00000057507	ENSDARG00000039350	NA	NA	NA	NA	NA	NA	NA	NA	NA	NA	NA	NA	NA
4	4803698	4832149	+	ENSDART00000129252	ENSDARG00000059053	NA	NA	NA	NA	NA	NA	NA	NA	NA	NA	NA	NA	NA
4	4803698	4832149	+	TALONT001125296	ENSDARG00000059053	NA	NA	NA	NA	NA	NA	NA	NA	NA	NA	NA	NA	NA
4	4803698	4832149	+	TALONT001485030	ENSDARG00000059053	NA	NA	NA	NA	NA	NA	NA	NA	NA	NA	NA	NA	NA
4	4832144	4834617	-	ENSDART00000141539	ENSDARG00000092677	NA	NA	NA	NA	NA	NA	NA	NA	NA	NA	NA	NA	NA
4	4834009	4926416	+	TALONT000219691	ENSDARG00000020871	NA	NA	NA	NA	NA	NA	NA	NA	NA	NA	NA	NA	NA
4	4834009	4926416	+	TALONT000655193	ENSDARG00000020871	NA	NA	NA	NA	NA	NA	NA	NA	NA	NA	NA	NA	NA
4	4834009	4926416	+	TALONT001652925	ENSDARG00000020871	NA	NA	NA	NA	NA	NA	NA	NA	NA	NA	NA	NA	NA
4	4834085	4926061	+	TALONT000113075	ENSDARG00000020871	NA	NA	NA	NA	NA	NA	NA	NA	NA	NA	NA	NA	NA
4	4834085	4926416	+	TALONT000113077	ENSDARG00000020871	NA	NA	NA	NA	NA	NA	NA	NA	NA	NA	NA	NA	NA
4	4834085	4926061	+	TALONT000113078	ENSDARG00000020871	NA	NA	NA	NA	NA	NA	NA	NA	NA	NA	NA	NA	NA
4	4930406	4932619	-	ENSDART00000103293	ENSDARG00000039346	NA	NA	NA	NA	NA	NA	NA	NA	NA	NA	NA	NA	NA
4	4963909	4965164	+	ENSDART00000155411	ENSDARG00000097044	NA	NA	NA	NA	NA	NA	NA	NA	NA	NA	NA	NA	NA
4	4971042	5019113	-	ENSDART00000189321	ENSDARG00000059003	NA	NA	NA	NA	NA	NA	NA	NA	NA	NA	NA	NA	NA
4	4971042	5019113	-	ENSDART00000081990	ENSDARG00000059003	NA	NA	NA	NA	NA	NA	NA	NA	NA	NA	NA	NA	NA
4	4971138	5018705	-	ENSDART00000154025	ENSDARG00000059003	NA	NA	NA	NA	NA	NA	NA	NA	NA	NA	NA	NA	NA
4	4972415	5018705	-	TALONT000655219	ENSDARG00000059003	NA	NA	NA	NA	NA	NA	NA	NA	NA	NA	NA	NA	NA
4	5094007	5108941	-	ENSDART00000136096	ENSDARG00000039340	NA	NA	NA	NA	NA	NA	NA	NA	NA	NA	NA	NA	NA
4	5094007	5108907	-	TALONT000655263	ENSDARG00000039340	NA	NA	NA	NA	NA	NA	NA	NA	NA	NA	NA	NA	NA
4	5094007	5108941	-	TALONT000877464	ENSDARG00000039340	NA	NA	NA	NA	NA	NA	NA	NA	NA	NA	NA	NA	NA
4	5156117	5161877	+	ENSDART00000067392	ENSDARG00000045858	NA	NA	NA	NA	NA	NA	NA	NA	NA	NA	NA	NA	NA
4	5196469	5203343	+	ENSDART00000067386	ENSDARG00000045853	NA	NA	NA	NA	NA	NA	NA	NA	NA	NA	NA	NA	NA
4	5196469	5203343	+	TALONT000219797	ENSDARG00000045853	NA	NA	NA	NA	NA	NA	NA	NA	NA	NA	NA	NA	NA
4	5240126	5247335	-	ENSDART00000050221	ENSDARG00000030694	NA	NA	NA	NA	NA	NA	NA	NA	NA	NA	NA	NA	NA
4	5255041	5256856	+	ENSDART00000137966	ENSDARG00000045850	NA	NA	NA	NA	NA	NA	NA	NA	NA	NA	NA	NA	NA
4	5317483	5324588	+	ENSDART00000150366	ENSDARG00000045847	NA	NA	NA	NA	NA	NA	NA	NA	NA	NA	NA	NA	NA
4	5318901	5325336	+	ENSDART00000067378	ENSDARG00000045847	NA	NA	NA	NA	NA	NA	NA	NA	NA	NA	NA	NA	NA
4	5318901	5325336	+	TALONT000113161	ENSDARG00000045847	NA	NA	NA	NA	NA	NA	NA	NA	NA	NA	NA	NA	NA
4	5318901	5325336	+	TALONT000113162	ENSDARG00000045847	NA	NA	NA	NA	NA	NA	NA	NA	NA	NA	NA	NA	NA
4	5327632	5333971	-	ENSDART00000067375	ENSDARG00000045846	NA	NA	NA	NA	NA	NA	NA	NA	NA	NA	NA	NA	NA
4	5333988	5339829	+	ENSDART00000129398	ENSDARG00000045843	NA	NA	NA	NA	NA	NA	NA	NA	NA	NA	NA	NA	NA
4	5333988	5339857	+	ENSDART00000067374	ENSDARG00000045843	NA	NA	NA	NA	NA	NA	NA	NA	NA	NA	NA	NA	NA
4	5333988	5339829	+	TALONT000331713	ENSDARG00000045843	NA	NA	NA	NA	NA	NA	NA	NA	NA	NA	NA	NA	NA
4	5333988	5339829	+	TALONT000877473	ENSDARG00000045843	NA	NA	NA	NA	NA	NA	NA	NA	NA	NA	NA	NA	NA
4	5333988	5339829	+	TALONT000984011	ENSDARG00000045843	NA	NA	NA	NA	NA	NA	NA	NA	NA	NA	NA	NA	NA
4	5334031	5339829	+	TALONT000655359	ENSDARG00000045843	NA	NA	NA	NA	NA	NA	NA	NA	NA	NA	NA	NA	NA
4	5341592	5364832	+	ENSDART00000123375	ENSDARG00000045842	NA	NA	NA	NA	NA	NA	NA	NA	NA	NA	NA	NA	NA
4	5341592	5364832	+	TALONT000113201	ENSDARG00000045842	NA	NA	NA	NA	NA	NA	NA	NA	NA	NA	NA	NA	NA
4	5341592	5364832	+	TALONT000655374	ENSDARG00000045842	NA	NA	NA	NA	NA	NA	NA	NA	NA	NA	NA	NA	NA
4	5341592	5364832	+	TALONT000655397	ENSDARG00000045842	NA	NA	NA	NA	NA	NA	NA	NA	NA	NA	NA	NA	NA
4	5341592	5364832	+	TALONT000655407	ENSDARG00000045842	NA	NA	NA	NA	NA	NA	NA	NA	NA	NA	NA	NA	NA
4	5341592	5364832	+	TALONT000655417	ENSDARG00000045842	NA	NA	NA	NA	NA	NA	NA	NA	NA	NA	NA	NA	NA
4	5341592	5364832	+	TALONT000655420	ENSDARG00000045842	NA	NA	NA	NA	NA	NA	NA	NA	NA	NA	NA	NA	NA
4	5341592	5364832	+	TALONT000655421	ENSDARG00000045842	NA	NA	NA	NA	NA	NA	NA	NA	NA	NA	NA	NA	NA
4	5341592	5364832	+	TALONT000655429	ENSDARG00000045842	NA	NA	NA	NA	NA	NA	NA	NA	NA	NA	NA	NA	NA
4	5341592	5364832	+	TALONT001653063	ENSDARG00000045842	NA	NA	NA	NA	NA	NA	NA	NA	NA	NA	NA	NA	NA
4	5365754	5371622	-	TALONT000113247	ENSDARG00000095332	NA	NA	NA	NA	NA	NA	NA	NA	NA	NA	NA	NA	NA
4	5365754	5371639	-	TALONT000331744	ENSDARG00000095332	NA	NA	NA	NA	NA	NA	NA	NA	NA	NA	NA	NA	NA
4	5365754	5371622	-	TALONT000331747	ENSDARG00000095332	NA	NA	NA	NA	NA	NA	NA	NA	NA	NA	NA	NA	NA
4	5366312	5370553	-	ENSDART00000184963	ENSDARG00000095332	NA	NA	NA	NA	NA	NA	NA	NA	NA	NA	NA	NA	NA
4	5371639	5387830	+	TALONT000331756	ENSDARG00000014395	NA	NA	NA	NA	NA	NA	NA	NA	NA	NA	NA	NA	NA
4	5421785	5424067	-	ENSDART00000155378	ENSDARG00000097507	NA	NA	NA	NA	NA	NA	NA	NA	NA	NA	NA	NA	NA
4	5421785	5455506	-	TALONT000220059	ENSDARG00000096986	NA	NA	NA	NA	NA	NA	NA	NA	NA	NA	NA	NA	NA
4	5454006	5455596	-	ENSDART00000154676	ENSDARG00000096986	NA	NA	NA	NA	NA	NA	NA	NA	NA	NA	NA	NA	NA
4	5454006	5455506	-	ENSDART00000156593	ENSDARG00000096986	NA	NA	NA	NA	NA	NA	NA	NA	NA	NA	NA	NA	NA
4	5506952	5522437	+	ENSDART00000032857	ENSDARG00000045836	NA	NA	NA	NA	NA	NA	NA	NA	NA	NA	NA	NA	NA
4	5523690	5530441	+	ENSDART00000027304	ENSDARG00000006409	NA	NA	NA	NA	NA	NA	NA	NA	NA	NA	NA	NA	NA
4	5523690	5530441	+	TALONT000984063	ENSDARG00000006409	NA	NA	NA	NA	NA	NA	NA	NA	NA	NA	NA	NA	NA
4	5587615	5597802	-	ENSDART00000136229	ENSDARG00000034700	NA	NA	NA	NA	NA	NA	NA	NA	NA	NA	NA	NA	NA
4	5642696	5645166	+	ENSDART00000028941	ENSDARG00000024465	NA	NA	NA	NA	NA	NA	NA	NA	NA	NA	NA	NA	NA
4	5665182	5691257	-	ENSDART00000110497	ENSDARG00000031956	NA	NA	NA	NA	NA	NA	NA	NA	NA	NA	NA	NA	NA
4	5784970	5795309	-	ENSDART00000039987	ENSDARG00000024654	NA	NA	NA	NA	NA	NA	NA	NA	NA	NA	NA	NA	NA
4	5807824	5831522	-	TALONT000113278	ENSDARG00000003200	NA	NA	NA	NA	NA	NA	NA	NA	NA	NA	NA	NA	NA
4	5807964	5831522	-	ENSDART00000008898	ENSDARG00000003200	NA	NA	NA	NA	NA	NA	NA	NA	NA	NA	NA	NA	NA
4	5807964	5831522	-	TALONT000113297	ENSDARG00000003200	NA	NA	NA	NA	NA	NA	NA	NA	NA	NA	NA	NA	NA
4	5807964	5831522	-	TALONT000113310	ENSDARG00000003200	NA	NA	NA	NA	NA	NA	NA	NA	NA	NA	NA	NA	NA
4	5807964	5831522	-	TALONT000655693	ENSDARG00000003200	NA	NA	NA	NA	NA	NA	NA	NA	NA	NA	NA	NA	NA
4	5807964	5831522	-	TALONT000655728	ENSDARG00000003200	NA	NA	NA	NA	NA	NA	NA	NA	NA	NA	NA	NA	NA
4	5809866	5825924	-	ENSDART00000162390	ENSDARG00000003200	NA	NA	NA	NA	NA	NA	NA	NA	NA	NA	NA	NA	NA
4	5832311	5834624	+	ENSDART00000121743	ENSDARG00000091640	NA	NA	NA	NA	NA	NA	NA	NA	NA	NA	NA	NA	NA
4	5832312	5834457	+	ENSDART00000158233	ENSDARG00000091640	NA	NA	NA	NA	NA	NA	NA	NA	NA	NA	NA	NA	NA
4	5835393	5841031	+	ENSDART00000055414	ENSDARG00000073858	NA	NA	NA	NA	NA	NA	NA	NA	NA	NA	NA	NA	NA
4	5868034	5910043	+	ENSDART00000166591	ENSDARG00000099280	NA	NA	NA	NA	NA	NA	NA	NA	NA	NA	NA	NA	NA
4	5868034	5910043	+	TALONT001316863	ENSDARG00000099280	NA	NA	NA	NA	NA	NA	NA	NA	NA	NA	NA	NA	NA
4	5868034	5910043	+	TALONT001316874	ENSDARG00000099280	NA	NA	NA	NA	NA	NA	NA	NA	NA	NA	NA	NA	NA
4	5868034	5910043	+	TALONT001485272	ENSDARG00000099280	NA	NA	NA	NA	NA	NA	NA	NA	NA	NA	NA	NA	NA
4	5868034	5891502	+	TALONT001653194	ENSDARG00000099280	NA	NA	NA	NA	NA	NA	NA	NA	NA	NA	NA	NA	NA
4	5906958	5913338	-	ENSDART00000183590	ENSDARG00000101680	NA	NA	NA	NA	NA	NA	NA	NA	NA	NA	NA	NA	NA
4	5910043	5913338	-	TALONT000113384	ENSDARG00000101680	NA	NA	NA	NA	NA	NA	NA	NA	NA	NA	NA	NA	NA
4	6032640	6047236	+	ENSDART00000157487	ENSDARG00000098745	NA	NA	NA	NA	NA	NA	NA	NA	NA	NA	NA	NA	NA
4	6339572	6373735	-	ENSDART00000140100	ENSDARG00000074223	NA	NA	NA	NA	NA	NA	NA	NA	NA	NA	NA	NA	NA
4	6343041	6416155	-	TALONT000655875	ENSDARG00000074223	NA	NA	NA	NA	NA	NA	NA	NA	NA	NA	NA	NA	NA
4	6344452	6416414	-	ENSDART00000191136	ENSDARG00000074223	NA	NA	NA	NA	NA	NA	NA	NA	NA	NA	NA	NA	NA
4	6421031	6567355	-	TALONT000655883	ENSDARG00000005453	NA	NA	NA	NA	NA	NA	NA	NA	NA	NA	NA	NA	NA
4	6423041	6567503	-	ENSDART00000142087	ENSDARG00000005453	NA	NA	NA	NA	NA	NA	NA	NA	NA	NA	NA	NA	NA
4	6423041	6452322	-	TALONT001125665	ENSDARG00000005453	NA	NA	NA	NA	NA	NA	NA	NA	NA	NA	NA	NA	NA
4	6423352	6452322	-	TALONT000984145	ENSDARG00000005453	NA	NA	NA	NA	NA	NA	NA	NA	NA	NA	NA	NA	NA
4	6423420	6567355	-	ENSDART00000134820	ENSDARG00000005453	NA	NA	NA	NA	NA	NA	NA	NA	NA	NA	NA	NA	NA
4	6639292	6640415	+	ENSDART00000158573	ENSDARG00000099281	NA	NA	NA	NA	NA	NA	NA	NA	NA	NA	NA	NA	NA
4	6643421	6647605	+	ENSDART00000099462	ENSDARG00000068701	NA	NA	NA	NA	NA	NA	NA	NA	NA	NA	NA	NA	NA
4	6735053	6749412	+	ENSDART00000150389	ENSDARG00000068705	NA	NA	NA	NA	NA	NA	NA	NA	NA	NA	NA	NA	NA
4	6799794	6809323	-	ENSDART00000099467	ENSDARG00000068708	NA	NA	NA	NA	NA	NA	NA	NA	NA	NA	NA	NA	NA
4	6833583	6994283	+	ENSDART00000186134	ENSDARG00000024874	NA	NA	NA	NA	NA	NA	NA	NA	NA	NA	NA	NA	NA
4	6833583	6994283	+	ENSDART00000174507	ENSDARG00000024874	NA	NA	NA	NA	NA	NA	NA	NA	NA	NA	NA	NA	NA
4	6833583	6991077	+	TALONT000655909	ENSDARG00000024874	NA	NA	NA	NA	NA	NA	NA	NA	NA	NA	NA	NA	NA
4	6833583	6991077	+	TALONT000655914	ENSDARG00000024874	NA	NA	NA	NA	NA	NA	NA	NA	NA	NA	NA	NA	NA
4	7210755	7212875	-	ENSDART00000161297	ENSDARG00000102702	NA	NA	NA	NA	NA	NA	NA	NA	NA	NA	NA	NA	NA
4	7653607	7673165	-	ENSDART00000028171	ENSDARG00000006029	NA	NA	NA	NA	NA	NA	NA	NA	NA	NA	NA	NA	NA
4	7677318	7713665	+	ENSDART00000149218	ENSDARG00000018688	NA	NA	NA	NA	NA	NA	NA	NA	NA	NA	NA	NA	NA
4	7715620	7752532	-	TALONT000656008	ENSDARG00000079470	NA	NA	NA	NA	NA	NA	NA	NA	NA	NA	NA	NA	NA
4	7715620	7811925	-	TALONT000877707	ENSDARG00000079470	NA	NA	NA	NA	NA	NA	NA	NA	NA	NA	NA	NA	NA
4	7716470	7811925	-	TALONT000656088	ENSDARG00000079470	NA	NA	NA	NA	NA	NA	NA	NA	NA	NA	NA	NA	NA
4	7851129	7875944	-	TALONT001485453	ENSDARG00000045815	NA	NA	NA	NA	NA	NA	NA	NA	NA	NA	NA	NA	NA
4	7870384	7876005	-	ENSDART00000109252	ENSDARG00000078073	NA	NA	NA	NA	NA	NA	NA	NA	NA	NA	NA	NA	NA
4	7870384	7993043	-	TALONT000113524	ENSDARG00000078073	NA	NA	NA	NA	NA	NA	NA	NA	NA	NA	NA	NA	NA
4	7870828	7875808	-	ENSDART00000162276	ENSDARG00000078073	NA	NA	NA	NA	NA	NA	NA	NA	NA	NA	NA	NA	NA
4	7876197	7883692	+	ENSDART00000111986	ENSDARG00000075025	NA	NA	NA	NA	NA	NA	NA	NA	NA	NA	NA	NA	NA
4	7888047	7983016	+	ENSDART00000104676	ENSDARG00000074905	NA	NA	NA	NA	NA	NA	NA	NA	NA	NA	NA	NA	NA
4	8016457	8027318	+	ENSDART00000014036	ENSDARG00000002663	NA	NA	NA	NA	NA	NA	NA	NA	NA	NA	NA	NA	NA
4	8016457	8027318	+	TALONT000656137	ENSDARG00000002663	NA	NA	NA	NA	NA	NA	NA	NA	NA	NA	NA	NA	NA
4	8045564	8155028	-	TALONT000656159	ENSDARG00000039392	NA	NA	NA	NA	NA	NA	NA	NA	NA	NA	NA	NA	NA
4	8045564	8155031	-	TALONT000656163	ENSDARG00000039392	NA	NA	NA	NA	NA	NA	NA	NA	NA	NA	NA	NA	NA
4	8213063	8515824	+	ENSDART00000027829	ENSDARG00000076014	NA	NA	NA	NA	NA	NA	NA	NA	NA	NA	NA	NA	NA
4	8609517	8611841	-	ENSDART00000067322	ENSDARG00000045801	NA	NA	NA	NA	NA	NA	NA	NA	NA	NA	NA	NA	NA
4	8670662	8707461	+	ENSDART00000168768	ENSDARG00000101849	NA	NA	NA	NA	NA	NA	NA	NA	NA	NA	NA	NA	NA
4	8670662	8706830	+	TALONT000220408	ENSDARG00000101849	NA	NA	NA	NA	NA	NA	NA	NA	NA	NA	NA	NA	NA
4	8670662	8707461	+	TALONT000656233	ENSDARG00000101849	NA	NA	NA	NA	NA	NA	NA	NA	NA	NA	NA	NA	NA
4	8743555	8779189	-	ENSDART00000172376	ENSDARG00000103537	NA	NA	NA	NA	NA	NA	NA	NA	NA	NA	NA	NA	NA
4	8780179	8795250	-	ENSDART00000169823	ENSDARG00000102020	NA	NA	NA	NA	NA	NA	NA	NA	NA	NA	NA	NA	NA
4	8852010	8903240	-	ENSDART00000129983	ENSDARG00000088181	NA	NA	NA	NA	NA	NA	NA	NA	NA	NA	NA	NA	NA
4	9011825	9025099	+	ENSDART00000058007	ENSDARG00000039681	NA	NA	NA	NA	NA	NA	NA	NA	NA	NA	NA	NA	NA
4	9011825	9050512	+	TALONT000656268	ENSDARG00000070230	NA	NA	NA	NA	NA	NA	NA	NA	NA	NA	NA	NA	NA
4	9011825	9050512	+	TALONT000656269	ENSDARG00000070230	NA	NA	NA	NA	NA	NA	NA	NA	NA	NA	NA	NA	NA
4	9011825	9050512	+	TALONT000877816	ENSDARG00000070230	NA	NA	NA	NA	NA	NA	NA	NA	NA	NA	NA	NA	NA
4	9028819	9050512	+	TALONT000113691	ENSDARG00000070230	NA	NA	NA	NA	NA	NA	NA	NA	NA	NA	NA	NA	NA
4	9028819	9050512	+	TALONT000656294	ENSDARG00000070230	NA	NA	NA	NA	NA	NA	NA	NA	NA	NA	NA	NA	NA
4	9055488	9094690	+	ENSDART00000155385	ENSDARG00000073881	NA	NA	NA	NA	NA	NA	NA	NA	NA	NA	NA	NA	NA
4	9102871	9173552	-	TALONT001485563	ENSDARG00000034375	NA	NA	NA	NA	NA	NA	NA	NA	NA	NA	NA	NA	NA
4	9103182	9173552	-	ENSDART00000042963	ENSDARG00000034375	NA	NA	NA	NA	NA	NA	NA	NA	NA	NA	NA	NA	NA
4	9177997	9183602	+	ENSDART00000057254	ENSDARG00000039185	NA	NA	NA	NA	NA	NA	NA	NA	NA	NA	NA	NA	NA
4	9177997	9183602	+	TALONT000113723	ENSDARG00000039185	NA	NA	NA	NA	NA	NA	NA	NA	NA	NA	NA	NA	NA
4	9183602	9195715	-	TALONT000220555	ENSDARG00000058127	NA	NA	NA	NA	NA	NA	NA	NA	NA	NA	NA	NA	NA
4	9183602	9196291	-	TALONT000984402	ENSDARG00000058127	NA	NA	NA	NA	NA	NA	NA	NA	NA	NA	NA	NA	NA
4	9183602	9196291	-	TALONT001125942	ENSDARG00000058127	NA	NA	NA	NA	NA	NA	NA	NA	NA	NA	NA	NA	NA
4	9184481	9196291	-	ENSDART00000153963	ENSDARG00000058127	NA	NA	NA	NA	NA	NA	NA	NA	NA	NA	NA	NA	NA
4	9186289	9196291	-	TALONT000113757	ENSDARG00000058127	NA	NA	NA	NA	NA	NA	NA	NA	NA	NA	NA	NA	NA
4	9279784	9335654	+	TALONT000656344	ENSDARG00000045789	NA	NA	NA	NA	NA	NA	NA	NA	NA	NA	NA	NA	NA
4	9279784	9335526	+	TALONT000877858	ENSDARG00000045789	NA	NA	NA	NA	NA	NA	NA	NA	NA	NA	NA	NA	NA
4	9339067	9350585	-	ENSDART00000148155	ENSDARG00000045790	NA	NA	NA	NA	NA	NA	NA	NA	NA	NA	NA	NA	NA
4	9346306	9350585	-	TALONT000220645	ENSDARG00000045790	NA	NA	NA	NA	NA	NA	NA	NA	NA	NA	NA	NA	NA
4	9358483	9389359	+	TALONT000656432	ENSDARG00000058159	NA	NA	NA	NA	NA	NA	NA	NA	NA	NA	NA	NA	NA
4	9358862	9389359	+	TALONT000113850	ENSDARG00000058159	NA	NA	NA	NA	NA	NA	NA	NA	NA	NA	NA	NA	NA
4	9360697	9389359	+	TALONT001888565	ENSDARG00000058159	NA	NA	NA	NA	NA	NA	NA	NA	NA	NA	NA	NA	NA
4	9360697	9389359	+	TALONT001888568	ENSDARG00000058159	NA	NA	NA	NA	NA	NA	NA	NA	NA	NA	NA	NA	NA
4	9360745	9383599	+	TALONT001485671	ENSDARG00000058159	NA	NA	NA	NA	NA	NA	NA	NA	NA	NA	NA	NA	NA
4	9478500	9502846	+	ENSDART00000030738	ENSDARG00000025859	NA	NA	NA	NA	NA	NA	NA	NA	NA	NA	NA	NA	NA
4	9536860	9539424	+	ENSDART00000130083	ENSDARG00000091656	NA	NA	NA	NA	NA	NA	NA	NA	NA	NA	NA	NA	NA
4	9592486	9601691	+	ENSDART00000080829	ENSDARG00000058030	NA	NA	NA	NA	NA	NA	NA	NA	NA	NA	NA	NA	NA
4	9612574	9619272	+	ENSDART00000150336	ENSDARG00000033179	NA	NA	NA	NA	NA	NA	NA	NA	NA	NA	NA	NA	NA
4	9612608	9619557	+	ENSDART00000041289	ENSDARG00000033179	NA	NA	NA	NA	NA	NA	NA	NA	NA	NA	NA	NA	NA
4	9724236	9739327	-	TALONT000656514	ENSDARG00000094732	NA	NA	NA	NA	NA	NA	NA	NA	NA	NA	NA	NA	NA
4	9724236	9739324	-	TALONT001653720	ENSDARG00000094732	NA	NA	NA	NA	NA	NA	NA	NA	NA	NA	NA	NA	NA
4	9769050	9781132	-	ENSDART00000080744	ENSDARG00000057983	NA	NA	NA	NA	NA	NA	NA	NA	NA	NA	NA	NA	NA
4	9769050	9780949	-	ENSDART00000150664	ENSDARG00000057983	NA	NA	NA	NA	NA	NA	NA	NA	NA	NA	NA	NA	NA
4	9769050	9781132	-	TALONT000114039	ENSDARG00000057983	NA	NA	NA	NA	NA	NA	NA	NA	NA	NA	NA	NA	NA
4	9769050	9780931	-	TALONT001317242	ENSDARG00000057983	NA	NA	NA	NA	NA	NA	NA	NA	NA	NA	NA	NA	NA
4	9769050	9780949	-	TALONT001317244	ENSDARG00000057983	NA	NA	NA	NA	NA	NA	NA	NA	NA	NA	NA	NA	NA
4	9769050	9780949	-	TALONT001653730	ENSDARG00000057983	NA	NA	NA	NA	NA	NA	NA	NA	NA	NA	NA	NA	NA
4	9819357	9822519	-	ENSDART00000138321	ENSDARG00000057974	NA	NA	NA	NA	NA	NA	NA	NA	NA	NA	NA	NA	NA
4	9836465	9843836	+	ENSDART00000004879	ENSDARG00000003570	NA	NA	NA	NA	NA	NA	NA	NA	NA	NA	NA	NA	NA
4	9836465	9843836	+	TALONT000656555	ENSDARG00000003570	NA	NA	NA	NA	NA	NA	NA	NA	NA	NA	NA	NA	NA
4	9851810	9867843	-	ENSDART00000185905	ENSDARG00000062983	NA	NA	NA	NA	NA	NA	NA	NA	NA	NA	NA	NA	NA
4	9851810	9867843	-	ENSDART00000185204	ENSDARG00000062983	NA	NA	NA	NA	NA	NA	NA	NA	NA	NA	NA	NA	NA
4	9851810	9867843	-	ENSDART00000180753	ENSDARG00000062983	NA	NA	NA	NA	NA	NA	NA	NA	NA	NA	NA	NA	NA
4	9853363	9867785	-	TALONT000114121	ENSDARG00000062983	NA	NA	NA	NA	NA	NA	NA	NA	NA	NA	NA	NA	NA
4	9853363	9867476	-	TALONT000220754	ENSDARG00000062983	NA	NA	NA	NA	NA	NA	NA	NA	NA	NA	NA	NA	NA
4	9853363	9867785	-	TALONT000656646	ENSDARG00000062983	NA	NA	NA	NA	NA	NA	NA	NA	NA	NA	NA	NA	NA
4	9853363	9867785	-	TALONT000877956	ENSDARG00000062983	NA	NA	NA	NA	NA	NA	NA	NA	NA	NA	NA	NA	NA
4	9853677	9867785	-	TALONT000114136	ENSDARG00000062983	NA	NA	NA	NA	NA	NA	NA	NA	NA	NA	NA	NA	NA
4	9853677	9867785	-	TALONT000114147	ENSDARG00000062983	NA	NA	NA	NA	NA	NA	NA	NA	NA	NA	NA	NA	NA
4	9853677	9867785	-	TALONT000220764	ENSDARG00000062983	NA	NA	NA	NA	NA	NA	NA	NA	NA	NA	NA	NA	NA
4	9853677	9867785	-	TALONT001126179	ENSDARG00000062983	NA	NA	NA	NA	NA	NA	NA	NA	NA	NA	NA	NA	NA
4	9853677	9867785	-	TALONT001317308	ENSDARG00000062983	NA	NA	NA	NA	NA	NA	NA	NA	NA	NA	NA	NA	NA
4	9853685	9867785	-	TALONT001126204	ENSDARG00000062983	NA	NA	NA	NA	NA	NA	NA	NA	NA	NA	NA	NA	NA
4	9854075	9867785	-	TALONT000114183	ENSDARG00000062983	NA	NA	NA	NA	NA	NA	NA	NA	NA	NA	NA	NA	NA
4	9854569	9867785	-	TALONT000877985	ENSDARG00000062983	NA	NA	NA	NA	NA	NA	NA	NA	NA	NA	NA	NA	NA
4	9911534	9999195	+	TALONT000656745	ENSDARG00000062968	NA	NA	NA	NA	NA	NA	NA	NA	NA	NA	NA	NA	NA
4	9911534	9999980	+	TALONT000656749	ENSDARG00000062968	NA	NA	NA	NA	NA	NA	NA	NA	NA	NA	NA	NA	NA
4	9911534	9999980	+	TALONT000656761	ENSDARG00000062968	NA	NA	NA	NA	NA	NA	NA	NA	NA	NA	NA	NA	NA
4	9911534	9999980	+	TALONT000656838	ENSDARG00000062968	NA	NA	NA	NA	NA	NA	NA	NA	NA	NA	NA	NA	NA
4	9911534	9999980	+	TALONT001485951	ENSDARG00000062968	NA	NA	NA	NA	NA	NA	NA	NA	NA	NA	NA	NA	NA
4	9911534	9999980	+	TALONT001888883	ENSDARG00000062968	NA	NA	NA	NA	NA	NA	NA	NA	NA	NA	NA	NA	NA
4	9985957	9999980	+	TALONT000656887	ENSDARG00000062968	NA	NA	NA	NA	NA	NA	NA	NA	NA	NA	NA	NA	NA
4	10003523	10012303	+	ENSDART00000148105	ENSDARG00000057929	NA	NA	NA	NA	NA	NA	NA	NA	NA	NA	NA	NA	NA
4	10126079	10131481	+	TALONT000656895	ENSDARG00000018820	NA	NA	NA	NA	NA	NA	NA	NA	NA	NA	NA	NA	NA
4	10604110	10615355	+	ENSDART00000037140	ENSDARG00000034326	NA	NA	NA	NA	NA	NA	NA	NA	NA	NA	NA	NA	NA
4	10604110	10615353	+	TALONT000332536	ENSDARG00000034326	NA	NA	NA	NA	NA	NA	NA	NA	NA	NA	NA	NA	NA
4	10604110	10615353	+	TALONT000332552	ENSDARG00000034326	NA	NA	NA	NA	NA	NA	NA	NA	NA	NA	NA	NA	NA
4	10616707	10705407	+	TALONT000656912	ENSDARG00000045747	NA	NA	NA	NA	NA	NA	NA	NA	NA	NA	NA	NA	NA
4	10618611	10705000	+	TALONT000878066	ENSDARG00000045747	NA	NA	NA	NA	NA	NA	NA	NA	NA	NA	NA	NA	NA
4	10688796	10705000	+	TALONT000114311	ENSDARG00000045747	NA	NA	NA	NA	NA	NA	NA	NA	NA	NA	NA	NA	NA
4	10752740	10763546	+	TALONT000114328	ENSDARG00000045748	NA	NA	NA	NA	NA	NA	NA	NA	NA	NA	NA	NA	NA
4	10752740	10763547	+	TALONT000656937	ENSDARG00000045748	NA	NA	NA	NA	NA	NA	NA	NA	NA	NA	NA	NA	NA
4	10813261	10835620	-	TALONT000114332	ENSDARG00000045749	NA	NA	NA	NA	NA	NA	NA	NA	NA	NA	NA	NA	NA
4	10813261	10835620	-	TALONT000114333	ENSDARG00000045749	NA	NA	NA	NA	NA	NA	NA	NA	NA	NA	NA	NA	NA
4	10974710	11024767	-	ENSDART00000067261	ENSDARG00000045753	NA	NA	NA	NA	NA	NA	NA	NA	NA	NA	NA	NA	NA
4	11053301	11055737	+	ENSDART00000140362	ENSDARG00000045755	NA	NA	NA	NA	NA	NA	NA	NA	NA	NA	NA	NA	NA
4	11173094	11198055	+	ENSDART00000138661	ENSDARG00000001781	NA	NA	NA	NA	NA	NA	NA	NA	NA	NA	NA	NA	NA
4	11202569	11367160	+	TALONT000114404	ENSDARG00000019235	NA	NA	NA	NA	NA	NA	NA	NA	NA	NA	NA	NA	NA
4	11202569	11367160	+	TALONT000332663	ENSDARG00000019235	NA	NA	NA	NA	NA	NA	NA	NA	NA	NA	NA	NA	NA
4	11311315	11368490	+	ENSDART00000051792	ENSDARG00000019235	NA	NA	NA	NA	NA	NA	NA	NA	NA	NA	NA	NA	NA
4	11458078	11462702	+	ENSDART00000037600	ENSDARG00000003822	NA	NA	NA	NA	NA	NA	NA	NA	NA	NA	NA	NA	NA
4	11464255	11477630	+	ENSDART00000008584	ENSDARG00000005451	NA	NA	NA	NA	NA	NA	NA	NA	NA	NA	NA	NA	NA
4	11479705	11483043	+	ENSDART00000019458	ENSDARG00000079698	NA	NA	NA	NA	NA	NA	NA	NA	NA	NA	NA	NA	NA
4	11483335	11504634	+	ENSDART00000184978	ENSDARG00000045765	NA	NA	NA	NA	NA	NA	NA	NA	NA	NA	NA	NA	NA
4	11573568	11580948	-	ENSDART00000049066	ENSDARG00000032765	NA	NA	NA	NA	NA	NA	NA	NA	NA	NA	NA	NA	NA
4	11573568	11603149	-	TALONT000878104	ENSDARG00000032765	NA	NA	NA	NA	NA	NA	NA	NA	NA	NA	NA	NA	NA
4	11573568	11580948	-	TALONT000984773	ENSDARG00000032765	NA	NA	NA	NA	NA	NA	NA	NA	NA	NA	NA	NA	NA
4	11573568	11580948	-	TALONT000984782	ENSDARG00000032765	NA	NA	NA	NA	NA	NA	NA	NA	NA	NA	NA	NA	NA
4	11573568	11603149	-	TALONT001317494	ENSDARG00000032765	NA	NA	NA	NA	NA	NA	NA	NA	NA	NA	NA	NA	NA
4	11695979	11730768	+	ENSDART00000137736	ENSDARG00000025576	NA	NA	NA	NA	NA	NA	NA	NA	NA	NA	NA	NA	NA
4	11695979	11730768	+	TALONT000657072	ENSDARG00000025576	NA	NA	NA	NA	NA	NA	NA	NA	NA	NA	NA	NA	NA
4	11695979	11727525	+	TALONT000657091	ENSDARG00000025576	NA	NA	NA	NA	NA	NA	NA	NA	NA	NA	NA	NA	NA
4	11696054	11730768	+	TALONT000657287	ENSDARG00000025576	NA	NA	NA	NA	NA	NA	NA	NA	NA	NA	NA	NA	NA
4	11703699	11730768	+	TALONT000332699	ENSDARG00000025576	NA	NA	NA	NA	NA	NA	NA	NA	NA	NA	NA	NA	NA
4	11724230	11729130	+	ENSDART00000150275	ENSDARG00000025576	NA	NA	NA	NA	NA	NA	NA	NA	NA	NA	NA	NA	NA
4	11762097	11764743	+	TALONT000220916	ENSDARG00000096099	NA	NA	NA	NA	NA	NA	NA	NA	NA	NA	NA	NA	NA
4	11804675	11810799	-	ENSDART00000014153	ENSDARG00000005891	NA	NA	NA	NA	NA	NA	NA	NA	NA	NA	NA	NA	NA
4	11946875	11949750	+	ENSDART00000139395	ENSDARG00000094457	NA	NA	NA	NA	NA	NA	NA	NA	NA	NA	NA	NA	NA
4	11946891	11949714	+	ENSDART00000148291	ENSDARG00000094457	NA	NA	NA	NA	NA	NA	NA	NA	NA	NA	NA	NA	NA
4	11946895	11950926	+	ENSDART00000134578	ENSDARG00000094457	NA	NA	NA	NA	NA	NA	NA	NA	NA	NA	NA	NA	NA
4	12013043	12026507	+	ENSDART00000130692	ENSDARG00000045768	NA	NA	NA	NA	NA	NA	NA	NA	NA	NA	NA	NA	NA
4	12031283	12040322	-	TALONT000657317	ENSDARG00000058366	NA	NA	NA	NA	NA	NA	NA	NA	NA	NA	NA	NA	NA
4	12031283	12040322	-	TALONT001654195	ENSDARG00000058366	NA	NA	NA	NA	NA	NA	NA	NA	NA	NA	NA	NA	NA
4	12033873	12040345	-	ENSDART00000102260	ENSDARG00000058366	NA	NA	NA	NA	NA	NA	NA	NA	NA	NA	NA	NA	NA
4	12033873	12040345	-	TALONT001126583	ENSDARG00000058366	NA	NA	NA	NA	NA	NA	NA	NA	NA	NA	NA	NA	NA
4	12034695	12035560	-	ENSDART00000138651	ENSDARG00000058366	NA	NA	NA	NA	NA	NA	NA	NA	NA	NA	NA	NA	NA
4	12074776	12102025	-	ENSDART00000048391	ENSDARG00000017661	NA	NA	NA	NA	NA	NA	NA	NA	NA	NA	NA	NA	NA
4	12102267	12106039	-	ENSDART00000048675	ENSDARG00000020015	NA	NA	NA	NA	NA	NA	NA	NA	NA	NA	NA	NA	NA
4	12122794	12224631	-	ENSDART00000150378	ENSDARG00000094980	NA	NA	NA	NA	NA	NA	NA	NA	NA	NA	NA	NA	NA
4	12243698	12286067	-	ENSDART00000022646	ENSDARG00000007639	NA	NA	NA	NA	NA	NA	NA	NA	NA	NA	NA	NA	NA
4	12243698	12286066	-	TALONT000657416	ENSDARG00000007639	NA	NA	NA	NA	NA	NA	NA	NA	NA	NA	NA	NA	NA
4	12292274	12307834	+	ENSDART00000061070	ENSDARG00000041665	NA	NA	NA	NA	NA	NA	NA	NA	NA	NA	NA	NA	NA
4	12292294	12307126	+	TALONT000114801	ENSDARG00000041665	NA	NA	NA	NA	NA	NA	NA	NA	NA	NA	NA	NA	NA
4	12292308	12298977	+	ENSDART00000133672	ENSDARG00000041665	NA	NA	NA	NA	NA	NA	NA	NA	NA	NA	NA	NA	NA
4	12306272	12306665	+	ENSDART00000137199	ENSDARG00000041665	NA	NA	NA	NA	NA	NA	NA	NA	NA	NA	NA	NA	NA
4	12403767	12477224	-	TALONT000657647	ENSDARG00000013476	NA	NA	NA	NA	NA	NA	NA	NA	NA	NA	NA	NA	NA
4	12412695	12477278	-	ENSDART00000127150	ENSDARG00000013476	NA	NA	NA	NA	NA	NA	NA	NA	NA	NA	NA	NA	NA
4	12413205	12477224	-	ENSDART00000027756	ENSDARG00000013476	NA	NA	NA	NA	NA	NA	NA	NA	NA	NA	NA	NA	NA
4	12715695	12718367	-	ENSDART00000035259	ENSDARG00000032618	NA	NA	NA	NA	NA	NA	NA	NA	NA	NA	NA	NA	NA
4	12718965	12725513	-	ENSDART00000132286	ENSDARG00000022165	NA	NA	NA	NA	NA	NA	NA	NA	NA	NA	NA	NA	NA
4	12755136	12766418	-	ENSDART00000024312	ENSDARG00000005897	NA	NA	NA	NA	NA	NA	NA	NA	NA	NA	NA	NA	NA
4	12769951	12781182	-	ENSDART00000058020	ENSDARG00000053127	NA	NA	NA	NA	NA	NA	NA	NA	NA	NA	NA	NA	NA
4	12769951	12781135	-	TALONT000114885	ENSDARG00000053127	NA	NA	NA	NA	NA	NA	NA	NA	NA	NA	NA	NA	NA
4	12769951	12781182	-	TALONT000332871	ENSDARG00000053127	NA	NA	NA	NA	NA	NA	NA	NA	NA	NA	NA	NA	NA
4	12769951	12781135	-	TALONT000657683	ENSDARG00000053127	NA	NA	NA	NA	NA	NA	NA	NA	NA	NA	NA	NA	NA
4	12769951	12781135	-	TALONT001126687	ENSDARG00000053127	NA	NA	NA	NA	NA	NA	NA	NA	NA	NA	NA	NA	NA
4	12769951	12781135	-	TALONT001486225	ENSDARG00000053127	NA	NA	NA	NA	NA	NA	NA	NA	NA	NA	NA	NA	NA
4	12770467	12781135	-	TALONT001126720	ENSDARG00000053127	NA	NA	NA	NA	NA	NA	NA	NA	NA	NA	NA	NA	NA
4	12773881	12781182	-	TALONT000985016	ENSDARG00000053127	NA	NA	NA	NA	NA	NA	NA	NA	NA	NA	NA	NA	NA
4	12782134	12790971	-	ENSDART00000067131	ENSDARG00000053131	NA	NA	NA	NA	NA	NA	NA	NA	NA	NA	NA	NA	NA
4	12782502	12790886	-	TALONT000985022	ENSDARG00000053131	NA	NA	NA	NA	NA	NA	NA	NA	NA	NA	NA	NA	NA
4	12793396	12795489	-	ENSDART00000075127	ENSDARG00000053136	NA	NA	NA	NA	NA	NA	NA	NA	NA	NA	NA	NA	NA
4	12892607	12914163	-	ENSDART00000140002	ENSDARG00000045658	NA	NA	NA	NA	NA	NA	NA	NA	NA	NA	NA	NA	NA
4	12892607	12914192	-	ENSDART00000141355	ENSDARG00000045658	NA	NA	NA	NA	NA	NA	NA	NA	NA	NA	NA	NA	NA
4	12915436	12930086	-	TALONT001317601	ENSDARG00000015824	NA	NA	NA	NA	NA	NA	NA	NA	NA	NA	NA	NA	NA
4	12916028	12930086	-	TALONT000114947	ENSDARG00000015824	NA	NA	NA	NA	NA	NA	NA	NA	NA	NA	NA	NA	NA
4	12916028	12930086	-	TALONT000114954	ENSDARG00000015824	NA	NA	NA	NA	NA	NA	NA	NA	NA	NA	NA	NA	NA
4	12916281	12930086	-	TALONT000657784	ENSDARG00000015824	NA	NA	NA	NA	NA	NA	NA	NA	NA	NA	NA	NA	NA
4	12916281	12930086	-	TALONT000657840	ENSDARG00000015824	NA	NA	NA	NA	NA	NA	NA	NA	NA	NA	NA	NA	NA
4	12916281	12930086	-	TALONT000657845	ENSDARG00000015824	NA	NA	NA	NA	NA	NA	NA	NA	NA	NA	NA	NA	NA
4	12916281	12930086	-	TALONT000878290	ENSDARG00000015824	NA	NA	NA	NA	NA	NA	NA	NA	NA	NA	NA	NA	NA
4	12916281	12930086	-	TALONT000985073	ENSDARG00000015824	NA	NA	NA	NA	NA	NA	NA	NA	NA	NA	NA	NA	NA
4	12916281	12930086	-	TALONT001317638	ENSDARG00000015824	NA	NA	NA	NA	NA	NA	NA	NA	NA	NA	NA	NA	NA
4	12917164	12930086	-	ENSDART00000013604	ENSDARG00000015824	NA	NA	NA	NA	NA	NA	NA	NA	NA	NA	NA	NA	NA
4	12966640	12968021	+	ENSDART00000113357	ENSDARG00000078613	NA	NA	NA	NA	NA	NA	NA	NA	NA	NA	NA	NA	NA
4	12971255	12978925	-	ENSDART00000013839	ENSDARG00000014361	NA	NA	NA	NA	NA	NA	NA	NA	NA	NA	NA	NA	NA
4	12971255	12978899	-	TALONT000115163	ENSDARG00000014361	NA	NA	NA	NA	NA	NA	NA	NA	NA	NA	NA	NA	NA
4	12971255	12975475	-	TALONT000115165	ENSDARG00000014361	NA	NA	NA	NA	NA	NA	NA	NA	NA	NA	NA	NA	NA
4	12971922	12975475	-	ENSDART00000123903	ENSDARG00000014361	NA	NA	NA	NA	NA	NA	NA	NA	NA	NA	NA	NA	NA
4	12993913	12997587	-	ENSDART00000140532	ENSDARG00000094001	NA	NA	NA	NA	NA	NA	NA	NA	NA	NA	NA	NA	NA
4	13033614	13156743	-	TALONT000878352	ENSDARG00000015053	NA	NA	NA	NA	NA	NA	NA	NA	NA	NA	NA	NA	NA
4	13033614	13138101	-	TALONT000878356	ENSDARG00000015053	NA	NA	NA	NA	NA	NA	NA	NA	NA	NA	NA	NA	NA
4	13035317	13140984	-	TALONT000115230	ENSDARG00000015053	NA	NA	NA	NA	NA	NA	NA	NA	NA	NA	NA	NA	NA
4	13035935	13156971	-	ENSDART00000182164	ENSDARG00000015053	NA	NA	NA	NA	NA	NA	NA	NA	NA	NA	NA	NA	NA
4	13412030	13425447	+	ENSDART00000003694	ENSDARG00000017841	NA	NA	NA	NA	NA	NA	NA	NA	NA	NA	NA	NA	NA
4	13412030	13424635	+	TALONT000115310	ENSDARG00000017841	NA	NA	NA	NA	NA	NA	NA	NA	NA	NA	NA	NA	NA
4	13449775	13462784	+	ENSDART00000172552	ENSDARG00000094646	NA	NA	NA	NA	NA	NA	NA	NA	NA	NA	NA	NA	NA
4	13452437	13461594	+	ENSDART00000145069	ENSDARG00000094646	NA	NA	NA	NA	NA	NA	NA	NA	NA	NA	NA	NA	NA
4	13452437	13459990	+	TALONT001127065	ENSDARG00000094646	NA	NA	NA	NA	NA	NA	NA	NA	NA	NA	NA	NA	NA
4	13452907	13462784	+	ENSDART00000186116	ENSDARG00000094646	NA	NA	NA	NA	NA	NA	NA	NA	NA	NA	NA	NA	NA
4	13453364	13461594	+	ENSDART00000067152	ENSDARG00000094646	NA	NA	NA	NA	NA	NA	NA	NA	NA	NA	NA	NA	NA
4	13535054	13538714	-	ENSDART00000067154	ENSDARG00000045672	NA	NA	NA	NA	NA	NA	NA	NA	NA	NA	NA	NA	NA
4	13551400	13567516	-	ENSDART00000102010	ENSDARG00000045675	NA	NA	NA	NA	NA	NA	NA	NA	NA	NA	NA	NA	NA
4	13489737	13576209	+	TALONT000333100	ENSDARG00000045676	NA	NA	NA	NA	NA	NA	NA	NA	NA	NA	NA	NA	NA
4	13489737	13576209	+	TALONT000878400	ENSDARG00000045676	NA	NA	NA	NA	NA	NA	NA	NA	NA	NA	NA	NA	NA
4	13568469	13576209	+	ENSDART00000171235	ENSDARG00000045676	NA	NA	NA	NA	NA	NA	NA	NA	NA	NA	NA	NA	NA
4	13568469	13576209	+	TALONT000658254	ENSDARG00000045676	NA	NA	NA	NA	NA	NA	NA	NA	NA	NA	NA	NA	NA
4	13568526	13576215	+	ENSDART00000136152	ENSDARG00000045676	NA	NA	NA	NA	NA	NA	NA	NA	NA	NA	NA	NA	NA
4	13577665	13580348	-	ENSDART00000067160	ENSDARG00000045677	NA	NA	NA	NA	NA	NA	NA	NA	NA	NA	NA	NA	NA
4	13586455	13604351	+	ENSDART00000187230	ENSDARG00000045680	NA	NA	NA	NA	NA	NA	NA	NA	NA	NA	NA	NA	NA
4	13586689	13605156	+	ENSDART00000067161	ENSDARG00000045680	NA	NA	NA	NA	NA	NA	NA	NA	NA	NA	NA	NA	NA
4	13586689	13605158	+	ENSDART00000138201	ENSDARG00000045680	NA	NA	NA	NA	NA	NA	NA	NA	NA	NA	NA	NA	NA
4	13586689	13605158	+	TALONT000115540	ENSDARG00000045680	NA	NA	NA	NA	NA	NA	NA	NA	NA	NA	NA	NA	NA
4	13586689	13605156	+	TALONT000115612	ENSDARG00000045680	NA	NA	NA	NA	NA	NA	NA	NA	NA	NA	NA	NA	NA
4	13586689	13602750	+	TALONT000115643	ENSDARG00000045680	NA	NA	NA	NA	NA	NA	NA	NA	NA	NA	NA	NA	NA
4	13586689	13605156	+	TALONT000115741	ENSDARG00000045680	NA	NA	NA	NA	NA	NA	NA	NA	NA	NA	NA	NA	NA
4	13586689	13605156	+	TALONT000116205	ENSDARG00000045680	NA	NA	NA	NA	NA	NA	NA	NA	NA	NA	NA	NA	NA
4	13586689	13605156	+	TALONT000221228	ENSDARG00000045680	NA	NA	NA	NA	NA	NA	NA	NA	NA	NA	NA	NA	NA
4	13586689	13605156	+	TALONT000658310	ENSDARG00000045680	NA	NA	NA	NA	NA	NA	NA	NA	NA	NA	NA	NA	NA
4	13586689	13605156	+	TALONT000658311	ENSDARG00000045680	NA	NA	NA	NA	NA	NA	NA	NA	NA	NA	NA	NA	NA
4	13586689	13605156	+	TALONT000658391	ENSDARG00000045680	NA	NA	NA	NA	NA	NA	NA	NA	NA	NA	NA	NA	NA
4	13586689	13605156	+	TALONT001127334	ENSDARG00000045680	NA	NA	NA	NA	NA	NA	NA	NA	NA	NA	NA	NA	NA
4	13586695	13605156	+	TALONT001127298	ENSDARG00000045680	NA	NA	NA	NA	NA	NA	NA	NA	NA	NA	NA	NA	NA
4	13605600	13614936	-	ENSDART00000165212	ENSDARG00000045681	NA	NA	NA	NA	NA	NA	NA	NA	NA	NA	NA	NA	NA
4	13615731	13624294	+	TALONT000116680	ENSDARG00000045683	NA	NA	NA	NA	NA	NA	NA	NA	NA	NA	NA	NA	NA
4	13625892	13643616	+	TALONT000116693	ENSDARG00000078745	NA	NA	NA	NA	NA	NA	NA	NA	NA	NA	NA	NA	NA
4	13650478	13725264	+	TALONT000116716	ENSDARG00000006396	NA	NA	NA	NA	NA	NA	NA	NA	NA	NA	NA	NA	NA
4	13650608	13728694	+	TALONT000333520	ENSDARG00000006396	NA	NA	NA	NA	NA	NA	NA	NA	NA	NA	NA	NA	NA
4	13757457	13862233	+	TALONT000116738	ENSDARG00000045687	NA	NA	NA	NA	NA	NA	NA	NA	NA	NA	NA	NA	NA
4	13757457	13862233	+	TALONT000221590	ENSDARG00000045687	NA	NA	NA	NA	NA	NA	NA	NA	NA	NA	NA	NA	NA
4	13810811	13861445	+	ENSDART00000067168	ENSDARG00000045687	NA	NA	NA	NA	NA	NA	NA	NA	NA	NA	NA	NA	NA
4	13892773	13902188	-	ENSDART00000032805	ENSDARG00000022550	NA	NA	NA	NA	NA	NA	NA	NA	NA	NA	NA	NA	NA
4	13901458	13963440	+	TALONT000116743	ENSDARG00000045692	NA	NA	NA	NA	NA	NA	NA	NA	NA	NA	NA	NA	NA
4	13901458	13963440	+	TALONT000116746	ENSDARG00000045692	NA	NA	NA	NA	NA	NA	NA	NA	NA	NA	NA	NA	NA
4	13901458	13963440	+	TALONT000878515	ENSDARG00000045692	NA	NA	NA	NA	NA	NA	NA	NA	NA	NA	NA	NA	NA
4	13931578	13963440	+	TALONT000116753	ENSDARG00000045692	NA	NA	NA	NA	NA	NA	NA	NA	NA	NA	NA	NA	NA
4	13931747	13963440	+	ENSDART00000067175	ENSDARG00000045692	NA	NA	NA	NA	NA	NA	NA	NA	NA	NA	NA	NA	NA
4	13905522	13921206	-	ENSDART00000080334	ENSDARG00000015966	NA	NA	NA	NA	NA	NA	NA	NA	NA	NA	NA	NA	NA
4	13905522	13921185	-	TALONT000333529	ENSDARG00000015966	NA	NA	NA	NA	NA	NA	NA	NA	NA	NA	NA	NA	NA
4	13905522	13921185	-	TALONT001317999	ENSDARG00000015966	NA	NA	NA	NA	NA	NA	NA	NA	NA	NA	NA	NA	NA
4	13906541	13921185	-	ENSDART00000143202	ENSDARG00000015966	NA	NA	NA	NA	NA	NA	NA	NA	NA	NA	NA	NA	NA
4	13963499	13995766	-	ENSDART00000147955	ENSDARG00000045694	NA	NA	NA	NA	NA	NA	NA	NA	NA	NA	NA	NA	NA
4	13963505	13973213	-	ENSDART00000067177	ENSDARG00000045694	NA	NA	NA	NA	NA	NA	NA	NA	NA	NA	NA	NA	NA
4	13963505	13973213	-	TALONT000878518	ENSDARG00000045694	NA	NA	NA	NA	NA	NA	NA	NA	NA	NA	NA	NA	NA
4	13963505	13970903	-	TALONT000878521	ENSDARG00000045694	NA	NA	NA	NA	NA	NA	NA	NA	NA	NA	NA	NA	NA
4	13963505	13973213	-	TALONT000985314	ENSDARG00000045694	NA	NA	NA	NA	NA	NA	NA	NA	NA	NA	NA	NA	NA
4	13963505	13973213	-	TALONT001127454	ENSDARG00000045694	NA	NA	NA	NA	NA	NA	NA	NA	NA	NA	NA	NA	NA
4	13963505	13973213	-	TALONT001127478	ENSDARG00000045694	NA	NA	NA	NA	NA	NA	NA	NA	NA	NA	NA	NA	NA
4	13963505	13973213	-	TALONT001127481	ENSDARG00000045694	NA	NA	NA	NA	NA	NA	NA	NA	NA	NA	NA	NA	NA
4	13963505	13973213	-	TALONT001318037	ENSDARG00000045694	NA	NA	NA	NA	NA	NA	NA	NA	NA	NA	NA	NA	NA
4	14106511	14108810	+	ENSDART00000150748	ENSDARG00000086259	NA	NA	NA	NA	NA	NA	NA	NA	NA	NA	NA	NA	NA
4	14176521	14179480	-	ENSDART00000133180	ENSDARG00000062808	NA	NA	NA	NA	NA	NA	NA	NA	NA	NA	NA	NA	NA
4	14188327	14192254	-	ENSDART00000143804	ENSDARG00000069780	NA	NA	NA	NA	NA	NA	NA	NA	NA	NA	NA	NA	NA
4	14188502	14192254	-	TALONT000878551	ENSDARG00000069780	NA	NA	NA	NA	NA	NA	NA	NA	NA	NA	NA	NA	NA
4	14360372	14372843	+	ENSDART00000007103	ENSDARG00000020086	NA	NA	NA	NA	NA	NA	NA	NA	NA	NA	NA	NA	NA
4	14449233	14624481	-	TALONT000658774	ENSDARG00000003811	NA	NA	NA	NA	NA	NA	NA	NA	NA	NA	NA	NA	NA
4	14449233	14624481	-	TALONT000658777	ENSDARG00000003811	NA	NA	NA	NA	NA	NA	NA	NA	NA	NA	NA	NA	NA
4	14449937	14470071	-	TALONT000221648	ENSDARG00000003811	NA	NA	NA	NA	NA	NA	NA	NA	NA	NA	NA	NA	NA
4	14450952	14531687	-	ENSDART00000159447	ENSDARG00000003811	NA	NA	NA	NA	NA	NA	NA	NA	NA	NA	NA	NA	NA
4	14636309	14642379	-	ENSDART00000114977	ENSDARG00000077090	NA	NA	NA	NA	NA	NA	NA	NA	NA	NA	NA	NA	NA
4	14727212	14737102	+	ENSDART00000158094	ENSDARG00000057334	NA	NA	NA	NA	NA	NA	NA	NA	NA	NA	NA	NA	NA
4	14906608	14915268	-	ENSDART00000067040	ENSDARG00000045598	NA	NA	NA	NA	NA	NA	NA	NA	NA	NA	NA	NA	NA
4	14926948	14932359	+	ENSDART00000019647	ENSDARG00000020101	NA	NA	NA	NA	NA	NA	NA	NA	NA	NA	NA	NA	NA
4	14932537	14954029	-	ENSDART00000038642	ENSDARG00000022424	NA	NA	NA	NA	NA	NA	NA	NA	NA	NA	NA	NA	NA
4	14932537	14954029	-	TALONT000658939	ENSDARG00000022424	NA	NA	NA	NA	NA	NA	NA	NA	NA	NA	NA	NA	NA
4	14932537	14954029	-	TALONT000658945	ENSDARG00000022424	NA	NA	NA	NA	NA	NA	NA	NA	NA	NA	NA	NA	NA
4	14957360	14968073	+	ENSDART00000002770	ENSDARG00000004497	NA	NA	NA	NA	NA	NA	NA	NA	NA	NA	NA	NA	NA
4	14981854	14990926	+	ENSDART00000067046	ENSDARG00000045601	NA	NA	NA	NA	NA	NA	NA	NA	NA	NA	NA	NA	NA
4	15006217	15010891	+	ENSDART00000090837	ENSDARG00000062651	NA	NA	NA	NA	NA	NA	NA	NA	NA	NA	NA	NA	NA
4	15006266	15010891	+	TALONT000333700	ENSDARG00000062651	NA	NA	NA	NA	NA	NA	NA	NA	NA	NA	NA	NA	NA
4	15011341	15059876	+	ENSDART00000124452	ENSDARG00000000019	NA	NA	NA	NA	NA	NA	NA	NA	NA	NA	NA	NA	NA
4	15011341	15059876	+	TALONT000878769	ENSDARG00000000019	NA	NA	NA	NA	NA	NA	NA	NA	NA	NA	NA	NA	NA
4	15011341	15059876	+	TALONT001890441	ENSDARG00000000019	NA	NA	NA	NA	NA	NA	NA	NA	NA	NA	NA	NA	NA
4	15055063	15060497	+	TALONT000221786	ENSDARG00000000019	NA	NA	NA	NA	NA	NA	NA	NA	NA	NA	NA	NA	NA
4	15081385	15103646	-	ENSDART00000138183	ENSDARG00000000018	NA	NA	NA	NA	NA	NA	NA	NA	NA	NA	NA	NA	NA
4	15081385	15103696	-	ENSDART00000181044	ENSDARG00000000018	NA	NA	NA	NA	NA	NA	NA	NA	NA	NA	NA	NA	NA
4	15081385	15103696	-	TALONT000659275	ENSDARG00000000018	NA	NA	NA	NA	NA	NA	NA	NA	NA	NA	NA	NA	NA
4	15081385	15103696	-	TALONT000878787	ENSDARG00000000018	NA	NA	NA	NA	NA	NA	NA	NA	NA	NA	NA	NA	NA
4	15217929	15420452	-	ENSDART00000016230	ENSDARG00000019328	NA	NA	NA	NA	NA	NA	NA	NA	NA	NA	NA	NA	NA
4	15220595	15441366	-	TALONT000659354	ENSDARG00000019328	NA	NA	NA	NA	NA	NA	NA	NA	NA	NA	NA	NA	NA
[truncated: 31,473 more rows]

## Sheet: Data S4
Dataset S4 Quantification results of TE-alone transcripts
[truncated: 707 more rows]

## Sheet: Data S5
Dataset S5 Quantification results of TE-gene transcripts
[truncated: 25,083 more rows]

[truncated: 11 more sheets: Data S6, Data S7, Data S8, Data S9, Data S10, Data S11, Data S12, Data S13, Data S14, Data S15, Data S16]
