# Supplementary material for: Zygotic activation of transposable elements during zebrafish early embryogenesis
Source: Nat Commun. 2025 Apr 18;16:3692. doi: 10.1038/s41467-025-58863-7 (PMC12006353; doi:10.1038/s41467-025-58863-7)
Supplement: Supplementary file 8 — Source data 1-6 [file 41467_2025_58863_MOESM8_ESM.xlsx]

## Sheet: Fig1
Fig.1g
DNA transposon			LTR						LINE				ERV
TP	TP1		GAG	AP	RT	RH	INT		RT	EN	RH		GAG	AP	RT	RH	INT	ENV
1	1		1	1	1	1	1		1	1	1		1	0	0	0	0	0
1	1		1	1	1	1	1		1	1	1		1	0	0	0	0	0
1	1		1	1	1	1	1		1	1	0		1	0	0	0	0	0
1	1		1	1	1	1	1		1	1	0		0	1	1	1	1	1
1	1		1	1	1	1	1		1	1	0		0	0	1	1	1	0
1	1		1	1	1	1	1		1	1	0		0	0	1	1	1	0
1	1		1	1	1	1	1		1	1	0		0	0	0	1	1	1
1	1		1	1	1	1	1		1	1	0		0	0	0	1	1	1
1	1		1	1	1	1	1		1	1	0		0	0	0	1	1	1
1	1		1	1	1	1	1		1	1	0		0	0	0	1	0	0
1	1		1	1	1	1	1		1	1	0		0	0	0	1	0	0
1	1		1	1	1	1	1		1	1	0		0	0	0	1	0	0
1	1		1	1	1	1	1		1	1	0		0	0	0	1	0	0
1	1		1	1	1	1	1		1	1	0		0	0	0	1	0	0
1	1		1	1	1	1	1		1	1	0		0	0	0	1	0	0
1	1		1	1	1	1	1		1	1	0		0	0	0	1	0	0
1	1		1	1	1	1	1		1	1	0		0	0	0	1	0	0
1	1		1	1	1	1	1		1	1	0		0	0	0	1	0	0
1	1		1	1	1	1	1		1	1	0		0	0	0	1	0	0
1	1		1	1	1	1	1		1	1	0		0	0	0	1	0	0
1	1		1	1	1	1	1		1	1	0		0	0	0	1	0	0
1	1		1	1	1	1	1		1	1	0		0	0	0	1	0	0
1	1		1	1	1	1	1		1	1	0		0	0	0	0	1	1
1	1		1	1	1	1	1		1	1	0		0	0	0	0	0	1
1	1		1	1	1	0	1		1	1	0		0	0	0	0	0	0
1	1		1	1	1	0	0		1	1	0		0	0	0	0	0	0
1	1		1	1	1	0	0		1	1	0		0	0	0	0	0	0
1	1		1	1	0	0	0		1	1	0		0	0	0	0	0	0
1	1		1	0	1	1	1		1	1	0		0	0	0	0	0	0
1	1		1	0	0	0	0		1	1	0		0	0	0	0	0	0
1	1		1	0	0	0	0		1	1	0		0	0	0	0	0	0
1	1		0	1	1	1	1		1	1	0		0	0	0	0	0	0
1	1		0	1	1	1	1		1	1	0		0	0	0	0	0	0
1	1		0	1	1	1	1		1	1	0		0	0	0	0	0	0
1	1		0	1	1	1	1		1	1	0		0	0	0	0	0	0
1	1		0	1	1	1	1		1	1	0		0	0	0	0	0	0
1	1		0	1	1	1	1		1	1	0		0	0	0	0	0	0
1	1		0	1	1	1	1		1	1	0		0	0	0	0	0	0
1	1		0	1	1	1	1		1	1	0		0	0	0	0	0	0
1	1		0	1	1	1	1		1	1	0		0	0	0	0	0	0
1	1		0	1	1	1	1		1	1	0		0	0	0	0	0	0
1	1		0	1	1	1	1		1	1	0		0	0	0	0	0	0
1	1		0	1	1	1	1		1	1	0		0	0	0	0	0	0
1	1		0	1	1	1	1		1	1	0		0	0	0	0	0	0
1	1		0	1	1	1	1		1	1	0		0	0	0	0	0	0
1	1		0	1	1	1	1		1	1	0		0	0	0	0	0	0
1	1		0	1	1	1	1		1	1	0		0	0	0	0	0	0
1	1		0	1	1	1	1		1	1	0		0	0	0	0	0	0
0	0		0	1	1	1	1		1	1	0		0	0	0	0	0	0
0	0		0	1	1	1	1		1	1	0		0	0	0	0	0	0
0	0		0	1	1	1	1		1	1	0		0	0	0	0	0	0
0	0		0	1	1	1	1		1	1	0		0	0	0	0	0	0
0	0		0	1	1	1	1		1	1	0		0	0	0	0	0	0
0	0		0	1	1	1	1		1	1	0		0	0	0	0	0	0
0	0		0	1	1	1	1		1	1	0		0	0	0	0	0	0
0	0		0	1	1	1	1		1	1	0		0	0	0	0	0	0
0	0		0	1	1	1	1		1	1	0		0	0	0	0	0	0
0	0		0	1	1	1	1		1	1	0		0	0	0	0	0	0
0	0		0	1	1	1	1		1	1	0		0	0	0	0	0	0
0	0		0	1	1	1	1		1	1	0		0	0	0	0	0	0
0	0		0	1	1	1	1		1	1	0		0	0	0	0	0	0
0	0		0	1	1	1	1		1	1	0		0	0	0	0	0	0
0	0		0	1	1	1	1		1	1	0		0	0	0	0	0	0
0	0		0	1	1	1	1		1	1	0		0	0	0	0	0	0
0	0		0	1	1	1	1		1	1	0		0	0	0	0	0	0
0	0		0	1	1	1	1		1	1	0		0	0	0	0	0	0
0	0		0	1	1	1	1		1	1	0		0	0	0	0	0	0
0	0		0	1	1	1	1		1	1	0		0	0	0	0	0	0
0	0		0	1	1	1	1		1	1	0		0	0	0	0	0	0
0	0		0	1	1	1	1		1	1	0		0	0	0	0	0	0
0	0		0	1	1	1	1		1	1	0		0	0	0	0	0	0
0	0		0	1	1	1	1		1	1	0		0	0	0	0	0	0
0	0		0	1	1	1	1		1	1	0		0	0	0	0	0	0
0	0		0	1	1	1	1		1	1	0		0	0	0	0	0	0
0	0		0	1	1	1	1		1	1	0		0	0	0	0	0	0
0	0		0	1	1	1	1		1	0	0		0	0	0	0	0	0
0	0		0	1	1	1	1		1	0	0		0	0	0	0	0	0
0	0		0	1	1	1	1		1	0	0		0	0	0	0	0	0
0	0		0	1	1	1	1		1	0	0		0	0	0	0	0	0
0	0		0	1	1	1	1		1	0	0		0	0	0	0	0	0
0	0		0	1	1	1	1		1	0	0		0	0	0	0	0	0
0	0		0	1	1	1	1		1	0	0		0	0	0	0	0	0
0	0		0	1	1	1	0		1	0	0		0	0	0	0	0	0
0	0		0	1	1	1	0		1	0	0		0	0	0	0	0	0
0	0		0	1	1	1	0		1	0	0		0	0	0	0	0	0
0	0		0	1	1	1	0		0	0	0		0	0	0	0	0	0
0	0		0	1	1	0	1		0	0	0		0	0	0	0	0	0
0	0		0	1	1	0	1		0	0	0		0	0	0	0	0	0
0	0		0	1	1	0	0						0	0	0	0	0	0
0	0		0	1	1	0	0						0	0	0	0	0	0
0	0		0	1	1	0	0						0	0	0	0	0	0
0	0		0	1	1	0	0						0	0	0	0	0	0
0	0		0	1	0	0	0						0	0	0	0	0	0
0	0		0	1	0	0	0						0	0	0	0	0	0
0	0		0	1	0	0	0						0	0	0	0	0	0
0	0		0	1	0	0	0						0	0	0	0	0	0
0	0		0	0	1	1	1						0	0	0	0	0	0
0	0		0	0	1	1	1						0	0	0	0	0	0
0	0		0	0	1	1	1						0	0	0	0	0	0
0	0		0	0	1	1	1						0	0	0	0	0	0
0	0		0	0	1	1	1						0	0	0	0	0	0
0	0		0	0	1	1	1
0	0		0	0	1	1	1
0	0		0	0	1	1	1
0	0		0	0	1	1	1
0	0		0	0	1	1	1
0	0		0	0	1	1	1
0	0		0	0	1	1	1
0	0		0	0	1	1	1
0	0		0	0	1	1	1
0	0		0	0	1	1	1
0	0		0	0	1	1	1
0	0		0	0	1	1	1
0	0		0	0	1	1	1
0	0		0	0	1	1	1
0	0		0	0	1	1	1
0	0		0	0	1	1	1
0	0		0	0	1	1	1
0	0		0	0	1	1	1
0	0		0	0	1	1	1
0	0		0	0	1	1	1
0	0		0	0	1	1	1
0	0		0	0	1	1	1
0	0		0	0	1	1	1
0	0		0	0	1	1	1
0	0		0	0	1	1	1
0	0		0	0	1	1	1
0	0		0	0	1	1	1
0	0		0	0	1	1	1
0	0		0	0	1	1	1
0	0		0	0	1	1	1
			0	0	1	1	1
			0	0	1	1	1
			0	0	1	1	1
			0	0	1	1	1
			0	0	1	1	1
			0	0	1	1	1
			0	0	1	1	1
			0	0	1	1	1
			0	0	1	1	1
			0	0	1	1	1
			0	0	1	1	1
			0	0	1	1	1
			0	0	1	1	1
			0	0	1	1	0
			0	0	1	1	0
			0	0	1	1	0
			0	0	1	1	0
			0	0	1	1	0
			0	0	1	1	0
			0	0	1	1	0
			0	0	1	1	0
			0	0	1	1	0
			0	0	1	1	0
			0	0	1	1	0
			0	0	1	1	0
			0	0	1	0	1
			0	0	1	0	1
			0	0	1	0	1
			0	0	1	0	1
			0	0	1	0	1
			0	0	1	0	1
			0	0	1	0	1
			0	0	1	0	1
			0	0	1	0	0
			0	0	1	0	0
			0	0	1	0	0
			0	0	1	0	0
			0	0	1	0	0
			0	0	1	0	0
			0	0	1	0	0
			0	0	1	0	0
			0	0	1	0	0
			0	0	1	0	0
			0	0	1	0	0
			0	0	1	0	0
			0	0	1	0	0
			0	0	1	0	0
			0	0	1	0	0
			0	0	1	0	0
			0	0	1	0	0
			0	0	1	0	0
			0	0	1	0	0
			0	0	1	0	0
			0	0	1	0	0
			0	0	1	0	0
			0	0	1	0	0
			0	0	1	0	0
			0	0	1	0	0
			0	0	1	0	0
			0	0	1	0	0
			0	0	1	0	0
			0	0	1	0	0
			0	0	1	0	0
			0	0	1	0	0
			0	0	1	0	0
			0	0	1	0	0
			0	0	1	0	0
			0	0	1	0	0
			0	0	1	0	0
			0	0	1	0	0
			0	0	0	0	1
			0	0	0	0	1
			0	0	0	0	1
			0	0	0	0	1
			0	0	0	0	1
			0	0	0	0	0
			0	0	0	0	0
			0	0	0	0	0
			0	0	0	0	0
			0	0	0	0	0
			0	0	0	0	0
			0	0	0	0	0
			0	0	0	0	0

## Sheet: Fig2
Fig2a							Fig 2g
Stage	Gene	TE-gene	TE_alone				subfamily	WT	CHX
Fertilized egg	0	0	0				BHIKHARI_I	8.86913	5.71149
1-cell	0	0	0				BHIKHARI_LTR	8.38379	3.53605
64-cell	2085	1474	4				BHIKHARI-2-I_DR	2.5509	0.992768
1k-cell	5948	5156	28				BHIKHARI-2-LTR_DR	5.38128	2.08746
High	5477	4868	70				BHIKHARI-3-I_DR	9.13479	5.55029
Oblong	5116	4882	189				BHIKHARI-3-LTR_DR	7.75121	5.73091
Sphere	6873	7097	382				BHIKHARI-5-I_DR	7.83055	4.44559
Dome	6685	7146	444				BHIKHARI-5-LTR_DR	2.34199	0.0840643
30%epiboly	6062	6549	439				ERV1_DR-I	6.43746	0.526069
50%epiboly	7401	7658	480				ERV1-10_DR-I	3.78346	1.95233
Shield	8012	8362	562				ERV1-3-I_DR	2.5656	1.26903
							ERV1-4_DR-I	7.84071	4.71864
							ERV1-7_DR-I	3.93357	1.46989
							ERV1-I_DR	8.6581	2.96162
							ERV1-N2-I_DR	5.26866	1.28688
							ERV1-N3-I_DR	10.5172	8.04963
							ERV1-N3-LTR_DR	7.11499	3.66221
							ERV1-N3B-LTR_DR	9.72727	5.24869
							ERV1-N4-I_DR	10.1479	6.56484
							ERV1-N6-I_DR	9.76313	4.48285
							ERV2_DR-I	10.6024	7.59231

## Sheet: Fig3
Fig3a					Fig 3bc					Fig3d																		Fig 3e
Stage	TPM	Percentage	Family		Subfamily	TPM	Stage	Type		isoform	loci	subfamily	family	type	fertilized_egg	1-cell	64-cell	1k-cell	high	oblong	sphere	dome	30%epiboly	50%epiboly	shield	cluster		subfamily	entropy	cluster1	cluster2	cluster3	cluster4	cluster5	cluster6	cluster7	cluster8
30%epiboly	1608.35	0.0519824	DNA		BHIKHARI_I	0.634129	1k-cell	Subfamily		ENSDART00000145837	ENSDARG00000091627	EnSpm-N10_DR	CMC-EnSpm	DNA	0	0	0	0	0	0	0.59	2.202	2.763	2.807	4.061	cluster1		BEL-26_DR-I	1.33218	2	0	0	0	0	1	1	1
30%epiboly	624.622	0.020188	LINE		BHIKHARI_I	3.23419	High	Subfamily		ENSDART00000147288	ENSDARG00000093317	EnSpm-N10_DR	CMC-EnSpm	DNA	0	0	0	0	0	0	2.949	5.872	10.132	7.72	12.183	cluster1		BEL-43_DRe-I	0	0	0	0	0	0	0	0	3
30%epiboly	28707.3	0.92783	LTR		BHIKHARI_I	6.53073	Oblong	Subfamily		TALONT001173591	TALONG000039002	Gypsy-29-I_DR	Gypsy	LTR	0	0	0	0	0	0	2.359	7.34	10.132	12.633	14.891	cluster1		BEL-52_DRe-I	0.867563	0	1	1	0	0	4	0	0
50%epiboly	1225.06	0.0379798	DNA		BHIKHARI_I	8.75545	Sphere	Subfamily		TALONT001678008	TALONG000051945	Gypsy161-I_DR	Gypsy	LTR	0	0	0	0	0	0	3.54	9.542	12.894	17.546	20.307	cluster1		BEL-54_DRe-I	1.03972	1	0	1	0	0	2	0	0
50%epiboly	642.386	0.0199154	LINE		BHIKHARI_I	10.4768	Dome	Subfamily		TALONT001204763	TALONG000052530	I-1_DR	I	LINE	0	0	0	0	0	0	1.769	2.936	4.605	4.913	6.092	cluster1		BEL-56_DRe-I	1.05492	2	0	2	0	0	0	0	1
50%epiboly	30388.3	0.942105	LTR		BHIKHARI_I	11.2656	30%epiboly	Subfamily		TALONT001034416	TALONG000050385	Gypsy106-I_DR	Gypsy	LTR	0	0	0	0	0	0	1.769	3.67	6.447	7.72	8.799	cluster1		BEL-59_DRe-I	0.673012	2	0	0	0	0	3	0	0
1-cell	50.3722	0.944444	DNA		BHIKHARI_I	11.9872	50%epiboly	Subfamily		TALONT001156583	TALONG000051973	BHIKHARI-5-I_DR	ERV1	LTR	0	0	0	0	0	0	1.18	2.202	4.605	4.913	5.415	cluster1		BEL15-I_DR	0.693147	0	0	1	0	0	1	0	0
1-cell	0	0	LINE		BHIKHARI_I	13.0892	Shield	Subfamily		TALONT000714112	TALONG000047563	BHIKHARI-5-I_DR	ERV1	LTR	0	0	0	0.552	0.647	6.532	7.078	12.479	23.026	25.969	27.074	cluster1		BEL2-I_DR	0	0	0	0	0	0	2	0	0
1-cell	2.96307	0.0555556	LTR		BHIKHARI-3-I_DR	1.91035	1k-cell	Subfamily		TALONT000918392	TALONG000048825	Gypsy12-I_DR	Gypsy	LTR	0	0	0	0	0	1.633	2.949	4.404	11.053	11.932	12.184	cluster1		BEL20-I_DR	0.693147	0	0	0	0	0	1	1	0
1k-cell	104.458	0.478989	DNA		BHIKHARI-3-I_DR	2.62667	High	Subfamily		TALONT001040248	TALONG000046080	BHIKHARI-3-I_DR	ERV1	LTR	0	0	0	0.552	1.941	25.313	123.864	324.443	499.212	493.405	571.94	cluster1		BEL25-I_DR	0	0	0	0	0	0	2	0	0
1k-cell	30.888	0.141635	LINE		BHIKHARI-3-I_DR	5.94078	Oblong	Subfamily		TALONT000988406	TALONG000042336	ERV1-I_DR	ERV1	LTR	0	0	0	0	1.941	25.315	70.781	282.602	494.605	450.594	547.572	cluster1		BEL27-I_DR	1.26365	4	0	0	0	0	4	2	1
1k-cell	82.7344	0.379375	LTR		BHIKHARI-3-I_DR	8.45437	Sphere	Subfamily		TALONT000928281	TALONG000048081	EnSpm-2_DR	CMC-EnSpm	DNA	0	0	0	0	0	0.817	4.719	13.213	24.869	23.863	27.751	cluster1		BEL36-I_DR	0.562335	3	0	0	0	0	1	0	0
64-cell	83.6278	0.873231	DNA		BHIKHARI-3-I_DR	9.84666	Dome	Subfamily		TALONT001211525	TALONG000050110	Gypsy43-I_DR	Gypsy	LTR	0	0	0	0	0	0	0	0.734	1.842	2.106	2.031	cluster1		BEL8-I_DR	0.693147	0	0	0	1	1	0	0	0
64-cell	0	0	LINE		BHIKHARI-3-I_DR	10.5627	30%epiboly	Subfamily		TALONT001186935	ENSDARG00000086504	EnSpm-N10_DR	CMC-EnSpm	DNA	0	0	0	0	0	0	1.18	4.404	8.29	9.124	9.476	cluster1		BHIKHARI-3-I_DR	0.636514	2	0	0	0	0	0	0	1
64-cell	12.1404	0.126769	LTR		BHIKHARI-3-I_DR	10.6033	50%epiboly	Subfamily		TALONT001020257	TALONG000050177	Gypsy-171_DR-I	Gypsy	LTR	0	0	0	0	0	0	1.18	7.34	12.895	14.037	16.244	cluster1		BHIKHARI-3-LTR_DR	0.693147	0	0	0	0	1	0	0	1
Dome	1217.17	0.0536426	DNA		BHIKHARI-3-I_DR	10.9073	Shield	Subfamily		TALONT001546438	ENSDARG00000020292	BHIKHARI_I	ERV1	LTR	0	0	0	0	0	0	0	0	1.842	2.106	2.707	cluster1		BHIKHARI-5-I_DR	1.16257	17	1	0	1	1	5	0	2
Dome	745.736	0.0328659	LINE		ERV1-4_DR-I	2.10802	1k-cell	Subfamily		TALONT001301101	TALONG000053431	EnSpm-N17_DR	TcMar	DNA	0	0	0	0	0	0	0	0.734	3.684	4.211	5.415	cluster1		BHIKHARI_I	1.21087	15	1	0	0	1	3	1	3
Dome	20727.4	0.913491	LTR		ERV1-4_DR-I	3.73238	High	Subfamily		TALONT000927736	ENSDARG00000095057	EnSpm-17_DR	CMC-EnSpm	DNA	0	0	0	0	0	0.817	1.18	5.872	15.658	16.845	23.69	cluster1		BHIKHARI_LTR	1.05492	0	0	1	0	0	2	0	2
Fertilized egg	80.1092	0.984848	DNA		ERV1-4_DR-I	6.8898	Oblong	Subfamily		TALONT001246743	TALONG000053003	L1-1_DR	L1	LINE	0	0	0	0	0	0	0	0.734	1.842	2.106	2.707	cluster1		CATCH2I_DR	0.693147	0	0	1	0	0	0	1	0
Fertilized egg	1.23245	0.0151515	LINE		ERV1-4_DR-I	7.25903	Sphere	Subfamily		TALONT001325260	TALONG000051693	BEL27-I_DR	Pao	LTR	0	0	0	0	0	0	0	2.936	4.605	6.317	8.799	cluster1		Copia-7-I_DR	1.27703	1	3	0	2	0	0	1	0
Fertilized egg	0	0	LTR		ERV1-4_DR-I	6.95788	Dome	Subfamily		TALONT000593416	TALONG000032572	BHIKHARI-5-I_DR	ERV1	LTR	0	0	0	1.655	18.112	90.638	268.372	659.898	1215.8	1508.99	1926.32	cluster1		DNA-1-1_DR	0	0	0	0	2	0	0	0	0
High	132.166	0.228343	DNA		ERV1-4_DR-I	8.00593	30%epiboly	Subfamily		TALONT001130815	TALONG000044611	BEL-56_DRe-I	Pao	LTR	0	0	0	0	0	0	2.36	5.138	9.21	11.932	16.245	cluster1		DNA-2-1_DR	1.47508	0	0	0	1	3	1	1	1
High	58.9491	0.101847	LINE		ERV1-4_DR-I	7.36838	50%epiboly	Subfamily		TALONT000901670	TALONG000040724	BEL-59_DRe-I	Pao	LTR	0	0	0	0	0	0.817	14.746	18.351	33.158	51.235	60.24	cluster1		DNA-8-13_DR	0	0	0	0	0	2	0	0	0
High	387.688	0.66981	LTR		ERV1-4_DR-I	9.9422	Shield	Subfamily		TALONT001052415	ENSDARG00000116389	BEL27-I_DR	Pao	LTR	0	0	0	0	0	0	1.18	0.734	1.842	2.807	3.384	cluster1		DNA-X-16_DR	0.693147	0	1	1	0	0	0	0	0
Oblong	212.773	0.0579121	DNA		ERV1_DR-I	0	1k-cell	Subfamily		TALONT001490722	TALONG000048297	Gypsy50-I_DR	Gypsy	LTR	0	0	0	0	0.647	4.084	20.644	16.149	43.289	53.341	64.979	cluster1		DNA2-1_DR	1.09861	0	1	1	1	0	0	0	0
Oblong	284.141	0.0773368	LINE		ERV1_DR-I	0	High	Subfamily		TALONT001261878	ENSDARG00000102540	EnSpm-5_DR	CMC-EnSpm	DNA	0	0	0	0	0	0	0	1.468	3.684	6.317	5.415	cluster1		DNA2-8_DR	0.636514	0	0	1	0	0	0	0	2
Oblong	3177.16	0.864751	LTR		ERV1_DR-I	2.56047	Oblong	Subfamily		TALONT001388249	TALONG000052476	BEL-26_DR-I	Pao	LTR	0	0	0	0	0	0	0	2.936	12.894	21.056	16.921	cluster1		DNA9TA1_DR	1.55958	1	2	2	1	0	2	0	0
Shield	1230.72	0.0229296	DNA		ERV1_DR-I	4.68779	Sphere	Subfamily		TALONT001130718	ENSDARG00000110670	BHIKHARI-5-I_DR	ERV1	LTR	0	0	0	0	0	0	0.59	0.734	1.842	3.509	3.384	cluster1		EnSpm-16_DR	1.47508	1	3	1	1	1	0	0	0
Shield	870.42	0.0162168	LINE		ERV1_DR-I	7.20757	Dome	Subfamily		TALONT000735332	ENSDARG00000056036	BHIKHARI-5-I_DR	ERV1	LTR	0	0	0	0	0.647	0	1.769	4.404	11.053	18.248	18.952	cluster1		EnSpm-17_DR	1.76231	6	2	2	0	1	3	1	2
Shield	51572.7	0.960854	LTR		ERV1_DR-I	8.24368	30%epiboly	Subfamily		TALONT001081901	ENSDARG00000056831	BEL-54_DRe-I	Pao	LTR	0	0	0	0	0	0	0.59	0.734	0.921	1.404	2.031	cluster1		EnSpm-18_DR	1.03972	1	2	0	0	0	1	0	0
Sphere	842.399	0.0676035	DNA		ERV1_DR-I	7.75334	50%epiboly	Subfamily		TALONT001067041	TALONG000050808	Gypsy106-I_DR	Gypsy	LTR	0	0	0	0	0	0	2.359	4.404	3.684	5.615	9.476	cluster1		EnSpm-2_DR	1.75811	2	0	1	3	2	4	6	8
Sphere	617.563	0.0495602	LINE		ERV1_DR-I	8.03115	Shield	Subfamily		TALONT000993838	TALONG000049838	EnSpm-18_DR	CMC-EnSpm	DNA	0	0	0	0	0	0.817	7.668	8.074	9.21	10.528	16.244	cluster1		EnSpm-3_DR	1.09861	0	0	0	1	0	0	1	1
Sphere	11000.9	0.882836	LTR		ERV1-3-I_DR	0	1k-cell	Subfamily		TALONT000945677	TALONG000049120	Gypsy10-I_DR	Gypsy	LTR	0	0	0	0	0	2.45	8.258	8.808	12.895	14.739	29.105	cluster1		EnSpm-4N2_DR	1.69574	2	1	3	0	1	2	1	0
					ERV1-3-I_DR	0	High	Subfamily		TALONT001196990	TALONG000052437	BHIKHARI-5-I_DR	ERV1	LTR	0	0	0	0	0	0	3.539	2.936	4.605	4.211	8.799	cluster1		EnSpm-5_DR	1.39456	9	1	3	0	1	0	1	2
					ERV1-3-I_DR	0	Oblong	Subfamily		TALONT001064549	TALONG000050774	Gypsy-21-I_DR	Gypsy	LTR	0	0	0	0	0	0	3.539	8.074	7.368	9.826	14.891	cluster1		EnSpm-N10_DR	1.67314	5	2	4	0	0	2	1	4
					ERV1-3-I_DR	0.669027	Sphere	Subfamily		TALONT000718820	TALONG000047587	BHIKHARI-3-I_DR	ERV1	LTR	0	0	0	2.207	3.235	25.314	184.025	437.485	442.107	557.275	712.05	cluster1		EnSpm-N13_DR	1.33218	0	1	1	0	2	0	0	1
					ERV1-3-I_DR	0.794104	Dome	Subfamily		TALONT001196883	TALONG000052427	Gypsy81-I_Dr	Gypsy	LTR	0	0	0	0	0	0	1.18	3.67	3.684	4.913	6.769	cluster1		EnSpm-N17_DR	1.80916	3	3	1	2	0	5	1	4
					ERV1-3-I_DR	0	30%epiboly	Subfamily		TALONT001157023	TALONG000049799	Gypsy-25-I_DR	Gypsy	LTR	0	0	0	0	0	0.817	3.539	12.479	9.21	15.441	16.921	cluster1		EnSpmN1_DR	0	2	0	0	0	0	0	0	0
					ERV1-3-I_DR	0	50%epiboly	Subfamily		TALONT000733485	TALONG000045963	BEL36-I_DR	Pao	LTR	0	0	0	0	0.647	11.432	41.877	126.254	123.421	218.979	263.296	cluster1		ERV1-3-I_DR	0	0	2	0	0	0	0	0	0
					ERV1-3-I_DR	2.95773	Shield	Subfamily		TALONT000758007	TALONG000047766	BEL36-I_DR	Pao	LTR	0	0	0	0	0.647	5.716	26.543	83.679	74.605	127.036	144.847	cluster1		ERV1-4_DR-I	1.12095	3	6	1	0	0	0	0	1
					BHIKHARI-5-I_DR	1.91035	1k-cell	Subfamily		TALONT001052414	ENSDARG00000116389	BEL27-I_DR	Pao	LTR	0	0	0	0	0	0	4.719	11.011	7.368	10.528	15.568	cluster1		ERV1-7_DR-I	0.693147	0	0	1	0	1	0	0	0
					BHIKHARI-5-I_DR	4.52319	High	Subfamily		TALONT001069138	TALONG000050830	Gypsy137-I_DR	Gypsy	LTR	0	0	0	0	0	0	1.18	2.202	1.842	2.106	3.384	cluster1		ERV1-I_DR	1.38629	1	0	0	0	0	1	1	1
					BHIKHARI-5-I_DR	6.87985	Oblong	Subfamily		TALONT000947480	TALONG000046632	BHIKHARI-2-I_DR	ERV1	LTR	0	0	0	0	0	2.45	2.36	16.883	11.052	14.739	26.397	cluster1		ERV1-N2-I_DR	0.693147	0	1	0	0	0	0	0	1
					BHIKHARI-5-I_DR	8.33296	Sphere	Subfamily		TALONT001133747	TALONG000047283	Gypsy-21-I_DR	Gypsy	LTR	0	0	0	0.552	0	0	15.336	44.042	34.079	37.198	77.838	cluster1		ERV1-N3-I_DR	0.898083	3	17	1	0	0	1	0	1
					BHIKHARI-5-I_DR	9.58371	Dome	Subfamily		TALONT001053833	ENSDARG00000086324	ERV1-N6-I_DR	ERV1	LTR	0	0	0	0	0	0	0.59	0.734	0	2.106	2.707	cluster1		ERV1-N3-LTR_DR	0	2	0	0	0	0	0	0	0
					BHIKHARI-5-I_DR	10.4456	30%epiboly	Subfamily		ENSDART00000135557	ENSDARG00000094523	EnSpm-N10_DR	CMC-EnSpm	DNA	0	0	0	0	0	0	0.59	0.734	0	1.404	2.707	cluster1		ERV1-N3B-LTR_DR	0.796312	5	1	0	0	0	1	0	0
					BHIKHARI-5-I_DR	10.8052	50%epiboly	Subfamily		TALONT000575297	TALONG000046644	BEL-56_DRe-I	Pao	LTR	0	0	0	0.552	0.647	1.633	4.129	4.404	1.842	7.72	11.507	cluster1		ERV1-N4-I_DR	0.974315	4	1	3	0	0	0	0	0
					BHIKHARI-5-I_DR	11.138	Shield	Subfamily		TALONT001273911	TALONG000049043	BHIKHARI-5-I_DR	ERV1	LTR	0	0	0	0	0	0.817	2.949	7.34	2.763	9.124	17.599	cluster1		ERV1-N6-I_DR	1.07354	5	0	1	0	1	0	1	0
					ERV1	5.13791	1k-cell	Family		TALONT001389532	TALONG000054187	ERV1-N3-LTR_DR	ERV1	LTR	0	0	0	0	0	0	0	0.734	0	1.404	2.031	cluster1		ERV2_DR-I	1.41374	5	2	2	1	16	0	9	0
					ERV1	7.14339	High	Family		TALONT001313845	TALONG000049397	Gypsy-25-I_DR	Gypsy	LTR	0	0	0	0	0	0	0	2.202	0.921	4.211	10.153	cluster1		Gypsy-117-I_DR	0.693147	0	0	0	0	1	1	0	0
					ERV1	10.93	Oblong	Family		TALONT001325387	ENSDARG00000107283	Gypsy10-I_DR	Gypsy	LTR	0	0	0	0	0	0	0	0.734	0	1.404	2.707	cluster1		Gypsy-14-I_DR	0	2	0	0	0	0	0	0	0
					ERV1	12.2252	Sphere	Family		TALONT001220642	ENSDARG00000087061	EnSpm-N10_DR	CMC-EnSpm	DNA	0	0	0	0	0	0	0	0.734	0	1.404	2.707	cluster1		Gypsy-15-I_DR	0.500402	0	0	0	1	0	0	4	0
					ERV1	13.1961	Dome	Family		TALONT001157007	TALONG000049796	BHIKHARI-5-I_DR	ERV1	LTR	0	0	0	0	0	0.817	6.488	15.415	17.5	37.9	41.965	cluster1		Gypsy-171_DR-I	0.636514	2	0	0	0	0	1	0	0
					ERV1	13.708	30%epiboly	Family		TALONT000902189	TALONG000048634	BEL36-I_DR	Pao	LTR	0	0	0	0	0	4.083	10.617	22.021	17.5	42.111	44.672	cluster1		Gypsy-21-I_DR	0.950271	3	0	1	0	0	0	1	0
					ERV1	13.7424	50%epiboly	Family		TALONT001171082	TALONG000052161	Gypsy97-I_DR	Gypsy	LTR	0	0	0	0	0	0	0.59	1.468	0.921	2.807	3.384	cluster1		Gypsy-24-I_DR	1.38629	0	0	0	0	1	1	1	1
					ERV1	14.656	Shield	Family		TALONT001042260	ENSDARG00000116400	EnSpm-4N2_DR	CMC-EnSpm	DNA	0	0	0	0	0	0	2.949	3.67	2.763	7.019	8.799	cluster1		Gypsy-25-I_DR	0.867563	4	0	1	0	0	1	0	0
					ERV1-N4-I_DR	1.07313	1k-cell	Family		TALONT001173129	TALONG000052189	L2-1_DR	L2	LINE	0	0	0	0	0	0	1.18	1.468	0.921	2.807	4.062	cluster1		Gypsy-26-I_DR	1.38629	0	0	1	1	1	0	1	0
					ERV1-N4-I_DR	3.23419	High	Family		TALONT001044702	ENSDARG00000092578	BEL-26_DR-I	Pao	LTR	0	0	0	0	0	0	3.539	5.138	2.763	9.124	8.799	cluster1		Gypsy-30-I_DR	0.693147	1	0	0	0	1	0	0	0
					ERV1-N4-I_DR	6.89967	Oblong	Family		TALONT001107819	TALONG000051269	BEL27-I_DR	Pao	LTR	0	0	0	0	0	0	4.129	7.34	4.605	11.932	13.537	cluster1		Gypsy-31-I_DR	0	0	0	0	0	2	0	0	0
					ERV1-N4-I_DR	9.12206	Sphere	Family		TALONT001100195	TALONG000049146	Gypsy-14-I_DR	Gypsy	LTR	0	0	0	0	0	0.817	1.18	5.872	5.526	11.932	17.598	cluster1		Gypsy-34-I_DR	0.693147	0	0	0	0	1	1	0	0
					ERV1-N4-I_DR	10.7672	Dome	Family		TALONT001082134	TALONG000050937	Gypsy102-I_DR	Gypsy	LTR	0	0	0	0	0	0	0.59	4.404	3.684	7.72	12.184	cluster1		Gypsy10-I_DR	0.693147	2	0	0	0	0	0	2	0
					ERV1-N4-I_DR	11.6664	30%epiboly	Family		TALONT000901747	TALONG000048620	Gypsy-171_DR-I	Gypsy	LTR	0	0	0	0	0	4.083	9.438	22.021	21.184	40.708	54.825	cluster1		Gypsy100-I_DR	0.693147	1	1	0	0	0	0	0	0
					ERV1-N4-I_DR	11.6417	50%epiboly	Family		TALONT000917910	TALONG000048817	Gypsy-25-I_DR	Gypsy	LTR	0	0	0	0	0	0.817	6.488	20.553	16.579	32.987	49.41	cluster1		Gypsy102-I_DR	0.636514	2	0	0	0	0	0	0	1
					ERV1-N4-I_DR	12.9334	Shield	Family		TALONT000590628	TALONG000046722	Gypsy-21-I_DR	Gypsy	LTR	0	0	0	0.552	0	4.899	17.105	33.031	35	65.975	111.005	cluster1		Gypsy106-I_DR	1.05492	2	0	0	0	0	2	0	1
					Gypsy	2.43669	1k-cell	Family		TALONT000899799	TALONG000048578	BHIKHARI_I	ERV1	LTR	0	0	0	0	0	0.817	10.617	25.691	16.579	44.919	67.008	cluster1		Gypsy117-I_DR	0	0	0	0	0	0	3	0	0
					Gypsy	3.02095	High	Family		TALONT000970511	TALONG000049397	Gypsy-25-I_DR	Gypsy	LTR	0	0	0	0	0	0.817	1.18	7.34	4.605	13.335	22.336	cluster1		Gypsy12-I_DR	0.693147	1	0	0	0	0	0	1	0
					Gypsy	6.42522	Oblong	Family		TALONT001312817	TALONG000040548	EnSpm-N17_DR	TcMar	DNA	0	0	0	0	0	0	0	1.468	0.921	2.807	3.384	cluster1		Gypsy13-I_DR	0.693147	1	0	1	0	0	0	0	0
					Gypsy	8.64711	Sphere	Family		TALONT000957950	TALONG000049250	Gypsy152B-I_DR	Gypsy	LTR	0	0	0	0	0	0.817	0	8.074	5.526	11.932	16.922	cluster1		Gypsy132-I_DR	1.03972	0	0	0	0	1	2	1	0
					Gypsy	9.99618	Dome	Family		TALONT001220836	TALONG000038135	ERV1-N3-I_DR	ERV1	LTR	0	0	0	0	0	0	0	0.734	0.921	2.106	2.707	cluster1		Gypsy136-I_DR	0	2	0	0	0	0	0	0	0
					Gypsy	9.93267	30%epiboly	Family		TALONT000819215	ENSDARG00000102540	EnSpm-5_DR	CMC-EnSpm	DNA	0	0	0	0	0.647	0	1.18	9.542	8.29	16.845	23.013	cluster1		Gypsy137-I_DR	0.636514	2	0	0	0	0	0	0	1
					Gypsy	10.4292	50%epiboly	Family		TALONT001063167	TALONG000050757	Gypsy-233_DR-I	Gypsy	LTR	0	0	0	0	0	0	1.77	14.681	14.737	30.882	38.581	cluster1		Gypsy152B-I_DR	1.09861	1	0	0	1	0	0	0	1
					Gypsy	10.7087	Shield	Family		TALONT000989208	TALONG000049709	L2-1_DR	L2	LINE	0	0	0	0	0	1.633	1.18	1.468	2.763	8.422	14.891	cluster1		Gypsy172-I_Dr	0	0	2	0	0	0	0	0	0
					Pao	0.634129	1k-cell	Family		TALONT001240549	TALONG000052946	Gypsy102-I_DR	Gypsy	LTR	0	0	0	0	0	0	0	1.468	0.921	6.317	9.476	cluster1		Gypsy50-I_DR	0.693147	1	0	0	1	0	0	0	0
					Pao	3.98896	High	Family		TALONT001211753	ENSDARG00000117541	EnSpm-16_DR	CMC-EnSpm	DNA	0	0	0	0	0	0	0	2.936	7.368	13.335	20.982	cluster1		Gypsy51-I_DR	0	0	0	0	0	0	2	0	0
					Pao	6.15447	Oblong	Family		TALONT001078906	TALONG000050908	L1-37_DR	L1	LINE	0	0	0	0	0	0	1.769	2.202	5.526	13.335	19.629	cluster1		Gypsy53-I_DR	0.693147	1	0	0	0	1	0	0	0
					Pao	8.1975	Sphere	Family		TALONT001291882	TALONG000053343	Gypsy65-I_DR	Gypsy	LTR	0	0	0	0	0	0	0	2.202	3.684	9.827	16.245	cluster1		Gypsy6-I_DR	0.693147	0	0	1	0	0	1	0	0
					Pao	9.24628	Dome	Family		TALONT001507800	TALONG000047733	BHIKHARI-5-I_DR	ERV1	LTR	0	0	0	0	0	0	0	0	2.763	6.317	8.122	cluster1		Gypsy65-I_DR	0.693147	1	0	0	0	0	1	0	0
					Pao	9.26522	30%epiboly	Family		TALONT001492997	TALONG000053685	EnSpmN1_DR	CMC-EnSpm	DNA	0	0	0	0	0	0	0	0	0.921	2.106	3.384	cluster1		Gypsy69-I_DR	1.55958	0	0	2	1	2	0	2	1
					Pao	10.1025	50%epiboly	Family		TALONT000733354	ENSDARG00000070858	EnSpm-4N2_DR	CMC-EnSpm	DNA	0	0	0	0	0.647	0	0	0	0.921	1.404	2.707	cluster1		Gypsy80-I_DR	0	2	0	0	0	0	0	0	0
					Pao	10.0438	Shield	Family		TALONT000880373	TALONG000048298	BHIKHARI-2-LTR_DR	ERV1	LTR	0	0	0	0	0.647	0	0	0	0	0.702	1.354	cluster1		Gypsy81-I_Dr	1.09861	1	0	0	0	0	1	1	0
					ERV1-N2-I_DR	0.634129	1k-cell	Family		TALONT001108740	TALONG000034943	L1-55_DR	L1	LINE	0	0	0	0	0	0	0.59	1.468	2.763	13.335	30.458	cluster1		Gypsy87-I_DR	0.693147	0	0	0	0	0	1	0	1
					ERV1-N2-I_DR	0	High	Family		TALONT001603315	ENSDARG00000102540	EnSpm-5_DR	CMC-EnSpm	DNA	0	0	0	0	0	0	0	0	0	2.106	4.738	cluster1		Gypsy94-I_DR	1.09861	0	0	0	1	0	1	0	1
					ERV1-N2-I_DR	2.56047	Oblong	Family		TALONT001630028	TALONG000056020	BHIKHARI_I	ERV1	LTR	0	0	0	0	0	0	0	0	0	2.106	4.738	cluster1		Harbinger-5_DR	0	0	0	0	0	2	0	0	0
					ERV1-N2-I_DR	2.51576	Sphere	Family		TALONT001603267	ENSDARG00000084720	Gypsy80-I_DR	Gypsy	LTR	0	0	0	0	0	0	0	0	0	0.702	2.031	cluster1		Harbinger-6_DR	0	0	0	0	0	2	0	0	0
					ERV1-N2-I_DR	2.61777	Dome	Family		TALONT001567320	TALONG000042919	ERV2_DR-I	ERV1	LTR	0	0	0	0	0	0	0	0	0	0.702	2.031	cluster1		hAT-N127_DR	1.03972	1	2	0	0	0	1	0	0
					ERV1-N2-I_DR	4.27955	30%epiboly	Family		TALONT001097354	TALONG000051119	BHIKHARI_I	ERV1	LTR	0	0	0	0	0	0	0.59	0.734	0	3.509	10.83	cluster1		hAT-N76_DR	0.673012	0	0	0	0	2	0	0	3
					ERV1-N2-I_DR	4.03914	50%epiboly	Family		TALONT000765667	TALONG000047794	BHIKHARI_I	ERV1	LTR	0	0	0	0	1.294	6.532	23.593	62.393	55.263	223.192	596.305	cluster1		KenoDr1	0.636514	0	0	0	0	2	0	1	0
					ERV1-N2-I_DR	5.98347	Shield	Family		TALONT001069620	TALONG000050849	ERV1-N3B-LTR_DR	ERV1	LTR	0	0	0	0	0	0	1.769	2.936	2.763	10.528	35.873	cluster1		Kolobok-1_DR	1.05575	0	0	0	4	19	1	1	4
					Copia	0	1k-cell	Family		TALONT001560691	TALONG000055577	DNA9TA1_DR	CMC-EnSpm	DNA	0	0	0	0	0	0	0	0	0	1.404	2.031	cluster1		Kolobok-4_DR	0	0	0	0	0	2	0	0	0
					Copia	0	High	Family		TALONT001671191	ENSDARG00000056036	BHIKHARI-5-I_DR	ERV1	LTR	0	0	0	0	0	0	0	0	0	1.404	2.031	cluster1		L1-39_DR	0.636514	1	0	0	0	0	0	0	2
					Copia	1.7866	Oblong	Family		TALONT001603320	ENSDARG00000102540	EnSpm-5_DR	CMC-EnSpm	DNA	0	0	0	0	0	0	0	0	0	1.404	2.031	cluster1		L1-66_DR	0.693147	0	0	1	0	0	0	1	0
					Copia	1.74846	Sphere	Family		TALONT001563323	ENSDARG00000008593	ERV1-N3-I_DR	ERV1	LTR	0	0	0	0	0	0	0	0	0	2.807	4.738	cluster1		L2-1_DR	1.47913	5	2	1	2	0	0	0	3
					Copia	2.92714	Dome	Family		TALONT001678348	TALONG000047733	BHIKHARI-5-I_DR	ERV1	LTR	0	0	0	0	0	0	0	0	0	2.807	4.738	cluster1		L2-2_DRe	0.838728	0	0	2	1	17	1	0	1
					Copia	1.50691	30%epiboly	Family		TALONT001705812	TALONG000052366	Gypsy141-I_DR	Gypsy	LTR	0	0	0	0	0	0	0	0	0	1.404	2.707	cluster1		L2-3_DRe	1.09861	1	1	0	0	0	1	0	0
					Copia	0.767231	50%epiboly	Family		TALONT001659770	TALONG000051656	Gypsy-30-I_DR	Gypsy	LTR	0	0	0	0	0	0	0	0	0	0.702	1.354	cluster1		Nimb-2_DR	0	0	0	0	0	0	0	0	2
					Copia	3.29263	Shield	Family		TALONT001632278	TALONG000051180	BEL34-I_DR	Pao	LTR	0	0	0	0	0	0	0	0	0	0.702	1.354	cluster1		REX1-1_DR	0	0	0	0	0	2	0	0	0
					Ngaro	0.634129	1k-cell	Family		TALONT001688272	TALONG000049922	ERV1-10_DR-I	ERV1	LTR	0	0	0	0	0	0	0	0	0	0.702	1.354	cluster1		REX1-2_DR	0	0	0	0	0	2	0	0	0
					Ngaro	0	High	Family		ENSDART00000153498	ENSDARG00000097158	EnSpm-N17_DR	TcMar	DNA	0	0	0	0	0	0	0	0	0	0.702	1.354	cluster1		Rex1-31_DRe	0.636514	0	0	1	0	0	2	0	0
					Ngaro	1.39671	Oblong	Family		TALONT001706298	TALONG000046074	BHIKHARI-5-I_DR	ERV1	LTR	0	0	0	0	0	0	0	0	0	0.702	1.354	cluster1		Rex1-40_DRe	0	0	0	0	0	2	0	0	0
					Ngaro	1.12433	Sphere	Family		TALONT000754995	TALONG000046225	ERV1-N4-I_DR	ERV1-N4-I_DR	LTR	0	0	0	0.552	3.882	46.543	201.131	652.557	1457.11	1158.76	3106.75	cluster1		REX1-7_DR	0	0	0	0	0	0	2	0	0
					Ngaro	1.30334	Dome	Family		TALONT001211777	TALONG000048081	EnSpm-2_DR	CMC-EnSpm	DNA	0	0	0	0	0	0	0	0.734	1.842	1.404	3.384	cluster1		Tx1-4_DR	0.693147	0	0	0	0	1	0	0	1
					Ngaro	1.91188	30%epiboly	Family		TALONT001517523	TALONG000053873	Gypsy-14-I_DR	Gypsy	LTR	0	0	0	0	0	0	0	2.202	4.605	2.807	8.8	cluster1		Tx1-5_DR	1.09861	0	0	1	0	0	0	1	1
					Ngaro	1.26544	50%epiboly	Family		TALONT000927734	ENSDARG00000095057	EnSpm-17_DR	CMC-EnSpm	DNA	0	0	0	0	0	2.45	17.695	40.372	69.079	49.832	129.279	cluster1
					Ngaro	0.745883	Shield	Family		TALONT001674531	TALONG000048206	ERV1-N4-I_DR	ERV1-N4-I_DR	LTR	0	0	0	0	3.234	13.064	39.518	82.946	151.054	115.105	262.618	cluster1
										TALONT000944750	TALONG000049100	Gypsy136-I_DR	Gypsy	LTR	0	0	0	0	0	0.817	0	5.872	10.132	9.124	18.952	cluster1
										TALONT000898723	TALONG000037038	ERV1-N4-I_DR	ERV1-N4-I_DR	LTR	0	0	0	0	0.647	8.167	42.467	125.52	243.158	254.773	493.424	cluster1
										TALONT000772277	TALONG000037688	ERV2_DR-I	ERV1	LTR	0	0	0	0	3.234	97.987	284.886	699.536	987.372	949.611	1908.04	cluster1
										TALONT001196989	TALONG000048635	BHIKHARI-5-I_DR	ERV1	LTR	0	0	0	0	0	0.817	1.18	1.468	8.289	9.124	16.245	cluster1
										TALONT001518765	TALONG000035212	Gypsy-18-LTR_DR	Gypsy	LTR	0	0	0	0	0	0	0	0	0.921	0.702	2.031	cluster1
										TALONT001017154	ENSDARG00000095057	EnSpm-17_DR	CMC-EnSpm	DNA	0	0	0	0	0	0	1.18	0.734	5.526	4.211	10.83	cluster1
										TALONT001352317	TALONG000047632	BHIKHARI_I	ERV1	LTR	0	0	0	0	0.647	2.45	5.309	5.872	50.658	43.517	100.851	cluster1
										TALONT000880388	TALONG000048302	BHIKHARI-5-I_DR	ERV1	LTR	0	0	0	0	0.647	0.817	3.539	4.404	16.579	12.633	25.043	cluster1
										TALONT001040998	ENSDARG00000093863	hAT-N127_DR	hAT-Charlie	DNA	0	0	0	0	0	0	0.59	0.734	3.684	2.807	6.092	cluster1
										TALONT001058751	TALONG000050700	L2-1_DR	L2	LINE	0	0	0	0	0	0	2.359	2.936	13.816	10.528	21.659	cluster1
										TALONT000910835	ENSDARG00000094668	EnSpm-5_DR	CMC-EnSpm	DNA	0	0	0	0	0	0.817	7.668	12.479	33.158	29.478	48.733	cluster1
										TALONT001053101	TALONG000046245	Gypsy-184_DR-I	Gypsy	LTR	0	0	0	0	0	0	0.59	2.936	10.132	8.422	14.891	cluster1
										TALONT001017139	ENSDARG00000095057	EnSpm-17_DR	CMC-EnSpm	DNA	0	0	0	0	0	0	1.18	1.468	1.842	0.702	5.415	cluster1
										TALONT000833568	TALONG000048039	L1-39_DR	L1	LINE	0	0	0	0	1.294	2.45	8.258	11.011	17.5	9.125	33.166	cluster1
										TALONT001130078	ENSDARG00000101497	L2-3_DRe	L2	LINE	0	0	2.673	0	0.647	0	2.949	3.67	6.447	3.509	16.244	cluster1
										TALONT000813112	TALONG000047958	ERV1-N6-I_DR	ERV1	LTR	0	0	0	0	1.941	10.616	31.261	33.766	58.948	35.795	136.724	cluster1
										TALONT001026208	ENSDARG00000094668	EnSpm-5_DR	CMC-EnSpm	DNA	0	0	0	0	0	0	0.59	0	0.921	0	2.031	cluster1
										ENSDART00000140671	ENSDARG00000092963	EnSpmN1_DR	CMC-EnSpm	DNA	0	0	0	0	0	0	1.18	0.734	1.842	1.404	4.061	cluster1
										TALONT001069813	TALONG000040698	ERV1-4_DR-I	ERV1	LTR	0	0	0	0	0	0	0.59	0	0.921	0.702	2.031	cluster1
										TALONT001034450	TALONG000050388	Gypsy86-I_DR	Gypsy	LTR	0	0	0	0	0	0	1.18	0	2.763	1.404	3.384	cluster1
										TALONT001063259	TALONG000050760	Tx1-20_DR	L1-Tx1	LINE	0	0	0	0	0	0	0.59	0	0.921	0.702	1.354	cluster1
										TALONT000988189	TALONG000044258	BHIKHARI-5-I_DR	ERV1	LTR	0	0	0	0	0	4.084	4.129	4.404	7.368	9.124	15.568	cluster1
										TALONT000843993	TALONG000048073	ERV1-N6-I_DR	ERV1	LTR	0	0	0	0	1.294	3.266	5.898	0	7.368	8.422	14.214	cluster1
										TALONT001149424	ENSDARG00000060380	ERV1-N3-I_DR	ERV1	LTR	0	0	0	0	0	0	0.59	0	1.842	2.106	5.415	cluster1
										TALONT001440090	ENSDARG00000102540	EnSpm-5_DR	CMC-EnSpm	DNA	0	0	0	0	0	0	0	0	0.921	1.404	3.384	cluster1
										TALONT000966611	TALONG000049352	L2-1_DR	L2	LINE	0	0	0	0	0	1.633	0	0.734	3.684	4.211	13.537	cluster1
										TALONT000492244	TALONG000046195	ERV1-N3B-LTR_DR	ERV1	LTR	0	0	0	0	0	2.45	2.359	2.936	10.132	9.124	27.074	cluster1
										TALONT001121423	ENSDARG00000115573	BHIKHARI-5-I_DR	ERV1	LTR	0	0	0	0	0	0	1.18	2.936	9.211	8.422	24.367	cluster1
										TALONT001247528	TALONG000047762	L2-1_DR	L2	LINE	0	0	0	0	0	0	0	1.468	3.684	3.509	12.183	cluster1
										TALONT000569167	TALONG000040698	ERV1-4_DR-I	ERV1	LTR	0	0	0	0.552	0	0.817	8.847	2.936	15.658	15.441	60.24	cluster1
										TALONT000613855	TALONG000046859	ERV1-N3B-LTR_DR	ERV1	LTR	0	0	0	0.552	0	4.083	15.925	22.021	46.974	47.726	196.964	cluster1
										TALONT001001429	TALONG000049928	ERV1-N3-LTR_DR	ERV1	LTR	0	0	0	0	0	0.817	2.949	3.67	11.053	9.124	39.934	cluster1
										TALONT001502290	ENSDARG00000035452	Gypsy100-I_DR	Gypsy	LTR	0	0	0	0	0	0	0	0	0.921	0.702	2.707	cluster1
										TALONT001395865	ENSDARG00000095057	EnSpm-17_DR	CMC-EnSpm	DNA	0	0	0	0	0	0	0	0	0.921	0.702	2.707	cluster1
										TALONT001532320	TALONG000039855	ERV1-N3B-LTR_DR	ERV1	LTR	0	0	0	0	0	0	0	0	2.763	2.807	10.83	cluster1
										TALONT001132017	TALONG000051651	Gypsy80-I_DR	Gypsy	LTR	0	0	0	0	0	0	1.18	1.468	9.211	7.72	36.55	cluster1
										TALONT001464966	ENSDARG00000101263	Copia-7-I_DR	Gypsy	LTR	0	0	0	0	0	0	0	0	0.921	0.702	3.384	cluster1
										TALONT001404925	ENSDARG00000094668	EnSpm-5_DR	CMC-EnSpm	DNA	0	0	0	0	0	0	0	0	0.921	0.702	3.384	cluster1
										TALONT000816852	TALONG000039463	BHIKHARI_I	ERV1	LTR	0	0	0	0	0.647	18.782	73.729	259.848	667.764	890.656	1918.2	cluster1
										TALONT000971256	TALONG000049410	BHIKHARI_I	ERV1	LTR	0	0	0	0	0	7.349	26.543	149.009	373.949	451.293	1032.2	cluster1
										TALONT001261888	ENSDARG00000102540	EnSpm-5_DR	CMC-EnSpm	DNA	0	0	0	0	0	0	0	0.734	1.842	2.807	5.415	cluster1
										TALONT001247261	TALONG000053006	ERV1-N3B-LTR_DR	ERV1	LTR	0	0	0	0	0	0	0	4.404	12.895	15.441	31.811	cluster1
										TALONT001117322	TALONG000046905	Gypsy147-I_DR	Gypsy	LTR	0	0	0	0	0	0	2.359	10.277	12.895	16.845	33.166	cluster1
										TALONT000880880	TALONG000047290	ERV2_DR-I	ERV1	LTR	0	0	0	0.552	3.235	38.378	130.941	305.359	408.028	487.088	1011.22	cluster1
										TALONT001352727	TALONG000049889	BHIKHARI_I	ERV1	LTR	0	0	0	0	0	0.817	7.079	43.308	65.395	97.559	166.505	cluster1
										TALONT001218977	TALONG000052711	Gypsy136-I_DR	Gypsy	LTR	0	0	0	0	0	0	0	12.479	23.026	29.478	52.117	cluster1
										TALONT001334734	ENSDARG00000060564	Gypsy13-I_DR	Gypsy	LTR	0	0	0	0	0	0	0	1.468	1.842	2.807	5.415	cluster1
										TALONT001286633	TALONG000049303	Gypsy137-I_DR	Gypsy	LTR	0	0	0	0	0	0	0	2.936	4.605	6.317	14.214	cluster1
										TALONT000988045	TALONG000049611	BHIKHARI_I	ERV1	LTR	0	0	0	0	0	3.267	16.515	91.02	156.579	214.066	431.154	cluster1
										TALONT001069600	ENSDARG00000057899	BEL-59_DRe-I	Pao	LTR	0	0	0	0	0	0	0.59	1.468	0.921	1.404	6.092	cluster1
										TALONT001153021	TALONG000044230	ERV2_DR-I	ERV1	LTR	0	0	0	0	0	4.084	37.159	96.893	54.341	101.769	292.4	cluster1
										ENSDART00000153407	ENSDARG00000094456	ERV1-4_DR-I	ERV1	LTR	0	0	0	0	0.647	7.349	7.078	9.542	10.132	11.932	32.489	cluster1
										TALONT000663500	TALONG000047243	ERV1-N6-I_DR	ERV1	LTR	0	0	0	0.552	0.647	19.597	27.132	38.17	41.448	36.496	124.541	cluster1
										TALONT000808709	TALONG000047933	ERV1-N6-I_DR	ERV1	LTR	0	0	0	0	1.294	26.947	71.369	84.414	101.316	96.856	327.595	cluster1
										TALONT001210905	ENSDARG00000095057	EnSpm-17_DR	CMC-EnSpm	DNA	0	0	0	0	0	0	0	0.734	0.921	0.702	2.707	cluster1
										TALONT000945292	TALONG000040646	BHIKHARI_I	ERV1	LTR	0	0	0	0	0	6.532	8.257	27.159	41.447	47.726	138.754	cluster1
										TALONT000568822	TALONG000046616	ERV2_DR-I	ERV1	LTR	0	0	0	0.552	0	31.029	96.142	284.071	407.107	431.641	1462	cluster1
										TALONT000430166	TALONG000045806	ERV1-N4-I_DR	ERV1-N4-I_DR	LTR	0	0	0	0.552	0.647	50.627	271.319	874.97	1396.32	1664.1	3946.72	cluster1
										TALONT001237171	TALONG000050547	BHIKHARI_I	ERV1	LTR	0	0	0	0	0	0	3.539	15.414	29.472	32.987	90.023	cluster1
										TALONT000918070	ENSDARG00000020292	BHIKHARI_I	ERV1	LTR	0	0	0	0	0	3.266	11.207	13.947	17.5	25.267	67.685	cluster1
										TALONT001151654	TALONG000051923	BHIKHARI-5-I_DR	ERV1	LTR	0	0	0	0	0	0	0.59	0.734	0.921	1.404	3.384	cluster1
										TALONT000982240	TALONG000049505	Gypsy53-I_DR	Gypsy	LTR	0	0	0	0	0	0.817	1.18	2.202	4.605	7.019	17.598	cluster1
										TALONT000561377	TALONG000037355	BHIKHARI_I	ERV1	LTR	0	0	0	0.552	3.881	23.682	166.921	422.07	471.58	1042.96	2183.52	cluster1
										TALONT000798170	TALONG000047899	BHIKHARI_I	ERV1	LTR	0	0	0	0	1.941	13.065	61.342	292.88	474.344	894.163	1817.35	cluster1
										TALONT001463149	TALONG000054802	EnSpm-16_DR	CMC-EnSpm	DNA	0	0	0	0	0	0	0	0	0.921	0	2.031	cluster2
										TALONT001396910	ENSDARG00000117541	EnSpm-16_DR	CMC-EnSpm	DNA	0	0	0	0	0	0	0	0	0.921	0	2.031	cluster2
										TALONT001464967	ENSDARG00000101263	Copia-7-I_DR	Gypsy	LTR	0	0	0	0	0	0	0	0	0.921	0	2.031	cluster2
										TALONT001492023	ENSDARG00000102999	ERV2_DR-I	ERV1	LTR	0	0	0	0	0	0	0	0	0.921	0	2.031	cluster2
										TALONT001495500	ENSDARG00000094523	EnSpm-N10_DR	CMC-EnSpm	DNA	0	0	0	0	0	0	0	0	0.921	0	2.031	cluster2
										TALONT001395992	ENSDARG00000087592	ERV2_DR-I	ERV1	LTR	0	0	0	0	0	0	0	0	1.842	0.702	4.738	cluster2
										TALONT001599957	TALONG000054616	Copia-7-I_DR	Gypsy	LTR	0	0	0	0	0	0	0	0	1.842	0.702	4.061	cluster2
										ENSDART00000140332	ENSDARG00000077877	ERV1-4_DR-I	ERV1	LTR	0	0	0	0.552	0	15.515	24.183	19.085	29.474	14.037	102.881	cluster2
										TALONT000922449	TALONG000048871	ERV1-N3B-LTR_DR	ERV1	LTR	0	0	0	0	0	1.633	1.18	2.202	3.684	0.702	10.83	cluster2
										ENSDART00000144090	ENSDARG00000079036	ERV1-4_DR-I	ERV1	LTR	0	0	0	0	4.528	15.515	15.335	8.074	20.263	16.143	94.082	cluster2
										TALONT001778714	TALONG000047552	ERV1-4_DR-I	ERV1	LTR	0	0	0	1.655	1.941	13.882	15.925	11.745	10.131	7.721	57.532	cluster2
										TALONT001449738	TALONG000054690	Gypsy153-I_DR	Gypsy	LTR	0	0	0	0	0	0	0	0	0.921	0	3.384	cluster2
										TALONT001528230	ENSDARG00000101215	Gypsy172-I_Dr	Gypsy	LTR	0	0	0	0	0	0	0	0	0.921	0	3.384	cluster2
										TALONT001440085	ENSDARG00000102540	EnSpm-5_DR	CMC-EnSpm	DNA	0	0	0	0	0	0	0	0	0.921	0	3.384	cluster2
										TALONT001335349	ENSDARG00000060380	ERV1-N3-I_DR	ERV1	LTR	0	0	0	0	0	0	0	0.734	1.842	0	12.183	cluster2
										TALONT001056631	ENSDARG00000086457	ERV1-N3-I_DR	ERV1	LTR	0	0	0	0	0	0	1.18	4.404	6.447	3.509	36.55	cluster2
										TALONT001177889	TALONG000052222	L2-1_DR	L2	LINE	0	0	0	0	0	0	1.18	0.734	3.684	1.404	10.153	cluster2
										TALONT000498728	TALONG000046234	ERV1-4_DR-I	ERV1	LTR	0	0	0	0.552	2.587	27.763	43.647	40.372	90.264	42.813	363.469	cluster2
										TALONT000953663	TALONG000049199	ERV1-N3-I_DR	ERV1	LTR	0	0	0	0	0	0.817	0	1.468	8.289	3.51	31.812	cluster2
										TALONT001147809	TALONG000049912	ERV1-N3-I_DR	ERV1	LTR	0	0	0	0	0	0.817	3.539	5.872	14.737	7.019	54.149	cluster2
										TALONT001804130	TALONG000059061	BHIKHARI-5-I_DR	ERV1	LTR	0	0	0	0	0	0	0	0	0	0	2.031	cluster2
										TALONT001763672	TALONG000056155	Copia-7-I_DR	Gypsy	LTR	0	0	0	0	0	0	0	0	0	0	2.031	cluster2
										TALONT001816784	TALONG000055781	EnSpm-17_DR	CMC-EnSpm	DNA	0	0	0	0	0	0	0	0	0	0	2.031	cluster2
										TALONT001968352	TALONG000054185	L1-109_DR	L1	LINE	0	0	0	0	0	0	0	0	0	0	2.031	cluster2
										TALONT001952923	TALONG000052401	Gypsy-194_DR-I	Gypsy	LTR	0	0	0	0	0	0	0	0	0	0	2.031	cluster2
										TALONT001948478	TALONG000045941	DNA-2-14_DR	CMC-EnSpm	DNA	0	0	0	0	0	0	0	0	0	0	2.031	cluster2
										TALONT001929249	TALONG000041885	BEL-39_DRe-I	Pao	LTR	0	0	0	0	0	0	0	0	0	0	2.031	cluster2
										TALONT001775349	TALONG000034425	ERV1-3-I_DR	ERV1	LTR	0	0	0	0	0	0	0	0	0	0	2.031	cluster2
										TALONT001770351	TALONG000033158	Tx1-7_DR	L1-Tx1	LINE	0	0	0	0	0	0	0	0	0	0	2.031	cluster2
										TALONT001929820	ENSDARG00000089627	hAT-N127_DR	hAT-Charlie	DNA	0	0	0	0	0	0	0	0	0	0	2.031	cluster2
										TALONT001983571	ENSDARG00000096688	EnSpm-N17_DR	TcMar	DNA	0	0	0	0	0	0	0	0	0	0	2.031	cluster2
										TALONT001950926	ENSDARG00000101215	Gypsy172-I_Dr	Gypsy	LTR	0	0	0	0	0	0	0	0	0	0	2.031	cluster2
										ENSDART00000158744	ENSDARG00000102848	DNA-X-16_DR	DNA-X-16_DR	DNA	0	0	0	0	0	0	0	0	0	0	2.031	cluster2
										TALONT001767461	ENSDARG00000098653	EnSpm-9_DR	CMC-EnSpm	DNA	0	0	0	0	0	0	0	0	0	0	2.031	cluster2
										TALONT001981466	TALONG000060316	DNA9TA1_DR	CMC-EnSpm	DNA	0	0	0	0	0	0	0	0	0	0	1.354	cluster2
										TALONT001927608	TALONG000059913	DNA9TA1_DR	CMC-EnSpm	DNA	0	0	0	0	0	0	0	0	0	0	1.354	cluster2
										TALONT001956057	TALONG000052442	DNA2-1_DR	CMC-EnSpm	DNA	0	0	0	0	0	0	0	0	0	0	1.354	cluster2
										TALONT001923784	TALONG000050004	EnSpm-N13_DR	CMC-EnSpm	DNA	0	0	0	0	0	0	0	0	0	0	1.354	cluster2
										TALONT001878475	TALONG000049204	EnSpm-4N2_DR	CMC-EnSpm	DNA	0	0	0	0	0	0	0	0	0	0	1.354	cluster2
										TALONT001959741	TALONG000048713	ERV1-N3-I_DR	ERV1	LTR	0	0	0	0	0	0	0	0	0	0	1.354	cluster2
										ENSDART00000185486	ENSDARG00000114583	Gypsy103-I_Dr	Gypsy	LTR	0	0	0	0	0	0	0	0	0	0	1.354	cluster2
										TALONT001961211	TALONG000042630	EnSpm-18_DR	CMC-EnSpm	DNA	0	0	0	0	0	0	0	0	0	0	1.354	cluster2
										TALONT001869871	TALONG000038336	Gypsy100-I_DR	Gypsy	LTR	0	0	0	0	0	0	0	0	0	0	2.707	cluster2
										TALONT001778834	TALONG000035187	ERV1-4_DR-I	ERV1	LTR	0	0	0	0	0	0	0	0	0	0	28.428	cluster2
										TALONT001950910	ENSDARG00000103545	ERV1-N3-I_DR	ERV1	LTR	0	0	0	0	0	0	0	0	0	0	3.384	cluster2
										TALONT001815636	ENSDARG00000093630	hAT-N127_DR	hAT-Charlie	DNA	0	0	0	0	0	0	0	0	0	0	3.384	cluster2
										TALONT001210953	ENSDARG00000095057	EnSpm-17_DR	CMC-EnSpm	DNA	0	0	0	0	0	0	0	0.734	0	0	4.061	cluster2
										TALONT001093466	TALONG000051069	ERV1-3-I_DR	ERV1	LTR	0	0	0	0	0	0	0.59	0.734	0	0	4.738	cluster2
										TALONT001182198	TALONG000052289	Gypsy-110_DR-I	Gypsy	LTR	0	0	0	0	0	0	0.59	0.734	0	0	7.445	cluster2
										TALONT000999324	TALONG000049893	Gypsy99-I_DR	Gypsy	LTR	0	0	0	0	0	0.817	0	1.468	0	0.702	4.738	cluster2
										TALONT001232353	TALONG000048880	EnSpm-18_DR	CMC-EnSpm	DNA	0	0	0	0	0	0	0	0.734	0	0	2.031	cluster2
										TALONT001307126	TALONG000051359	EnSpm-16_DR	CMC-EnSpm	DNA	0	0	0	0	0	0	0	0.734	0	0	2.707	cluster2
										TALONT001280217	ENSDARG00000087102	EnSpm-N10_DR	CMC-EnSpm	DNA	0	0	0	0	0	0	0	0.734	0	0	2.707	cluster2
										TALONT001220854	ENSDARG00000007179	ERV1-N4-I_DR	ERV1-N4-I_DR	LTR	0	0	0	0	0	0	0	0.734	0	0	2.707	cluster2
										TALONT001247436	ENSDARG00000109671	L2-1_DR	L2	LINE	0	0	0	0	0	0	0	0.734	0	0	2.707	cluster2
										ENSDART00000103447	ENSDARG00000070465	hAT-24_DR	hAT-Ac	DNA	0	0	0	0	0	0.817	0	0	0	0	2.031	cluster2
										TALONT000964007	TALONG000049301	ERV1-N3-I_DR	ERV1	LTR	0	0	0	0	0	0.817	0	0	0	0.702	3.384	cluster2
										TALONT001647322	TALONG000040548	EnSpm-N17_DR	TcMar	DNA	0	0	0	0	0	0	0	0	0	0.702	2.707	cluster2
										TALONT001620665	TALONG000049273	EnSpm-N17_DR	TcMar	DNA	0	0	0	0	0	0	0	0	0	0.702	2.707	cluster2
										TALONT001414981	TALONG000054430	ERV1-N2-I_DR	ERV1-N2-I_DR	LTR	0	0	0	0	0	0	0	0	0.921	9.124	42.642	cluster2
										TALONT001675688	TALONG000056286	L2-3_DRe	L2	LINE	0	0	0	0	0	0	0	0	0	0.702	3.384	cluster2
										TALONT001702328	ENSDARG00000104574	BEL-52_DRe-I	Pao	LTR	0	0	0	0	0	0	0	0	0	0.702	4.061	cluster2
										TALONT001566957	ENSDARG00000101669	ERV1-N3-I_DR	ERV1	LTR	0	0	0	0	0	0	0	0	0	0.702	5.415	cluster2
										TALONT001030378	TALONG000048764	ERV1-N3-I_DR	ERV1	LTR	0	0	0	0	0	0.817	1.77	1.468	5.526	4.913	36.551	cluster2
										TALONT000946284	TALONG000049130	ERV1-4_DR-I	ERV1	LTR	0	0	0	0	0	5.716	6.488	8.808	35.001	34.391	194.934	cluster2
										TALONT001039427	TALONG000048871	ERV1-N3-I_DR	ERV1	LTR	0	0	0	0	0	0	1.769	4.404	10.132	16.143	61.593	cluster2
										TALONT000789761	TALONG000044992	ERV1-N3-I_DR	ERV1	LTR	0	0	0	0	0.647	0	1.18	7.34	9.21	10.528	69.715	cluster2
										TALONT000922450	TALONG000048871	ERV1-N3-I_DR	ERV1	LTR	0	0	0	0	0	1.633	4.719	11.011	10.132	16.143	87.991	cluster2
										TALONT001443784	TALONG000048959	ERV1-N3-I_DR	ERV1	LTR	0	0	0	0	0	1.633	2.949	4.404	8.289	11.23	58.886	cluster2
										TALONT001286552	TALONG000049301	ERV1-N3-I_DR	ERV1	LTR	0	0	0	0	0	0	0	1.468	1.842	3.509	17.598	cluster2
										TALONT000964603	TALONG000046911	ERV1-N3-I_DR	ERV1	LTR	0	0	0	0.552	0	1.634	0	0.734	0	1.404	17.598	cluster2
										TALONT001017239	TALONG000048931	BHIKHARI_I	ERV1	LTR	0	0	0	0	0	0	0.59	2.202	2.763	3.509	67.009	cluster2
										TALONT001817472	TALONG000034096	ERV1-N3-I_DR	ERV1	LTR	0	0	0	0	0	0	4.129	5.138	8.289	18.954	144.17	cluster2
										TALONT001234858	TALONG000047704	ERV1-N3-I_DR	ERV1	LTR	0	0	0	0	1.294	2.45	4.129	5.138	3.684	8.422	47.379	cluster2
										TALONT001292123	ENSDARG00000089185	EnSpm-11_DR	CMC-EnSpm	DNA	0	0	0	0	0	0	0	0.734	0.921	0	2.707	cluster3
										TALONT001250195	TALONG000049037	DNA9TA1_DR	TcMar-Tc1	DNA	0	0	0	0	0	0	0	0.734	0.921	0	2.031	cluster3
										TALONT001210919	ENSDARG00000095057	EnSpm-17_DR	CMC-EnSpm	DNA	0	0	0	0	0	0	0	2.936	1.842	0	5.415	cluster3
										TALONT001062348	TALONG000050747	ERV1-N4-I_DR	ERV1-N4-I_DR	LTR	0	0	0	0	0	0	0.59	1.468	0.921	0	4.061	cluster3
										TALONT001119528	TALONG000051411	Gypsy52-LTR_DR	Gypsy	LTR	0	0	0	0	0	0	2.359	8.808	3.684	2.106	16.244	cluster3
										TALONT001114294	ENSDARG00000089021	EnSpm-N10_DR	CMC-EnSpm	DNA	0	0	0	0	0	0	1.769	2.936	1.842	0.702	4.738	cluster3
										TALONT001074451	ENSDARG00000011549	EnSpm-N17_DR	TcMar	DNA	0	0	0	0	0	0	0.59	0.734	0.921	0	2.031	cluster3
										TALONT001186672	TALONG000042521	Gypsy13-I_DR	Gypsy	LTR	0	0	0	0	0	0	0.59	5.138	1.842	3.509	9.476	cluster3
										TALONT001281390	TALONG000053251	Gypsy65-LTR_DR	Gypsy	LTR	0	0	0	0	0	0	0	2.202	0.921	1.404	4.061	cluster3
										TALONT001001085	TALONG000049922	Tx1-8_DR	L1-Tx1	LINE	0	0	0	0	0	0.817	0.59	5.138	2.763	4.211	10.83	cluster3
										TALONT001208120	TALONG000052550	CATCH1I_DR	Pao	LTR	0	0	0	0	0	0	0	1.468	0.921	1.404	3.384	cluster3
										TALONT000743175	TALONG000044481	Gypsy37-I_DR	Gypsy	LTR	0	0	0	0	0.647	0.817	0.59	2.202	1.842	1.404	4.061	cluster3
										TALONT001261884	ENSDARG00000102540	EnSpm-5_DR	CMC-EnSpm	DNA	0	0	0	0	0	0	0	1.468	0.921	0.702	2.707	cluster3
										TALONT001249768	TALONG000035433	BHIKHARI_LTR	ERV1	LTR	0	0	0	0	0	0	0	2.202	1.842	0.702	4.738	cluster3
										TALONT001035104	TALONG000048817	Gypsy-25-I_DR	Gypsy	LTR	0	0	0	0	0	0	3.539	9.542	6.447	7.019	23.69	cluster3
										TALONT000966612	TALONG000049352	L2-1_DR	L2	LINE	0	0	0	0	0	3.266	8.847	19.085	16.579	14.739	39.934	cluster3
										ENSDART00000189214	ENSDARG00000102540	EnSpm-5_DR	CMC-EnSpm	DNA	0	0	0	0	0.647	0	1.769	10.277	10.132	8.422	22.336	cluster3
										TALONT000834096	TALONG000048044	L1-38_DR	L1	LINE	0	0	0	0	0.647	0	1.18	2.936	3.684	2.106	6.769	cluster3
										TALONT001210947	ENSDARG00000099075	Gypsy6-I_DR	Gypsy	LTR	0	0	0	0	0	0	0	1.468	0	1.404	2.031	cluster3
										TALONT000957871	ENSDARG00000109869	EnSpm-4N2_DR	CMC-EnSpm	DNA	0	0	0	0	0	0.817	1.769	5.138	0	4.211	6.092	cluster3
										TALONT001017876	TALONG000048081	EnSpm-2_DR	CMC-EnSpm	DNA	0	0	0	0	0	0	0.59	2.936	0	2.106	3.384	cluster3
										TALONT001204466	TALONG000052525	Gypsy-21-I_DR	Gypsy	LTR	0	0	0	0	0	0	1.769	7.34	0	4.913	7.445	cluster3
										TALONT001210920	ENSDARG00000095057	EnSpm-17_DR	CMC-EnSpm	DNA	0	0	0	0	0	0	0	2.202	0	1.404	1.354	cluster3
										TALONT001192490	TALONG000052378	L1-66_DR	L1	LINE	0	0	0	0	0	0	0.59	4.404	0	4.913	3.384	cluster3
										TALONT000733353	ENSDARG00000070858	EnSpm-4N2_DR	CMC-EnSpm	DNA	0	0	0	0	0.647	0.817	2.949	8.808	4.605	4.211	8.122	cluster3
										TALONT001133771	TALONG000051720	CATCH2I_DR	Pao	LTR	0	0	0	0	0	0	1.769	5.872	2.763	2.807	7.445	cluster3
										TALONT001260028	ENSDARG00000112601	Gypsy69-I_DR	Gypsy	LTR	0	0	0	0	0	0	0	3.67	0.921	2.106	4.061	cluster3
										TALONT001051277	TALONG000048721	BEL-56_DRe-I	Pao	LTR	0	0	0	0	0	0.817	1.18	5.138	0.921	2.808	6.092	cluster3
										TALONT001183706	TALONG000048428	BEL-56_DRe-I	Pao	LTR	0	0	0	0	0	3.267	2.359	9.542	3.684	4.211	13.537	cluster3
										ENSDART00000145926	ENSDARG00000116355	BEL27-LTR_DR	Pao	LTR	0	0	0	0	0	0	1.18	3.67	0.921	2.106	6.092	cluster3
										TALONT000899543	TALONG000040606	Gypsy69-I_DR	Gypsy	LTR	0	0	0	0	0	0.817	2.359	5.138	0.921	3.509	7.445	cluster3
										ENSDART00000142906	ENSDARG00000070490	EnSpm-N10_DR	CMC-EnSpm	DNA	0	0	0	0	0	0	0	0.734	0	0	1.354	cluster3
										TALONT001247432	TALONG000053007	Tx1-16_DR	L1-Tx1	LINE	0	0	0	0	0	0	0	0.734	0	0	1.354	cluster3
										TALONT001322302	TALONG000048097	DNA2-1_DR	CMC-EnSpm	DNA	0	0	0	0	0	0	0	2.936	0.921	0.702	3.384	cluster3
										TALONT001053877	ENSDARG00000099409	ERV1-N4-I_DR	ERV1-N4-I_DR	LTR	0	0	0	0	0	0	0.59	2.936	0.921	0.702	3.384	cluster3
										TALONT001130734	TALONG000051582	Copia5-I_DR	Copia	LTR	0	0	0	0	0	0	1.18	4.404	1.842	0.702	6.092	cluster3
										TALONT001220958	ENSDARG00000094668	EnSpm-5_DR	CMC-EnSpm	DNA	0	0	0	0	0	0	0	2.202	0.921	0	2.031	cluster3
										TALONT001372330	TALONG000052344	EnSpm-N10_DR	CMC-EnSpm	DNA	0	0	0	0	0	0	0	1.468	0	0	1.354	cluster3
										ENSDART00000158200	ENSDARG00000103841	Tx1-5_DR	L1-Tx1	LINE	0	0	0	0	0	0	2.359	3.67	0.921	2.807	8.799	cluster3
										TALONT001026067	ENSDARG00000007179	ERV1-N4-I_DR	ERV1-N4-I_DR	LTR	0	0	0	0	0	0	0.59	0.734	0	0.702	2.031	cluster3
										TALONT001081903	ENSDARG00000056831	BEL-54_DRe-I	Pao	LTR	0	0	0	0	0	0	0.59	0.734	0	0.702	2.031	cluster3
										ENSDART00000157543	ENSDARG00000102917	DNA-X-16_DR	DNA-X-16_DR	DNA	0	0	0	0	0	0	1.18	0.734	0	0	1.354	cluster3
										TALONT001275776	TALONG000050944	DNA9TA1_DR	CMC-EnSpm	DNA	0	0	0	0	0	0	1.18	1.468	0	0.702	2.707	cluster3
										TALONT001149425	ENSDARG00000060380	ERV1-N3-I_DR	ERV1	LTR	0	0	0	0	0	0	1.18	0.734	0	0	2.707	cluster3
										TALONT001132552	TALONG000047243	ERV1-N6-I_DR	ERV1	LTR	0	0	0	0	0	0	2.949	2.202	0	1.404	6.769	cluster3
										TALONT001143145	ENSDARG00000096911	Gypsy-26-I_DR	Gypsy	LTR	0	0	0	0	0	0	0.59	0	0	0	2.031	cluster3
										ENSDART00000186877	ENSDARG00000113243	Gypsy-28B-I_DR	Gypsy	LTR	0	0	0	0	0	0	0.59	0	0	0	1.354	cluster3
										TALONT001186934	ENSDARG00000086504	EnSpm-N10_DR	CMC-EnSpm	DNA	0	0	0	0	0	0	1.18	0	0	0	2.031	cluster3
										TALONT000536760	TALONG000046443	L2-2_DRe	L2	LINE	0	0	0	1.103	0.647	8.982	9.437	6.606	6.447	11.932	18.952	cluster3
										TALONT000953935	TALONG000049200	DNA-8-11_DR	hAT-Ac	DNA	0	0	0	0	0	1.633	2.359	0.734	0.921	1.404	3.384	cluster3
										TALONT001130192	TALONG000047153	EnSpm-16_DR	CMC-EnSpm	DNA	0	0	0	0	0	0	1.18	0	0	0.702	1.354	cluster3
										TALONT001166289	TALONG000038504	L1-35_DR	L1	LINE	0	0	0	0	0	0	0.59	0	0	0.702	2.031	cluster3
										TALONT001156927	TALONG000051978	Gypsy158-I_DR	Gypsy	LTR	0	0	0	0	0	0	0.59	0	0	0.702	1.354	cluster3
										TALONT000920054	TALONG000038671	BEL15-I_DR	Pao	LTR	0	0	0	0	0	4.083	3.539	4.404	6.447	0	7.446	cluster3
										TALONT000335626	TALONG000044642	EnSpm-N13_DR	CMC-EnSpm	DNA	0	0	2.673	0	0	0.817	0.59	0.734	0.921	0	1.354	cluster3
										TALONT000844936	ENSDARG00000075996	ERV1-4_DR-I	ERV1	LTR	0	0	0	0	0.647	21.231	24.773	18.351	22.105	13.335	39.257	cluster3
										TALONT000766812	TALONG000047555	DNA2-8_DR	CMC-EnSpm	DNA	0	0	0	0	0.647	4.083	3.539	2.936	5.526	0.702	9.476	cluster3
										TALONT000906199	TALONG000048681	Rex1-31_DRe	Rex-Babar	LINE	0	0	0	0	0	0.817	1.18	0.734	0.921	0	2.031	cluster3
										ENSDART00000154111	ENSDARG00000097873	ERV1-7_DR-I	ERV1	LTR	0	0	0	0	0	2.45	2.359	3.67	0.921	1.404	3.384	cluster3
										TALONT000988548	TALONG000049651	Copia3-I_DR	Copia	LTR	0	0	0	0	0	2.45	1.18	2.202	0	0	2.707	cluster3
										TALONT000883122	ENSDARG00000104574	BEL-52_DRe-I	Pao	LTR	0	0	0	0	0	3.266	7.078	11.745	5.526	7.019	8.799	cluster3
										TALONT000663038	TALONG000047156	ERV2_DR-I	ERV1	LTR	0	0	0	1.655	4.528	43.278	141.558	160.02	160.264	87.731	136.047	cluster3
										TALONT000981945	TALONG000047291	ERV2_DR-I	ERV1	LTR	0	0	0	2.207	9.703	259.668	519.637	647.418	478.028	301.098	543.513	cluster3
										TALONT001008938	ENSDARG00000114184	EnSpm-4N2_DR	CMC-EnSpm	DNA	0	0	0	0	0	1.633	2.949	2.936	0.921	2.807	3.384	cluster3
										TALONT000481075	TALONG000046133	L2-2_DRe	L2	LINE	0	0	0	3.862	5.821	26.13	34.799	27.893	17.5	31.583	23.013	cluster3
										TALONT001062996	TALONG000050756	DNA2-1_DR	CMC-EnSpm	DNA	0	0	0	0	0	0	1.769	2.936	0	2.807	0.677	cluster4
										TALONT001047424	ENSDARG00000075806	Gypsy50-I_DR	Gypsy	LTR	0	0	0	0	0	0	1.18	2.936	0	1.404	0	cluster4
										TALONT000879718	TALONG000048242	L2-2_DRe	L2	LINE	0	0	0	0	1.941	0.817	2.949	5.872	0	4.211	0.677	cluster4
										TALONT000887301	ENSDARG00000028878	ERV2_DR-I	ERV1	LTR	0	0	0	0	0	1.633	0	5.138	1.842	4.211	0	cluster4
										TALONT001331208	TALONG000032649	L2-1_DR	L2	LINE	0	0	0	0	0	0	0	4.404	0.921	2.807	1.354	cluster4
										TALONT001307206	TALONG000051363	EnSpm-N17_DR	TcMar	DNA	0	0	0	0	0	0	0	3.67	0	2.807	0.677	cluster4
										TALONT001253331	TALONG000046312	EnSpm-16_DR	CMC-EnSpm	DNA	0	0	0	0	0	0	0	1.468	0	0.702	0	cluster4
										TALONT001356674	TALONG000047787	EnSpm-2_DR	CMC-EnSpm	DNA	0	0	0	0	0	0	0	3.67	0	2.106	0	cluster4
										TALONT001095631	ENSDARG00000006169	Gypsy-26-I_DR	Gypsy	LTR	0	0	0	0	0	0	0.59	2.936	0	2.106	0	cluster4
										TALONT001021815	TALONG000050197	L1-82_DR	L1	LINE	0	0	0	0	0	0	0.59	3.67	0	2.106	0	cluster4
										TALONT000766810	TALONG000047554	Kolobok-1_DR	Kolobok-T2	DNA	0	0	0	0	1.294	1.633	4.129	10.277	6.447	4.913	2.031	cluster4
										TALONT000728905	TALONG000047637	Copia-7-I_DR	Gypsy	LTR	0	0	0	0	0.647	1.633	2.949	5.872	3.684	2.807	2.031	cluster4
										TALONT000750703	ENSDARG00000114805	Kolobok-1_DR	Kolobok-T2	DNA	0	0	0	0	1.941	1.633	7.078	11.011	6.447	2.807	1.354	cluster4
										TALONT001100004	ENSDARG00000037553	Gypsy69-I_DR	Gypsy	LTR	0	0	0	0	0	0	2.359	7.34	2.763	2.106	1.354	cluster4
										TALONT000999961	TALONG000049901	Gypsy94-I_DR	Gypsy	LTR	0	0	0	0	0	0.817	2.949	5.872	2.763	1.404	1.354	cluster4
										TALONT001299924	TALONG000047972	Gypsy152B-I_DR	Gypsy	LTR	0	0	0	0	0.647	0.817	4.129	17.617	10.132	0	0.677	cluster4
										TALONT000997782	ENSDARG00000013500	EnSpm-3_DR	CMC-EnSpm	DNA	0	0	0	0	0	0.817	1.18	8.808	4.605	2.106	0.677	cluster4
										TALONT000991857	ENSDARG00000105085	Kolobok-1_DR	Kolobok-T2	DNA	0	0	0	0	0	0.817	0.59	4.404	2.763	0.702	0.677	cluster4
										TALONT001343365	TALONG000053815	DNA-1-1_DR	PIF-Harbinger	DNA	0	0	0	0	0	0	0	1.468	0.921	0	0.677	cluster4
										TALONT001265252	TALONG000047824	EnSpm-2_DR	CMC-EnSpm	DNA	0	0	0	0	0	0	0	6.606	4.605	3.509	2.031	cluster4
										TALONT001020850	TALONG000050187	Gypsy7-I_DR	Gypsy	LTR	0	0	0	0	0	0	1.18	4.404	2.763	2.106	2.031	cluster4
										ENSDART00000189307	ENSDARG00000112403	Kolobok-1_DR	Kolobok-T2	DNA	0	0	0	0	0	0.817	0	1.468	0	0	0	cluster4
										ENSDART00000193890	ENSDARG00000114030	L1-5_DR	L1-Tx1	LINE	0	0	0	0	0	0	0	0.734	0	0	0	cluster4
										TALONT001250191	TALONG000049037	DNA9TA1_DR	TcMar-Tc1	DNA	0	0	0	0	0	0	0	2.202	0	0	0	cluster4
										TALONT001146524	TALONG000032911	DNA-5-4_DR	DNA-5-4_DR	DNA	0	0	0	0	0	0	0.59	2.202	0	0.702	0.677	cluster4
										TALONT001110972	TALONG000051302	Gypsy-15-I_DR	Gypsy	LTR	0	0	0	0	0	0	2.359	13.946	1.842	5.615	3.384	cluster4
										TALONT001389030	TALONG000054179	BHIKHARI-5-I_DR	ERV1	LTR	0	0	0	0	0	0	0	2.936	0.921	1.404	2.031	cluster4
										TALONT001033545	TALONG000050363	Gypsy71-I_DR	Gypsy	LTR	0	0	0	0	0	0	1.18	5.872	0.921	1.404	2.708	cluster4
										TALONT001376121	TALONG000054068	L2-1_DR	L2	LINE	0	0	0	0	0	0	0	2.936	0.921	0.702	1.354	cluster4
										TALONT001312816	TALONG000040548	EnSpm-N17_DR	TcMar	DNA	0	0	0	0	0	0	0	2.202	0	0.702	1.354	cluster4
										TALONT001377689	TALONG000048585	BEL8-I_DR	Pao	LTR	0	0	0	0	0	0	0	2.936	0	0.702	2.031	cluster4
										TALONT001270667	TALONG000053165	DNA-2-1_DR	DNA-2-1_DR	DNA	0	0	0	0	0	0	0	2.936	0	0.702	2.031	cluster4
										TALONT001092959	TALONG000037868	DNA-1-1_DR	PIF-Harbinger	DNA	0	0	0	0	0	0	0.59	2.202	0	0	1.354	cluster4
										TALONT001356658	TALONG000047787	EnSpm-2_DR	CMC-EnSpm	DNA	0	0	0	0	0	0	0	1.468	0	0	0.677	cluster4
										TALONT001293239	TALONG000053362	Copia-7-I_DR	Gypsy	LTR	0	0	0	0	0	0	0	1.468	0	0	0.677	cluster4
										ENSDART00000151996	ENSDARG00000096484	EnSpm-N13_DR	CMC-EnSpm	DNA	0	0	0	0	0	2.45	3.539	0	0.921	1.404	2.707	cluster5
										TALONT000885875	ENSDARG00000081431	KenoDr1	L1-Tx1	LINE	0	0	0	0	0	2.45	1.769	0	0	0	1.354	cluster5
										TALONT000729565	TALONG000047640	L2-2_DRe	L2	LINE	0	0	0	0	1.294	5.716	4.129	0.734	0.921	1.404	0	cluster5
										TALONT000500331	TALONG000046249	L2-2_DRe	L2	LINE	0	0	0	0.552	1.294	12.248	6.488	2.936	0	4.212	0	cluster5
										TALONT000937295	TALONG000046523	Kolobok-4_DR	Kolobok-T2	DNA	0	0	0	0	0	3.266	1.769	0.734	0	0.702	0	cluster5
										TALONT000805681	TALONG000045204	Tx1-4_DR	L1-Tx1	LINE	0	0	0	0	0.647	2.45	2.949	0.734	0	0	0	cluster5
										TALONT000694677	TALONG000047462	L2-2_DRe	L2	LINE	0	0	0	0.552	0.647	1.633	1.769	0	0	0	0	cluster5
										TALONT000679715	TALONG000047383	L2-2_DRe	L2	LINE	0	0	0	1.655	9.056	12.248	7.668	4.404	6.447	2.807	1.354	cluster5
										TALONT000696950	ENSDARG00000097873	ERV1-7_DR-I	ERV1	LTR	0	0	0	0.552	1.294	8.982	5.308	3.67	5.526	0.702	2.707	cluster5
										TALONT000863283	ENSDARG00000035650	L2-2_DRe	L2	LINE	0	0	0	0	0.647	8.166	2.949	1.468	2.763	1.404	0	cluster5
										TALONT001003178	TALONG000049937	KenoDr1	L1-Tx1	LINE	0	0	0	0	0	4.899	1.18	0.734	1.842	0.702	0	cluster5
										TALONT000493850	ENSDARG00000027676	Harbinger-6_DR	PIF-Harbinger	DNA	0	0	0	3.862	2.587	4.899	0	0	0	0.702	0	cluster5
										TALONT000918430	ENSDARG00000115153	Kolobok-1_DR	Kolobok-T2	DNA	0	0	0	0	0	3.266	0.59	0	0	0.702	0	cluster5
										TALONT000431354	TALONG000045817	SINE2-3_DR	tRNA-V-RTE	SINE	0	0	0	0.552	0	1.633	0	0	0	0.702	0	cluster5
										TALONT000885196	TALONG000048381	hAT-N76_DR	CMC-EnSpm	DNA	0	0	0	0	0	1.633	0	1.468	0	0.702	0.677	cluster5
										TALONT000988867	TALONG000049669	BHIKHARI-5-I_DR	ERV1	LTR	0	0	0	0	0	2.45	0.59	1.468	0.921	0.702	0.677	cluster5
										TALONT000881837	TALONG000048335	L2-2_DRe	L2	LINE	0	0	0	0	0	2.45	0	0	0	0.702	1.354	cluster5
										TALONT000979182	TALONG000049479	Gypsy55-I_DR	Gypsy	LTR	0	0	0	0	0	3.266	0	0	1.842	0	1.354	cluster5
										ENSDART00000064221	ENSDARG00000113320	EnSpm-4N2_DR	CMC-EnSpm	DNA	0	0	0	0	0.647	0	0	0	0	0	0	cluster5
										TALONT000728645	TALONG000047462	L2-2_DRe	L2	LINE	0	0	0	0	3.234	1.633	4.719	0	0	0	0	cluster5
										TALONT000493531	ENSDARG00000094668	EnSpm-5_DR	CMC-EnSpm	DNA	0	0	0	0	5.822	0	4.129	1.468	0.921	1.404	0.677	cluster5
										TALONT000828301	ENSDARG00000027676	Harbinger-6_DR	PIF-Harbinger	DNA	0	0	0	0	1.941	0	1.769	0	0	0.702	0.677	cluster5
										TALONT001143139	ENSDARG00000096911	Gypsy-26-I_DR	Gypsy	LTR	0	0	0	0	0	0	1.769	0.734	0.921	0.702	0	cluster5
										TALONT001204147	TALONG000052514	Gypsy92-I_DR	Gypsy	LTR	0	0	0	0	0	0	1.769	0.734	0.921	1.404	0	cluster5
										TALONT000765298	ENSDARG00000115153	Kolobok-1_DR	Kolobok-T2	DNA	0	0	0	0	1.941	0	5.308	3.67	1.842	2.106	0.677	cluster5
										TALONT001034414	TALONG000050383	Gypsy106-LTR_DR	Gypsy	LTR	0	0	0	0	0	0	1.769	1.468	0.921	0.702	0	cluster5
										TALONT001200091	ENSDARG00000068100	BEL8-I_DR	Pao	LTR	0	0	0	0	0	0	1.769	0	0	1.404	0.677	cluster5
										TALONT001133750	ENSDARG00000102839	Kolobok-1_DR	Kolobok-T2	DNA	0	0	0	0	0	0	1.769	0	0	0.702	0	cluster5
										TALONT000605984	TALONG000046807	DNA-8-13_DR	hAT-Tip100	DNA	0	0	0	0.552	0	0	2.359	0.734	0	1.404	0	cluster5
										TALONT001132128	TALONG000051656	Gypsy-30-I_DR	Gypsy	LTR	0	0	0	0	0	0	2.359	0	0.921	0.702	1.354	cluster5
										TALONT000918071	ENSDARG00000020292	BHIKHARI_I	ERV1	LTR	0	0	0	0	0	1.633	4.719	1.468	1.842	2.807	2.031	cluster5
										TALONT001094804	TALONG000033899	Gypsy-31-I_DR	Gypsy	LTR	0	0	0	0	0	0	3.539	1.468	1.842	2.106	1.354	cluster5
										TALONT000936146	ENSDARG00000059360	Gypsy132-I_DR	Gypsy	LTR	0	0	0	0	0	0.817	1.769	0	0.921	0	0	cluster5
										TALONT000493942	TALONG000046207	Gypsy53-I_DR	Gypsy	LTR	0	0	0	0.552	0	1.633	5.308	0	2.763	0.702	0	cluster5
										TALONT000965358	TALONG000048121	L2-2_DRe	L2	LINE	0	0	0	0	0	1.633	5.308	0.734	0.921	0.702	1.354	cluster5
										TALONT001008579	TALONG000043021	EnSpm-N13_DR	CMC-EnSpm	DNA	0	0	0	0	0	0.817	2.359	0	0	0.702	0	cluster5
										TALONT000919682	TALONG000046282	L2-2_DRe	L2	LINE	0	0	0	0	0	3.266	7.078	1.468	0	1.404	0.677	cluster5
										TALONT000937305	TALONG000046523	Kolobok-4_DR	Kolobok-T2	DNA	0	0	0	0	0	0.817	1.769	0	0	0	0	cluster5
										TALONT000799690	TALONG000047903	REX1-1_DR	Rex-Babar	LINE	0	0	0	0	0.647	4.899	12.976	6.606	2.763	4.211	1.354	cluster5
										TALONT001008216	ENSDARG00000103900	REX1-2_DR	Rex-Babar	LINE	0	0	0	0	0	0.817	2.359	0.734	0.921	0	0	cluster5
										TALONT000906896	TALONG000046152	L2-2_DRe	L2	LINE	0	0	0	0	0	2.45	4.719	1.468	0.921	0.702	0	cluster5
										TALONT000871488	TALONG000047396	Rex1-40_DRe	Rex-Babar	LINE	0	0	0	0	3.234	8.982	17.105	5.872	1.842	0.702	0.677	cluster5
										TALONT001185957	ENSDARG00000114805	Kolobok-1_DR	Kolobok-T2	DNA	0	0	0	0	0	0	1.769	0	0	0	0	cluster5
										ENSDART00000162033	ENSDARG00000100065	L1-94_DR	L1	LINE	0	0	0	0	0	0	0.59	0	0	0	0	cluster5
										TALONT001168220	ENSDARG00000103900	REX1-2_DR	Rex-Babar	LINE	0	0	0	0	0	0	2.949	0.734	0	0.702	0	cluster5
										TALONT001076056	ENSDARG00000076702	Gypsy-24-I_DR	Gypsy	LTR	0	0	0	0	0	0	2.949	0.734	0	0	0	cluster5
										TALONT000938884	ENSDARG00000105974	Kolobok-1_DR	Kolobok-T2	DNA	0	0	0	0	0	0.817	2.359	0.734	0	0	1.354	cluster5
										TALONT001152840	TALONG000049947	ERV1-N6-I_DR	ERV1	LTR	0	0	0	0	0	0	2.359	0	0	0	0.677	cluster5
										ENSDART00000134400	ENSDARG00000093518	EnSpm-14N1_DR	CMC-EnSpm	DNA	0	0	0	0	0	0	1.769	0	0	0	0.677	cluster5
										TALONT001156877	TALONG000048202	EnSpm-N3B_DR	CMC-EnSpm	DNA	0	0	0	0	0	0	1.769	0	0	0	0.677	cluster5
										TALONT000991858	ENSDARG00000105085	Kolobok-1_DR	Kolobok-T2	DNA	0	0	0	0	0	5.716	4.719	7.34	2.763	4.913	2.031	cluster5
										TALONT000871484	ENSDARG00000105085	Kolobok-1_DR	Kolobok-T2	DNA	0	0	0	0	0.647	6.532	5.898	7.34	2.763	3.509	1.354	cluster5
										TALONT000446113	TALONG000045918	L2-2_DRe	L2	LINE	0	0	0	1.655	7.115	42.461	39.518	41.84	20.263	22.46	13.537	cluster5
										ENSDART00000147751	ENSDARG00000095051	Kolobok-1_DR	Kolobok-T2	DNA	0	0	0	0.552	0	4.899	2.949	5.872	1.842	1.404	0.677	cluster5
										TALONT000881848	TALONG000045786	L2-2_DRe	L2	LINE	0	0	0	0	0	4.083	2.359	2.936	0	0.702	0	cluster5
										TALONT000990540	ENSDARG00000093381	ERV2_DR-I	ERV1	LTR	0	0	0	0	0	7.349	9.437	16.149	2.763	7.72	1.354	cluster5
										TALONT001008045	TALONG000047787	EnSpm-2_DR	CMC-EnSpm	DNA	0	0	0	0	0	0.817	0.59	1.468	0	0.702	0	cluster5
										TALONT000529074	ENSDARG00000077650	L2-2_DRe	L2	LINE	0	0	0	0.552	0.647	2.45	2.949	2.936	0	1.404	0.677	cluster5
										TALONT000915151	TALONG000048785	Gypsy35-I_DR	Gypsy	LTR	0	0	0	0	0	0.817	1.769	1.468	0	0.702	0	cluster5
										TALONT001030467	TALONG000033370	DNA-2-1_DR	DNA-2-1_DR	DNA	0	0	0	0	0	0	1.18	2.202	0	0.702	0.677	cluster5
										TALONT001017140	ENSDARG00000095057	EnSpm-17_DR	CMC-EnSpm	DNA	0	0	0	0	0	0	2.359	3.67	0	2.106	1.354	cluster5
										TALONT000663296	TALONG000047199	Gypsy69-I_DR	Gypsy	LTR	0	0	0	1.655	0.647	1.633	10.027	13.213	0.921	7.019	6.092	cluster5
										TALONT000439679	TALONG000039926	L2-2_DRe	L2	LINE	0	0	0	3.861	9.056	39.195	82.575	107.903	34.079	58.254	31.135	cluster5
										TALONT000519220	TALONG000038818	REX1-1_DR	Rex-Babar	LINE	0	0	0	0.552	0	0.817	4.129	5.138	1.842	2.807	2.031	cluster5
										TALONT001040467	TALONG000046372	Gypsy-34-I_DR	Gypsy	LTR	0	0	0	0	0	0	3.539	3.67	1.842	1.404	1.354	cluster5
										TALONT000808641	ENSDARG00000105974	Kolobok-1_DR	Kolobok-T2	DNA	0	0	0	0	0.647	0	1.769	1.468	0	0	0	cluster5
										TALONT000529073	ENSDARG00000077650	L2-2_DRe	L2	LINE	0	0	0	0.552	0	0	1.769	1.468	0	0	0	cluster5
										TALONT000989464	TALONG000049731	Harbinger-2_DR	PIF-Harbinger	DNA	0	0	0	0	0	0.817	5.308	4.404	0	1.404	0.677	cluster5
										TALONT001182444	TALONG000048342	hAT-N76_DR	CMC-EnSpm	DNA	0	0	0	0	0	0	0.59	1.468	0	0	0	cluster5
										TALONT001182436	TALONG000052293	Gypsy-31-I_DR	Gypsy	LTR	0	0	0	0	0	0	0.59	1.468	0	0	0	cluster5
										TALONT000681266	ENSDARG00000105085	Kolobok-1_DR	Kolobok-T2	DNA	0	0	0	0.552	0	1.633	2.359	4.404	0.921	0	0.677	cluster5
										TALONT000590905	TALONG000046725	ERV2_DR-I	ERV1	LTR	0	0	0	0.552	0	6.532	11.797	13.947	1.842	2.106	2.031	cluster5
										TALONT000811123	ENSDARG00000112403	Kolobok-1_DR	Kolobok-T2	DNA	0	0	0	0	0.647	0.817	1.769	1.468	0.921	0	0	cluster5
										TALONT000795820	TALONG000047891	Harbinger3N_DR	PIF-Harbinger	DNA	0	0	0	0	0.647	8.982	11.207	8.808	1.842	0	0	cluster5
										TALONT000605596	TALONG000046803	DNA-8-13_DR	hAT-Tip100	DNA	0	0	0	0.552	0.647	4.899	6.488	5.138	2.763	0.702	0	cluster5
										TALONT000681268	TALONG000047396	Rex1-40_DRe	Rex-Babar	LINE	0	0	0	2.207	0	13.882	19.464	13.213	6.447	4.211	0	cluster5
										TALONT000553711	ENSDARG00000105974	Kolobok-1_DR	Kolobok-T2	DNA	0	0	0	0.552	3.234	9.799	18.285	12.479	7.368	4.913	0	cluster5
										TALONT000499758	TALONG000046243	ERV2_DR-I	ERV1	LTR	0	0	0	0.552	1.294	4.083	8.258	5.138	2.763	0.702	0	cluster5
										TALONT000677847	ENSDARG00000093381	ERV2_DR-I	ERV1	LTR	0	0	0	1.103	1.294	16.331	31.261	25.691	11.053	4.913	3.384	cluster5
										TALONT000468844	TALONG000040707	ERV2_DR-I	ERV1	LTR	0	0	0	0.552	10.35	64.509	116.195	100.563	51.579	32.285	12.183	cluster5
										TALONT000695122	TALONG000047469	ERV2_DR-I	ERV1	LTR	0	0	0	1.103	1.941	40.828	62.522	41.84	30.395	9.826	9.476	cluster5
										TALONT000688330	ENSDARG00000113654	Kolobok-1_DR	Kolobok-T2	DNA	0	0	0	0.552	1.294	9.799	14.746	10.277	5.526	2.807	2.031	cluster5
										TALONT000694761	TALONG000047463	ERV2_DR-I	ERV1	LTR	0	0	0	1.103	2.587	26.13	46.006	30.83	19.342	6.317	2.707	cluster5
										TALONT000850375	ENSDARG00000003820	L2-2_DRe	L2	LINE	0	0	0	0	0.647	4.899	6.488	2.202	2.763	1.404	0	cluster5
										TALONT000964064	TALONG000048116	ERV2_DR-I	ERV1	LTR	0	0	0	0	0	4.899	5.898	2.936	3.684	2.106	1.354	cluster5
										TALONT000793367	ENSDARG00000114574	Kolobok-1_DR	Kolobok-T2	DNA	0	0	0	0	1.941	7.349	7.078	5.138	4.605	1.404	0.677	cluster5
										TALONT000803327	TALONG000047915	ERV2_DR-I	ERV1	LTR	0	0	0	0	0.647	3.266	3.539	2.202	0.921	1.404	0	cluster5
										ENSDART00000140601	ENSDARG00000094387	Kolobok-1_DR	Kolobok-T2	DNA	0	0	0	0	0	1.633	2.359	1.468	1.842	0	0.677	cluster5
										TALONT000712353	TALONG000038649	ERV2_DR-I	ERV1	LTR	0	0	0	0	0	6.532	10.027	6.606	5.526	2.106	6.092	cluster5
										TALONT000573405	TALONG000046634	L2-2_DRe	L2	LINE	0	0	0	1.655	5.822	23.681	24.182	15.415	13.816	5.615	14.891	cluster5
										TALONT000989271	TALONG000049713	ERV2_DR-I	ERV1	LTR	0	0	0	0	0	0.817	1.769	1.468	0.921	0.702	0.677	cluster5
										TALONT001067073	TALONG000048885	Gypsy77-I_DR	Gypsy	LTR	0	0	0	0	0	2.45	18.284	14.681	13.816	7.721	5.415	cluster5
										TALONT001011651	TALONG000050038	DNA-2-1_DR	CMC-EnSpm	DNA	0	0	0	0	0	0.817	2.949	2.202	1.842	1.404	1.354	cluster5
										TALONT000879964	TALONG000036336	ERV2_DR-I	ERV1	LTR	0	0	0	0	0.647	13.882	28.901	27.159	25.79	9.826	3.384	cluster5
										TALONT000765886	TALONG000038649	ERV2_DR-I	ERV1	LTR	0	0	0	0	3.881	26.947	47.186	36.702	32.237	12.633	8.799	cluster5
										TALONT001181044	TALONG000045849	ERV2_DR-I	ERV1	LTR	0	0	0	1.103	0.647	35.112	60.162	52.851	49.737	10.528	10.153	cluster5
										ENSDART00000188717	ENSDARG00000112601	Gypsy69-I_DR	Gypsy	LTR	0	0	0	0	0	0.817	2.949	2.936	1.842	0	0	cluster5
										TALONT000948914	TALONG000049160	Harbinger-5_DR	PIF-Harbinger	DNA	0	0	0	0	0	0.817	4.129	2.936	2.763	0.702	0	cluster5
										ENSDART00000140693	ENSDARG00000093284	Harbinger-5_DR	PIF-Harbinger	DNA	0	0	0	0	0	4.083	7.078	7.34	3.684	2.807	1.354	cluster5
										TALONT000596347	ENSDARG00000112403	Kolobok-1_DR	Kolobok-T2	DNA	0	0	0	1.103	3.234	11.432	19.464	22.021	13.816	10.528	2.031	cluster5
										TALONT000880459	TALONG000047255	Kolobok-1_DR	Kolobok-T2	DNA	0	0	0	2.207	5.175	24.497	49.546	61.658	35	28.777	11.507	cluster5
										ENSDART00000160772	ENSDARG00000105085	Kolobok-1_DR	Kolobok-T2	DNA	0	0	0	1.103	2.587	31.029	35.979	38.17	35.921	22.459	9.476	cluster5
										TALONT000663041	TALONG000047158	ERV2_DR-I	ERV1	LTR	0	0	0	0	3.234	21.231	42.467	57.989	48.816	29.478	10.153	cluster5
										TALONT001144203	ENSDARG00000013500	EnSpm-16_DR	CMC-EnSpm	DNA	0	0	0	0	0	0	2.359	1.468	4.605	0.702	1.354	cluster5
										TALONT001101614	TALONG000051209	DNA-2-1_DR	CMC-EnSpm	DNA	0	0	0	0	0	0	1.769	0.734	1.842	0.702	0.677	cluster5
										TALONT001062192	ENSDARG00000100869	BHIKHARI-3-LTR_DR	ERV1	LTR	0	0	0	0	0	0	10.027	11.744	11.974	4.913	4.738	cluster5
										TALONT000608983	TALONG000046840	ERV2_DR-I	ERV1	LTR	0	0	0	1.104	6.469	111.053	195.822	173.232	241.318	79.309	100.174	cluster5
										ENSDART00000158222	ENSDARG00000102839	Kolobok-1_DR	Kolobok-T2	DNA	0	0	0	0	7.115	9.799	24.773	24.223	29.474	21.758	2.707	cluster5
										TALONT000990148	TALONG000049768	Gypsy-117-I_DR	Gypsy	LTR	0	0	0	0	0	2.45	6.488	8.074	7.368	7.019	0	cluster5
										TALONT000607326	TALONG000046823	DIRS-N2_DR	Ngaro	LTR	0	0	0	0.552	0	1.633	1.18	1.468	2.763	1.404	0.677	cluster5
										TALONT000764859	TALONG000047787	EnSpm-2_DR	CMC-EnSpm	DNA	0	0	0	0	0.647	11.432	12.976	23.489	29.474	14.739	5.415	cluster5
										TALONT000845497	TALONG000048081	EnSpm-2_DR	CMC-EnSpm	DNA	0	0	0	0	0.647	0	0	0	0	2.807	0.677	cluster6
										TALONT001578114	TALONG000055699	Gypsy40-I_DR	Gypsy	LTR	0	0	0	0	0	0	0	0	0	2.106	0.677	cluster6
										TALONT001707048	TALONG000054083	DNA-2-1_DR	DNA-2-1_DR	DNA	0	0	0	0	0	0	0	0	0	2.106	0.677	cluster6
										TALONT001697116	ENSDARG00000076330	Gypsy132-I_DR	Gypsy	LTR	0	0	0	0	0	0	0	0	0	2.106	0.677	cluster6
										TALONT001646624	TALONG000046959	ERV1-I_DR	ERV1	LTR	0	0	0	0	0	0	0	0	0	2.106	0.677	cluster6
										TALONT001577232	TALONG000055691	Rex1-20_DRe	Rex-Babar	LINE	0	0	0	0	0	0	0	0	0	1.404	0	cluster6
										TALONT001688128	TALONG000047787	EnSpm-2_DR	CMC-EnSpm	DNA	0	0	0	0	0	0	0	0	0	1.404	0	cluster6
										TALONT001698180	ENSDARG00000042128	Copia2-I_DR	Gypsy	LTR	0	0	0	0	0	0	0	0	0	2.106	0	cluster6
										TALONT001577437	ENSDARG00000077650	L2-2_DRe	L2	LINE	0	0	0	0	0	0	0	0	0	2.106	0	cluster6
										TALONT001490657	ENSDARG00000098519	Dada-tL_DR	Dada	DNA	0	0	0	0	0	0	0	0	0.921	2.807	0	cluster6
										TALONT001471481	ENSDARG00000103424	EnSpm1_DR	CMC-EnSpm	DNA	0	0	0	0	0	0	0	0	0.921	3.509	0.677	cluster6
										TALONT001415422	ENSDARG00000093863	hAT-N127_DR	hAT-Charlie	DNA	0	0	0	0	0	0	0	0	0.921	5.615	0.677	cluster6
										TALONT001052424	ENSDARG00000116389	BEL27-I_DR	Pao	LTR	0	0	0	0	0	0	0.59	2.202	0.921	4.913	0.677	cluster6
										TALONT001048611	TALONG000043205	BEL30-I_DR	Pao	LTR	0	0	0	0	0	0	0.59	2.202	1.842	6.317	1.354	cluster6
										ENSDART00000102656	ENSDARG00000070126	EnSpm-N10_DR	CMC-EnSpm	DNA	0	0	0	0	0	0	0	0.734	0	2.106	0.677	cluster6
										TALONT001371175	ENSDARG00000104574	BEL-52_DRe-I	Pao	LTR	0	0	0	0	0	0	0	1.468	0	2.807	0.677	cluster6
										TALONT001210907	ENSDARG00000095057	EnSpm-17_DR	CMC-EnSpm	DNA	0	0	0	0	0	0	0	0.734	0	2.106	0	cluster6
										TALONT001268547	ENSDARG00000076702	Gypsy-24-I_DR	Gypsy	LTR	0	0	0	0	0	0	0	1.468	0	9.124	1.354	cluster6
										TALONT000917911	TALONG000048817	Gypsy-25-I_DR	Gypsy	LTR	0	0	0	0	0	0.817	5.308	7.34	1.842	15.441	6.769	cluster6
										TALONT001132121	TALONG000049683	BHIKHARI_LTR	ERV1	LTR	0	0	0	0	0	0	0.59	0.734	0	2.106	0.677	cluster6
										TALONT001260019	TALONG000047805	BHIKHARI-5-I_DR	ERV1	LTR	0	0	0	0	0.647	0.817	3.539	2.936	1.842	6.317	2.708	cluster6
										TALONT001132382	TALONG000051676	Rex1-31_DRe	Rex-Babar	LINE	0	0	0	0	0	0	2.359	1.468	0.921	4.211	0.677	cluster6
										TALONT000712817	TALONG000047554	Kolobok-1_DR	Kolobok-T2	DNA	0	0	0	0.552	0.647	1.633	3.539	0	0.921	4.211	1.354	cluster6
										TALONT000964070	TALONG000049307	Gypsy-211_DR-I	Gypsy	LTR	0	0	0	0	0	0.817	1.18	0	0	2.106	0	cluster6
										TALONT000844931	ENSDARG00000095057	EnSpm-17_DR	CMC-EnSpm	DNA	0	0	0	0	2.587	0	0	1.468	0.921	4.211	1.354	cluster6
										TALONT000787049	ENSDARG00000056831	BEL-54_DRe-I	Pao	LTR	0	0	0	0	10.349	3.266	11.207	5.138	11.053	15.441	5.415	cluster6
										TALONT001439999	TALONG000040648	BHIKHARI-5-I_DR	ERV1	LTR	0	0	0	0	0	0	0	0	0.921	3.509	3.384	cluster6
										TALONT000900629	TALONG000048591	Gypsy160-I_DR	Gypsy	LTR	0	0	0	0	0	0.817	0.59	0.734	1.842	5.615	5.415	cluster6
										TALONT001430766	TALONG000035664	BELPADRE_I	Pao	LTR	0	0	0	0	0	0	0	0	0.921	2.106	2.031	cluster6
										TALONT001221484	ENSDARG00000009493	BEL-52_DRe-I	Pao	LTR	0	0	0	0	0	0	0	1.468	2.763	7.019	6.769	cluster6
										TALONT001132295	TALONG000051669	Gypsy116-I_DR	Gypsy	LTR	0	0	0	0	0	0	0.59	2.202	6.447	15.441	14.214	cluster6
										TALONT000967497	TALONG000049360	BEL-52_DRe-I	Pao	LTR	0	0	0	0	0	1.633	0	0.734	0.921	4.913	4.738	cluster6
										TALONT001667700	TALONG000056238	Gypsy65-I_DR	Gypsy	LTR	0	0	0	0	0	0	0	0	0	3.51	3.385	cluster6
										ENSDART00000136012	ENSDARG00000095139	EnSpm-N17_DR	TcMar	DNA	0	0	0	0	0	0	0.59	0.734	1.842	4.913	3.384	cluster6
										TALONT001553080	TALONG000050090	Gypsy54-I_DR	Gypsy	LTR	0	0	0	0	0	0	0.59	0	0.921	3.51	2.708	cluster6
										TALONT001430029	TALONG000049037	DNA9TA1_DR	TcMar-Tc1	DNA	0	0	0	0	0	0	0	0	0.921	3.509	2.031	cluster6
										TALONT001091925	TALONG000049283	BEL17-I_DR	Pao	LTR	0	0	0	0	0	0	1.18	0	3.684	15.441	10.153	cluster6
										TALONT001498570	TALONG000049466	Gypsy81-I_Dr	Gypsy	LTR	0	0	0	0	0	0	0	0	0.921	3.509	1.354	cluster6
										TALONT001576285	ENSDARG00000116400	EnSpm-4N2_DR	CMC-EnSpm	DNA	0	0	0	0	0	0	0	0	0	2.807	1.354	cluster6
										TALONT001320972	TALONG000049560	BHIKHARI-5-I_DR	ERV1	LTR	0	0	0	0	0	0	0	0.734	0.921	6.317	3.384	cluster6
										TALONT000992637	TALONG000049826	ERV1-N3B-LTR_DR	ERV1	LTR	0	0	0	0	0	0.817	0.59	0	0	2.106	1.354	cluster6
										TALONT001563042	TALONG000038135	ERV1-N3-I_DR	ERV1	LTR	0	0	0	0	0	0	0	0	0	2.106	1.354	cluster6
										TALONT001702322	ENSDARG00000104574	BEL-52_DRe-I	Pao	LTR	0	0	0	0	0	0	0	0	0	2.106	1.354	cluster6
										TALONT001686286	ENSDARG00000036090	BHIKHARI_I	ERV1	LTR	0	0	0	0	0	0	0	0	0	2.106	1.354	cluster6
										TALONT001173353	TALONG000052194	Gypsy42-I_DR	Gypsy	LTR	0	0	0	0	0	0	1.769	1.468	0.921	5.615	4.738	cluster6
										ENSDART00000135596	ENSDARG00000094844	BEL-59_DRe-I	Pao	LTR	0	0	0	0	0	0.817	5.308	10.277	11.053	25.267	18.275	cluster6
										TALONT000991882	TALONG000049802	Gypsy106-I_DR	Gypsy	LTR	0	0	0	0	0	0.817	2.359	5.138	5.526	12.633	10.153	cluster6
										TALONT000969636	TALONG000040548	EnSpm-N17_DR	TcMar	DNA	0	0	0	0	0	0.817	4.719	5.872	7.368	18.95	18.275	cluster6
										TALONT001026072	TALONG000044346	BEL3-I_DR	Pao	LTR	0	0	0	0	0.647	0.817	7.667	11.01	13.816	39.304	30.458	cluster6
										TALONT000964076	TALONG000049310	Gypsy-171_DR-I	Gypsy	LTR	0	0	0	0	0	0.817	4.718	8.808	8.289	23.863	20.306	cluster6
										TALONT000988374	TALONG000049641	BHIKHARI-5-LTR_DR	ERV1	LTR	0	0	0	0	0	0.817	0.59	2.202	3.684	9.124	4.738	cluster6
										TALONT001032672	TALONG000038261	BEL25-I_DR	Pao	LTR	0	0	0	0	0	0	1.18	5.138	5.526	17.546	10.153	cluster6
										TALONT000859347	TALONG000048146	BHIKHARI-5-I_DR	ERV1	LTR	0	0	0	0	1.294	8.166	12.976	35.968	44.211	98.962	69.038	cluster6
										TALONT000990145	TALONG000049767	BEL-54_DRe-I	Pao	LTR	0	0	0	0	0	2.45	1.18	5.872	6.447	16.844	10.83	cluster6
										TALONT000972899	TALONG000049424	BEL2-I_DR	Pao	LTR	0	0	0	0	0	0.817	1.18	0.734	2.763	5.615	3.384	cluster6
										ENSDART00000163719	ENSDARG00000098657	BEL-59_DRe-I	Pao	LTR	0	0	0	0	0	0	4.129	4.404	8.29	18.248	9.476	cluster6
										TALONT001131535	TALONG000051628	L1-2_DR	L1-Tx1	LINE	0	0	0	0	0	0	0.59	0.734	0.921	2.106	1.354	cluster6
										TALONT001272407	ENSDARG00000104540	BEL27-I_DR	Pao	LTR	0	0	0	0	0	0	0	8.074	4.605	11.932	7.445	cluster6
										TALONT000881835	TALONG000048334	Gypsy117-I_DR	Gypsy	LTR	0	0	0	0	0	1.633	4.719	22.755	18.421	35.093	23.69	cluster6
										TALONT000888756	TALONG000048449	REX1-7_DR	Rex-Babar	LINE	0	0	0	0	0	1.633	5.308	14.681	3.684	24.565	22.336	cluster6
										TALONT000917511	TALONG000048813	Gypsy117-I_DR	Gypsy	LTR	0	0	0	0	0	6.532	25.362	71.201	25.789	90.54	87.314	cluster6
										TALONT000914022	TALONG000035598	Gypsy-23-I_DR	Gypsy	LTR	0	0	0	0	0	1.633	0.59	2.936	2.763	5.615	4.738	cluster6
										TALONT001502238	TALONG000051883	Gypsy6-I_DR	Gypsy	LTR	0	0	0	0	0	0	0	2.202	1.842	4.914	4.739	cluster6
										TALONT000958081	TALONG000049253	Gypsy117-I_DR	Gypsy	LTR	0	0	0	0	0	2.45	4.719	29.361	14.737	43.515	37.904	cluster6
										TALONT000844482	ENSDARG00000088650	BEL-26_DR-I	Pao	LTR	0	0	0	0	0.647	0	13.566	33.766	23.947	60.36	54.148	cluster6
										TALONT001177263	TALONG000039215	BEL25-I_DR	Pao	LTR	0	0	0	0	0	0.817	3.539	13.946	9.21	26.671	23.013	cluster6
										TALONT000864486	TALONG000048174	IS4EU-2_DR	PIF-ISL2EU	DNA	0	0	0	0	0.647	0.817	2.949	3.67	4.605	5.615	4.738	cluster6
										TALONT000944654	TALONG000040595	REX1-7_DR	Rex-Babar	LINE	0	0	0	0	0	4.083	18.874	31.564	35	49.832	39.934	cluster6
										TALONT000937104	TALONG000049013	Gypsy-34-I_DR	Gypsy	LTR	0	0	0	0	0	0.817	2.949	5.138	5.526	9.826	6.769	cluster6
										TALONT000776031	TALONG000039140	BEL15-I_DR	Pao	LTR	0	0	0	0	0.647	4.9	28.901	42.573	25.788	55.447	28.427	cluster6
										TALONT001765839	TALONG000049435	Gypsy4-LTR_DR	Gypsy	LTR	0	0	0	0	0	2.45	14.746	38.904	24.869	46.322	25.72	cluster6
										TALONT000972655	TALONG000034857	BEL-59_DRe-I	Pao	LTR	0	0	0	0	0	1.634	4.128	5.872	2.763	9.826	6.769	cluster6
										TALONT001179074	ENSDARG00000115249	BEL27-I_DR	Pao	LTR	0	0	0	0	0	0	4.129	6.606	3.684	11.932	6.092	cluster6
										TALONT000976700	TALONG000049452	Gypsy51-I_DR	Gypsy	LTR	0	0	0	0	0	0.817	4.719	8.074	7.368	15.441	8.122	cluster6
										TALONT000986610	TALONG000049552	BEL2-I_DR	Pao	LTR	0	0	0	0	0	3.266	12.976	19.085	15.658	36.496	6.092	cluster6
										TALONT001072533	TALONG000047824	EnSpm-2_DR	CMC-EnSpm	DNA	0	0	0	0	0	0	1.18	1.468	1.842	3.509	0.677	cluster6
										TALONT000979158	TALONG000048221	Gypsy132-I_DR	Gypsy	LTR	0	0	0	0	0	0.817	9.437	14.681	15.658	30.882	8.799	cluster6
										TALONT001196856	TALONG000048625	BHIKHARI_LTR	ERV1	LTR	0	0	0	0	0	0	0.59	1.468	1.842	3.509	1.354	cluster6
										TALONT001307208	TALONG000051363	EnSpm-N17_DR	TcMar	DNA	0	0	0	0	0	0	0	0.734	0.921	1.404	0.677	cluster6
										TALONT001209509	TALONG000050052	Gypsy91-I_DR	Gypsy	LTR	0	0	0	0	0	0	0	2.936	2.763	5.615	2.031	cluster6
										TALONT000788893	TALONG000047866	Gypsy94-I_DR	Gypsy	LTR	0	0	0	0	1.294	0	2.359	11.011	13.816	24.565	11.506	cluster6
										TALONT001488004	TALONG000053573	Rex1-31_DRe	Rex-Babar	LINE	0	0	0	0	0	0	0	1.468	1.842	3.509	1.354	cluster6
										TALONT001018454	ENSDARG00000092708	Gypsy51-I_DR	Gypsy	LTR	0	0	0	0	0	0	0.59	1.468	1.842	2.106	0.677	cluster6
										TALONT001072507	TALONG000047824	EnSpm-2_DR	CMC-EnSpm	DNA	0	0	0	0	0	0	0.59	2.202	1.842	3.509	1.354	cluster6
										TALONT001067392	TALONG000050814	BEL20-I_DR	Pao	LTR	0	0	0	0	0	0	2.36	10.277	11.053	14.739	7.446	cluster6
										TALONT000987572	ENSDARG00000101497	L2-3_DRe	L2	LINE	0	0	0	0	0	0.817	1.18	0.734	2.763	4.913	2.031	cluster6
										TALONT000957868	ENSDARG00000109869	EnSpm-4N2_DR	CMC-EnSpm	DNA	0	0	0	0	0	0.817	1.18	0.734	1.842	2.807	1.354	cluster6
										TALONT001119112	TALONG000035400	BHIKHARI_I	ERV1	LTR	0	0	0	0	0	0	1.18	2.936	10.132	16.845	2.031	cluster6
										ENSDART00000155176	ENSDARG00000090708	EnSpm-N10_DR	CMC-EnSpm	DNA	0	0	0	0	0	0	0.59	0.734	3.684	4.211	2.031	cluster6
										TALONT001417434	TALONG000047884	BHIKHARI_I	ERV1	LTR	0	0	0	0	0	0	0	0	1.842	2.106	0.677	cluster6
										TALONT000892181	TALONG000048491	DNA9TA1_DR	CMC-EnSpm	DNA	0	0	0	0	0	0.817	0	0	1.842	2.807	2.031	cluster6
										TALONT000987341	TALONG000049560	BHIKHARI-5-I_DR	ERV1	LTR	0	0	0	0	0	0.817	0	0.734	1.842	2.807	2.031	cluster6
										TALONT001352071	TALONG000053871	EnSpm-N17_DR	TcMar	DNA	0	0	0	0	0	0	0	0.734	1.842	2.106	1.354	cluster6
										TALONT000990149	TALONG000049769	Gypsy106-I_DR	Gypsy	LTR	0	0	0	0	0	0.817	2.359	4.404	9.211	12.633	9.476	cluster6
										TALONT001017167	ENSDARG00000095057	EnSpm-17_DR	CMC-EnSpm	DNA	0	0	0	0	0	0	0.59	1.468	2.763	3.509	2.707	cluster6
										TALONT001156587	TALONG000041874	EnSpm-N17_DR	TcMar	DNA	0	0	0	0	0	0	0.59	1.468	2.763	3.509	2.707	cluster6
										TALONT001375751	TALONG000042630	EnSpm-18_DR	CMC-EnSpm	DNA	0	0	0	0	0	0	0	0.734	1.842	3.509	2.031	cluster6
										TALONT000977674	TALONG000049454	BEL36-I_DR	Pao	LTR	0	0	0	0	0	2.45	5.898	19.819	32.237	57.553	41.288	cluster6
										TALONT001272412	ENSDARG00000104540	BEL27-I_DR	Pao	LTR	0	0	0	0	0	0	0	1.468	1.842	3.509	2.031	cluster6
										TALONT001212414	TALONG000048664	Gypsy-117-I_DR	Gypsy	LTR	0	0	0	0	0	0	0	2.936	4.605	6.317	4.061	cluster6
										TALONT000968218	TALONG000049377	Gypsy87-I_DR	Gypsy	LTR	0	0	0	0	0	0.817	2.949	20.554	27.632	40.708	32.488	cluster6
										TALONT000585296	TALONG000046693	Gypsy151-I_DR	Gypsy	LTR	0	0	0	1.103	1.941	8.166	15.925	16.149	18.421	17.546	15.568	cluster7
										TALONT001044703	ENSDARG00000092578	BEL-26_DR-I	Pao	LTR	0	0	0	0	0	0.817	2.359	2.202	3.684	2.807	2.707	cluster7
										TALONT000899792	TALONG000048578	BHIKHARI_I	ERV1	LTR	0	0	0	0	0	3.266	8.258	6.606	11.974	11.23	8.799	cluster7
										TALONT000961712	TALONG000049276	BEL27-I_DR	Pao	LTR	0	0	0	0	0	0.817	3.539	5.138	5.526	7.019	2.708	cluster7
										TALONT000966277	TALONG000040283	Gypsy132-I_DR	Gypsy	LTR	0	0	0	0	0	0.817	7.078	8.808	9.211	12.633	7.445	cluster7
										TALONT000932006	TALONG000048961	BEL20-I_DR	Pao	LTR	0	0	0	0	0	6.534	22.413	25.691	25.789	30.181	16.922	cluster7
										TALONT000871485	ENSDARG00000105085	Kolobok-1_DR	Kolobok-T2	DNA	0	0	0	0	0.647	0	1.769	1.468	2.763	2.807	1.354	cluster7
										TALONT001180870	TALONG000052256	BEL-49_DRe-I	Pao	LTR	0	0	0	0	0	0	7.078	4.404	6.447	8.422	2.708	cluster7
										TALONT000741832	TALONG000047696	Gypsy-26-I_DR	Gypsy	LTR	0	0	0	0	0.647	1.633	14.156	31.563	26.71	33.689	11.507	cluster7
										TALONT001053179	TALONG000050653	EnSpm-3_DR	CMC-EnSpm	DNA	0	0	0	0	0	0	1.77	3.67	2.763	3.509	1.354	cluster7
										TALONT001131475	TALONG000047199	Gypsy69-I_DR	Gypsy	LTR	0	0	0	0	0	0	4.719	9.542	4.605	8.422	4.738	cluster7
										TALONT000928277	TALONG000048081	EnSpm-2_DR	CMC-EnSpm	DNA	0	0	0	0	0	4.083	11.207	27.893	18.421	22.459	12.86	cluster7
										TALONT000928644	TALONG000047824	EnSpm-2_DR	CMC-EnSpm	DNA	0	0	0	0	0	2.45	18.285	48.446	45.132	34.391	21.659	cluster7
										TALONT000837694	TALONG000032420	ERV2_DR-I	ERV1	LTR	0	0	0	0	1.294	5.716	22.413	32.298	27.632	22.459	15.568	cluster7
										TALONT000928637	TALONG000047824	EnSpm-2_DR	CMC-EnSpm	DNA	0	0	0	0	0	7.349	21.234	33.032	35.921	29.478	17.598	cluster7
										TALONT000418748	ENSDARG00000095057	EnSpm-17_DR	CMC-EnSpm	DNA	0	0	2.673	0.552	5.175	1.633	5.898	12.479	19.342	14.739	8.799	cluster7
										TALONT001050252	TALONG000046466	EnSpm-2_DR	CMC-EnSpm	DNA	0	0	0	0.552	3.235	53.896	122.095	219.475	324.208	233.019	138.081	cluster7
										TALONT001202699	TALONG000052477	DNA-2-1_DR	DNA-2-1_DR	DNA	0	0	0	0	0	0	1.18	2.202	2.763	2.106	0.677	cluster7
										TALONT001112172	ENSDARG00000042677	EnSpm-2_DR	CMC-EnSpm	DNA	0	0	0	0	0	0	0.59	4.404	5.526	2.807	4.061	cluster7
										TALONT001286835	TALONG000051138	P-1_DR	P	DNA	0	0	0	0	0	0	0	2.936	3.684	2.106	2.031	cluster7
										TALONT001368658	TALONG000054010	REX1-8_DR	Rex-Babar	LINE	0	0	0	0	0	0	0	1.468	1.842	1.404	1.354	cluster7
										TALONT000923254	ENSDARG00000112601	Gypsy69-I_DR	Gypsy	LTR	0	0	0	0	0	0.817	0.59	8.074	10.132	7.72	4.738	cluster7
										TALONT001008042	TALONG000047787	EnSpm-2_DR	CMC-EnSpm	DNA	0	0	0	0	0	0.817	5.308	17.617	23.947	14.739	9.476	cluster7
										TALONT001130665	TALONG000051572	Gypsy10-I_DR	Gypsy	LTR	0	0	0	0	0	0	0.59	2.202	2.763	1.404	1.354	cluster7
										TALONT001148132	TALONG000051872	Gypsy-15-I_DR	Gypsy	LTR	0	0	0	0	0	0	9.437	29.361	37.763	24.565	22.336	cluster7
										TALONT000437621	TALONG000045847	KenoDr1	L1-Tx1	LINE	0	0	0	6.068	10.996	40.828	39.518	41.106	69.079	35.795	50.087	cluster7
										TALONT000502797	TALONG000038226	ERV2_DR-I	ERV1	LTR	0	0	0	3.31	4.528	164.946	312.607	468.315	600.529	319.345	557.726	cluster7
										TALONT000932491	TALONG000046462	ERV2_DR-I	ERV1	LTR	0	0	0	3.31	7.762	112.686	179.895	278.934	361.055	157.917	259.234	cluster7
										TALONT001130664	TALONG000051571	Gypsy10-I_DR	Gypsy	LTR	0	0	0	0	0	0	1.18	2.202	3.684	1.404	2.031	cluster7
										TALONT001180948	TALONG000036135	ERV2_DR-I	ERV1	LTR	0	0	0	0	0	0	4.129	9.542	13.816	5.615	4.738	cluster7
										TALONT001313732	TALONG000049503	EnSpm-N10_DR	CMC-EnSpm	DNA	0	0	0	0	0	0	2.949	7.34	11.974	5.615	4.738	cluster7
										TALONT000730057	TALONG000032924	Tx1-14_DR	L1-Tx1	LINE	0	0	0	0	0.647	0	1.769	5.872	12.895	2.106	5.415	cluster7
										TALONT001152843	TALONG000049947	ERV1-N6-I_DR	ERV1	LTR	0	0	0	0	0	0	1.769	3.67	5.526	0.702	4.061	cluster7
										TALONT000954969	TALONG000049210	ERV2_DR-I	ERV1	LTR	0	0	0	0	0	15.515	15.925	29.361	26.711	32.285	30.458	cluster7
										TALONT000428198	ENSDARG00000113320	EnSpm-4N2_DR	CMC-EnSpm	DNA	0	0	0	0	0	0.817	1.18	2.936	1.842	2.807	3.384	cluster7
										TALONT000915558	TALONG000048790	CATCH2I_DR	Pao	LTR	0	0	0	0	0	2.45	1.77	7.34	4.605	8.422	10.153	cluster7
										TALONT000850154	TALONG000048105	Tx1-5_DR	L1-Tx1	LINE	0	0	0	0	0.647	0	0.59	3.67	2.763	2.807	3.384	cluster7
										TALONT000887300	ENSDARG00000028878	ERV2_DR-I	ERV1	LTR	0	0	0	0	0	0.817	8.258	28.627	21.184	25.267	29.781	cluster7
										TALONT000887796	TALONG000048426	Gypsy-15-I_DR	Gypsy	LTR	0	0	0	0	0	1.634	11.796	55.787	28.553	37.9	52.794	cluster7
										TALONT000917563	ENSDARG00000096688	EnSpm-N17_DR	TcMar	DNA	0	0	0	0	0	0.817	2.359	5.138	4.605	4.211	4.061	cluster7
										TALONT001017433	TALONG000032537	L1-66_DR	L1	LINE	0	0	0	0	0	0	1.18	3.67	3.684	3.509	2.707	cluster7
										TALONT001149554	TALONG000051895	Gypsy-15-I_DR	Gypsy	LTR	0	0	0	0	0	0	3.539	32.298	30.395	35.093	37.903	cluster7
										TALONT000443940	TALONG000045899	ERV1-I_DR	ERV1	LTR	0	0	0	0.552	1.294	60.425	228.263	684.121	934.872	922.941	890.062	cluster7
										TALONT000885837	TALONG000048396	Copia-7-I_DR	Gypsy	LTR	0	0	0	0	0	1.633	3.539	9.542	9.211	11.932	10.153	cluster7
										TALONT000917201	TALONG000041522	L1-11_DR	L1	LINE	0	0	0	0	0	4.083	7.078	18.351	20.263	11.932	27.751	cluster7
										TALONT000923313	TALONG000048884	Gypsy12-I_DR	Gypsy	LTR	0	0	0	0	0	2.45	7.078	18.351	18.421	14.037	23.69	cluster7
										TALONT001252145	TALONG000046550	ERV2_DR-I	ERV1	LTR	0	0	0	1.655	6.468	115.136	282.527	445.559	585.792	339.698	868.399	cluster7
										TALONT000880324	ENSDARG00000097713	ERV2_DR-I	ERV1	LTR	0	0	0	0	1.294	52.263	114.427	309.761	371.183	304.609	621.35	cluster7
										TALONT001093146	TALONG000051054	Gypsy-21-I_DR	Gypsy	LTR	0	0	0	0	0	0	5.898	16.149	16.579	13.335	29.105	cluster7
										TALONT001052416	ENSDARG00000116389	BEL27-I_DR	Pao	LTR	0	0	0	0	0	0	0.59	2.936	5.526	2.106	4.061	cluster7
										TALONT001026201	ENSDARG00000094668	EnSpm-5_DR	CMC-EnSpm	DNA	0	0	0	0	0	0	1.18	3.67	6.447	2.807	6.092	cluster7
										TALONT001502033	TALONG000047293	ERV2_DR-I	ERV1	LTR	0	0	0	1.656	5.175	44.912	158.663	334.72	531.449	317.942	575.325	cluster7
										TALONT001193324	TALONG000052386	Gypsy81-I_Dr	Gypsy	LTR	0	0	0	0	0	0	1.18	4.404	3.684	1.404	3.384	cluster7
										TALONT001132040	TALONG000042345	Gypsy-15-I_DR	Gypsy	LTR	0	0	0	0	0	0	0.59	7.34	6.447	3.509	7.445	cluster7
										TALONT001160263	TALONG000049841	Gypsy-24-I_DR	Gypsy	LTR	0	0	0	0	0	0	2.949	9.542	9.21	4.913	10.153	cluster7
										TALONT001482115	TALONG000046959	ERV1-I_DR	ERV1	LTR	0	0	0	0	0	0	0	0	2.763	0	0	cluster8
										TALONT001431591	TALONG000035722	DNA-2-1_DR	CMC-EnSpm	DNA	0	0	0	0	0	0	0	0	2.763	0	0	cluster8
										TALONT001491421	ENSDARG00000107425	EnSpm-2_DR	CMC-EnSpm	DNA	0	0	0	0	0	0	0	0	2.763	0	0	cluster8
										TALONT001451508	TALONG000032343	BEL-43_DRe-I	Pao	LTR	0	0	0	0	0	0	0	0	2.763	0	0	cluster8
										TALONT001517311	TALONG000047787	EnSpm-2_DR	CMC-EnSpm	DNA	0	0	0	0	0	0	0	0	1.842	0	0	cluster8
										TALONT001529574	TALONG000048342	hAT-N76_DR	CMC-EnSpm	DNA	0	0	0	0	0	0	0	0	1.842	0	0	cluster8
										TALONT000762669	TALONG000047779	ERV1-4_DR-I	ERV1	LTR	0	0	0	0	1.941	9.799	5.308	4.404	22.105	7.72	7.445	cluster8
										TALONT000889854	ENSDARG00000090975	EnSpm-N10_DR	CMC-EnSpm	DNA	0	0	0	0	0	0.817	1.769	0	7.368	1.404	0.677	cluster8
										TALONT001026209	ENSDARG00000094668	EnSpm-5_DR	CMC-EnSpm	DNA	0	0	0	0	0	0	1.18	0	3.684	0	0.677	cluster8
										TALONT000712818	TALONG000047555	DNA2-8_DR	CMC-EnSpm	DNA	0	0	0	0.552	0.647	3.266	2.359	2.202	4.605	0	1.354	cluster8
										TALONT000521331	ENSDARG00000115153	Kolobok-1_DR	Kolobok-T2	DNA	0	0	0	0.552	1.294	5.716	7.668	4.404	11.974	4.211	1.354	cluster8
										TALONT000918437	ENSDARG00000115153	Kolobok-1_DR	Kolobok-T2	DNA	0	0	0	0	0	1.633	1.769	0	4.605	0	0	cluster8
										TALONT001157035	ENSDARG00000105085	Kolobok-1_DR	Kolobok-T2	DNA	0	0	0	0	0	0	0.59	1.468	2.763	2.106	0	cluster8
										TALONT001104263	TALONG000034692	Gypsy106-I_DR	Gypsy	LTR	0	0	0	0	0	0	1.18	2.936	8.29	6.317	0.677	cluster8
										TALONT001342088	TALONG000053785	Gypsy152B-I_DR	Gypsy	LTR	0	0	0	0	0	0	0	5.138	6.447	4.211	0	cluster8
										TALONT000989459	ENSDARG00000107425	EnSpm-2_DR	CMC-EnSpm	DNA	0	0	0	0	0	2.45	2.359	17.617	28.553	19.652	4.738	cluster8
										TALONT001235810	TALONG000047884	BHIKHARI_I	ERV1	LTR	0	0	0	0	0	0	0	1.468	2.763	1.404	0	cluster8
										TALONT001260025	ENSDARG00000112601	Gypsy69-I_DR	Gypsy	LTR	0	0	0	0	0	0	0	2.202	2.763	0	0	cluster8
										TALONT001356675	TALONG000047787	EnSpm-2_DR	CMC-EnSpm	DNA	0	0	0	0	0	0	0	2.936	3.684	0.702	0	cluster8
										TALONT001139271	TALONG000051804	Gypsy47-I_DR	Gypsy	LTR	0	0	0	0	0	0	0.59	2.202	4.605	0.702	0.677	cluster8
										TALONT001325248	ENSDARG00000107425	EnSpm-2_DR	CMC-EnSpm	DNA	0	0	0	0	0	0	0	2.202	5.526	1.404	0.677	cluster8
										TALONT001346937	ENSDARG00000113654	Kolobok-1_DR	Kolobok-T2	DNA	0	0	0	0	0	0	0	1.468	3.684	0.702	0.677	cluster8
										TALONT001249062	TALONG000050677	hAT-N76_DR	CMC-EnSpm	DNA	0	0	0	0	0	0	0	1.468	6.447	0.702	0.677	cluster8
										TALONT001366600	TALONG000053996	Tx1-19_DR	L1-Tx1	LINE	0	0	0	0	0	0	0	1.468	6.447	0.702	1.354	cluster8
										TALONT001210913	ENSDARG00000095057	EnSpm-17_DR	CMC-EnSpm	DNA	0	0	0	0	0	0	0	0.734	2.763	0.702	0	cluster8
										TALONT001132792	ENSDARG00000107425	EnSpm-2_DR	CMC-EnSpm	DNA	0	0	0	0	0	0	0.59	0.734	5.526	0.702	0.677	cluster8
										TALONT001168251	TALONG000052102	Gypsy94-I_DR	Gypsy	LTR	0	0	0	0	0	0	0.59	0.734	4.605	0.702	0	cluster8
										TALONT001221234	TALONG000052748	Gypsy102-I_DR	Gypsy	LTR	0	0	0	0	0	0	0	0.734	1.842	0.702	2.707	cluster8
										TALONT000964066	TALONG000049303	Gypsy137-I_DR	Gypsy	LTR	0	0	0	0	0	0.817	0.59	2.936	14.737	4.913	19.629	cluster8
										TALONT001385103	TALONG000054153	BHIKHARI_LTR	ERV1	LTR	0	0	0	0	0	0	0	0.734	2.763	0.702	3.384	cluster8
										TALONT001356242	TALONG000053921	L2-1_DR	L2	LINE	0	0	0	0	0	0	0	0.734	1.842	0.702	2.031	cluster8
										TALONT000910775	TALONG000047762	L2-1_DR	L2	LINE	0	0	0	0	0	0.817	1.18	3.67	12.895	6.317	13.537	cluster8
										TALONT001356955	TALONG000049990	Gypsy-219_DR-I	Gypsy	LTR	0	0	0	0	0	0	0	0.734	2.763	1.404	3.385	cluster8
										TALONT000927739	ENSDARG00000095057	EnSpm-17_DR	CMC-EnSpm	DNA	0	0	0	0	0	0.817	0.59	0.734	2.763	0.702	2.031	cluster8
										ENSDART00000157944	ENSDARG00000103037	Nimb-2_DR	I	LINE	0	0	0	0.552	0	3.266	1.769	3.67	8.29	3.509	6.769	cluster8
										TALONT001020999	ENSDARG00000073920	BEL-56_DRe-I	Pao	LTR	0	0	0	0	0	0	0.59	0.734	2.763	0.702	2.031	cluster8
										TALONT001040811	TALONG000050487	Tx1-12_DR	L1-Tx1	LINE	0	0	0	0	0	0	0.59	0	2.763	0.702	2.031	cluster8
										TALONT000663453	TALONG000047231	ERV1-N2-I_DR	ERV1-N2-I_DR	LTR	0	0	0	0.552	0	4.899	4.719	5.138	17.5	6.316	19.629	cluster8
										TALONT001404909	ENSDARG00000094668	EnSpm-5_DR	CMC-EnSpm	DNA	0	0	0	0	0	0	0	0	2.763	0.702	2.707	cluster8
										TALONT001235590	TALONG000046088	BHIKHARI-5-I_DR	ERV1	LTR	0	0	0	0.552	0	0	1.769	2.202	14.737	3.509	15.568	cluster8
										TALONT001111273	TALONG000049246	hAT-N76_DR	CMC-EnSpm	DNA	0	0	0	0	0	0	1.18	0.734	0.921	0	1.354	cluster8
										ENSDART00000137727	ENSDARG00000094140	EnSpm-N13_DR	CMC-EnSpm	DNA	0	0	0	0	0	0	1.769	1.468	4.605	0	4.738	cluster8
										ENSDART00000164291	ENSDARG00000103976	Tx1-5_DR	L1-Tx1	LINE	0	0	0	0	0	0.817	2.949	2.202	6.447	1.404	5.415	cluster8
										ENSDART00000159363	ENSDARG00000099201	Nimb-2_DR	I	LINE	0	0	0	0	0	0.817	1.18	1.468	2.763	0.702	4.061	cluster8
										TALONT001275871	TALONG000032297	hAT-N114_DR	hAT-Ac	DNA	0	0	0	0	0	0	1.18	2.202	3.684	0.702	4.738	cluster8
										TALONT001537117	TALONG000046074	BHIKHARI-5-I_DR	ERV1	LTR	0	0	0	0	0	0	0	0	0.921	0	1.354	cluster8
										TALONT001441437	ENSDARG00000093317	EnSpm-N10_DR	CMC-EnSpm	DNA	0	0	0	0	0	0	0	0	1.842	0	2.031	cluster8
										ENSDART00000139978	ENSDARG00000096215	DNA2-8_DR	CMC-EnSpm	DNA	0	0	0	0	0	0	0	0	1.842	0	2.031	cluster8
										TALONT001535272	ENSDARG00000090975	EnSpm-N10_DR	CMC-EnSpm	DNA	0	0	0	0	0	0	0	0	1.842	0	2.031	cluster8
										TALONT001384705	TALONG000048713	ERV1-N3-I_DR	ERV1	LTR	0	0	0	0	0	0	0	0.734	1.842	0	2.707	cluster8
										TALONT001232819	TALONG000048544	Gypsy-24-I_DR	Gypsy	LTR	0	0	0	0	0	0	0	0.734	3.684	0	4.061	cluster8
										TALONT001351956	TALONG000053869	L1-51_DR	L1	LINE	0	0	0	0	0	0	0	0.734	2.763	0	2.707	cluster8
										TALONT001334030	ENSDARG00000107576	EnSpm-N17_DR	TcMar	DNA	0	0	0	0	0	0	0	1.468	3.684	0	3.384	cluster8
										TALONT001220643	ENSDARG00000087061	EnSpm-N10_DR	CMC-EnSpm	DNA	0	0	0	0	0	0	0	0.734	1.842	0	2.031	cluster8
										TALONT000771527	TALONG000047811	BEL-26_DR-I	Pao	LTR	0	0	0	0	0.647	0.817	1.18	3.67	9.21	0.702	10.83	cluster8
										TALONT001479940	TALONG000035400	BHIKHARI_I	ERV1	LTR	0	0	0	0	0	0	0	0	4.605	0.702	2.031	cluster8
										TALONT001455653	TALONG000054743	Tx1-29_DR	L1-Tx1	LINE	0	0	0	0	0	0	0	0	7.368	1.404	3.384	cluster8
										TALONT000956345	TALONG000049224	BEL-43_DRe-I	Pao	LTR	0	0	0	0	0	0.817	1.18	0	7.368	2.807	3.384	cluster8
										TALONT001505799	TALONG000055160	BEL23-I_DR	Pao	LTR	0	0	0	0	0	0	0	0	3.684	1.404	1.354	cluster8
										TALONT000958616	ENSDARG00000042677	EnSpm-2_DR	CMC-EnSpm	DNA	0	0	0	0	0	0.817	1.769	1.468	6.447	4.211	3.384	cluster8
										ENSDART00000134496	ENSDARG00000094846	Gypsy-24-LTR_DR	Gypsy	LTR	0	0	0	0	0	0.817	0	0.734	5.526	3.509	3.384	cluster8
										TALONT000931256	TALONG000048955	hAT-27_DR	hAT-Ac	DNA	0	0	0	0	0	0.817	0.59	1.468	4.605	3.509	2.707	cluster8
										TALONT001070793	TALONG000050856	EnSpm-N17_DR	TcMar	DNA	0	0	0	0	0	0	3.539	5.872	11.974	9.826	8.799	cluster8
										TALONT001292947	TALONG000034394	L2-1_DR	L2	LINE	0	0	0	0	0	0	0	2.202	5.526	2.807	3.384	cluster8
										TALONT001160266	TALONG000052042	Gypsy49-I_DR	Gypsy	LTR	0	0	0	0	0	0	0.59	4.404	11.053	7.019	6.092	cluster8
										TALONT001302279	TALONG000053441	L1-39_DR	L1	LINE	0	0	0	0	0	0	0	1.468	5.526	3.509	2.707	cluster8
										TALONT001335607	ENSDARG00000013500	EnSpm-3_DR	CMC-EnSpm	DNA	0	0	0	0	0	0	0	2.202	6.447	2.106	2.031	cluster8
										TALONT001147667	ENSDARG00000107576	EnSpm-N17_DR	TcMar	DNA	0	0	0	0	0	0	1.18	1.468	5.526	2.106	2.031	cluster8
										TALONT000617552	TALONG000046879	L1-39_DR	L1	LINE	0	0	0	0.552	0.647	0	1.18	2.936	8.29	3.509	4.061	cluster8
										TALONT001265226	TALONG000047824	EnSpm-2_DR	CMC-EnSpm	DNA	0	0	0	0	0	0	0	1.468	4.605	3.509	1.354	cluster8
										TALONT001263045	TALONG000040715	BHIKHARI_LTR	ERV1	LTR	0	0	0	0	0	0	0	0.734	2.763	1.404	0.677	cluster8
										TALONT001123023	TALONG000051445	BHIKHARI-3-LTR_DR	ERV1	LTR	0	0	0	0	0	0	0.59	3.67	16.579	8.422	6.092	cluster8
										TALONT000969607	TALONG000049390	L2-2_DRe	L2	LINE	0	0	0	0	0	1.633	3.539	0.734	5.526	4.913	4.738	cluster8
										TALONT001067049	TALONG000050809	BHIKHARI_I	ERV1	LTR	0	0	0	0	0	0	1.18	0	2.763	2.106	2.031	cluster8
										TALONT001482430	ENSDARG00000103341	BEL27-I_DR	Pao	LTR	0	0	0	0	0	0	1.769	0	3.684	1.404	2.031	cluster8
										TALONT001113576	TALONG000051351	Gypsy-187_DR-I	Gypsy	LTR	0	0	0	0	0	0	1.769	0	1.842	1.404	1.354	cluster8
										TALONT001155289	ENSDARG00000069142	BEL-43_DRe-I	Pao	LTR	0	0	0	0	0	0	1.769	1.468	5.526	4.211	5.415	cluster8
										TALONT001034951	TALONG000048816	BEL29-I_DR	Pao	LTR	0	0	0	0	0	0	4.129	2.936	10.132	7.721	10.83	cluster8
										TALONT000929097	TALONG000043194	BHIKHARI-3-I_DR	ERV1	LTR	0	0	0	0	0	9.799	41.878	157.818	570.134	503.932	635.563	cluster8
										TALONT001040261	TALONG000050477	Gypsy87-I_DR	Gypsy	LTR	0	0	0	0	0	0	1.769	4.404	12.895	10.528	12.86	cluster8
										TALONT000924510	TALONG000047879	ERV1_DR-I	ERV1	LTR	0	0	0	0	0	4.899	24.773	146.807	302.107	214.769	260.588	cluster8
										TALONT000893739	TALONG000048505	EnSpm-N17_DR	TcMar	DNA	0	0	0	0	0	0.817	0	1.468	4.605	3.509	4.061	cluster8
										TALONT000950476	TALONG000045153	Gypsy-33-I_DR	Gypsy	LTR	0	0	0	0	0	0.817	0	0	1.842	1.404	2.031	cluster8
										ENSDART00000152541	ENSDARG00000096527	Tx1-4_DR	L1-Tx1	LINE	0	0	0	0	0	0	0	0	2.763	1.404	2.031	cluster8
										TALONT001476450	TALONG000039911	DNA2-5_DR	hAT-Ac	DNA	0	0	0	0	0	0	0	0	4.605	2.106	3.384	cluster8

## Sheet: Fig4
Fig4b,d
GeneID	NC_ratio	Stage	Type
TALONT001483738	0.303729	1k-cell	Gene
TALONT000653237	1.05009	1k-cell	Gene
ENSDART00000166174	0.651665	1k-cell	Gene
ENSDART00000067488	0.825938	1k-cell	Gene
ENSDART00000148638	3.77913	1k-cell	Gene
TALONT000653470	1.38303	1k-cell	Gene
ENSDART00000170012	0.89211	1k-cell	Gene
ENSDART00000067461	6.89771	1k-cell	Gene
TALONT001651791	0	1k-cell	Gene
TALONT001886097	1.86591	1k-cell	Gene
TALONT001315797	2.9702	1k-cell	Gene
TALONT000330339	0.720956	1k-cell	Gene
TALONT000653781	0.462914	1k-cell	Gene
TALONT000876776	0.461841	1k-cell	Gene
TALONT001124546	0	1k-cell	Gene
TALONT001124559	0.0612156	1k-cell	Gene
TALONT001484251	0.736915	1k-cell	Gene
TALONT000654157	0.0857604	1k-cell	Gene
TALONT000654252	0.617958	1k-cell	Gene
ENSDART00000153556	0.732021	1k-cell	Gene
TALONT001124916	1.00741	1k-cell	Gene
TALONT000330833	0.597873	1k-cell	Gene
TALONT000654631	0.792271	1k-cell	Gene
TALONT000654640	0.888969	1k-cell	Gene
TALONT000654649	0.488051	1k-cell	Gene
TALONT000654667	0.488051	1k-cell	Gene
TALONT000877177	0.560173	1k-cell	Gene
ENSDART00000132581	0.913072	1k-cell	Gene
ENSDART00000140760	1.50425	1k-cell	Gene
ENSDART00000128807	1.3312	1k-cell	Gene
TALONT000654848	0.605952	1k-cell	Gene
TALONT000654856	1.66016	1k-cell	Gene
ENSDART00000128934	2.35845	1k-cell	Gene
TALONT000654888	7.91468	1k-cell	Gene
TALONT000654890	26.6925	1k-cell	Gene
TALONT001652795	0	1k-cell	Gene
TALONT001762364	0	1k-cell	Gene
TALONT001887448	0	1k-cell	Gene
TALONT001887453	0	1k-cell	Gene
TALONT000331233	1.93595	1k-cell	Gene
ENSDART00000026559	3.20505	1k-cell	Gene
ENSDART00000028694	0.769527	1k-cell	Gene
TALONT000877377	0	1k-cell	Gene
TALONT001125243	0.725758	1k-cell	Gene
TALONT001485009	2.61683	1k-cell	Gene
TALONT001485030	0	1k-cell	Gene
ENSDART00000141539	1.14574	1k-cell	Gene
ENSDART00000103293	0.773132	1k-cell	Gene
TALONT000655219	0.574346	1k-cell	Gene
ENSDART00000137966	0.904618	1k-cell	Gene
TALONT000331713	0.820704	1k-cell	Gene
TALONT000877473	1.4804	1k-cell	Gene
TALONT000655407	15.5759	1k-cell	Gene
TALONT000655417	9.87833	1k-cell	Gene
TALONT000655420	0.753441	1k-cell	Gene
TALONT000655421	1.37395	1k-cell	Gene
TALONT000331744	5.5852	1k-cell	Gene
TALONT000331756	0.946208	1k-cell	Gene
ENSDART00000155378	1.46029	1k-cell	Gene
ENSDART00000154676	0.948308	1k-cell	Gene
ENSDART00000156593	0	1k-cell	Gene
ENSDART00000027304	0	1k-cell	Gene
TALONT000984063	8.80402	1k-cell	Gene
ENSDART00000136229	0	1k-cell	Gene
ENSDART00000166591	0.661778	1k-cell	Gene
TALONT000655875	0.544707	1k-cell	Gene
TALONT000655883	0.690994	1k-cell	Gene
TALONT001125665	1.10094	1k-cell	Gene
ENSDART00000099462	1.3717	1k-cell	Gene
TALONT000655909	0.655935	1k-cell	Gene
TALONT000655914	1.55423	1k-cell	Gene
ENSDART00000161297	0.944811	1k-cell	Gene
ENSDART00000149218	2.72255	1k-cell	Gene
ENSDART00000014036	0.662058	1k-cell	Gene
TALONT000656137	1.15308	1k-cell	Gene
TALONT000656159	0.316763	1k-cell	Gene
TALONT000656163	0.295559	1k-cell	Gene
TALONT000656233	2.17225	1k-cell	Gene
ENSDART00000169823	1.29414	1k-cell	Gene
TALONT000656268	1.07992	1k-cell	Gene
TALONT000656269	0.793829	1k-cell	Gene
TALONT000656294	0	1k-cell	Gene
ENSDART00000042963	0	1k-cell	Gene
TALONT001888565	0.617523	1k-cell	Gene
TALONT001485671	0.309205	1k-cell	Gene
TALONT000656514	1.02118	1k-cell	Gene
TALONT001653730	0.682178	1k-cell	Gene
TALONT001317308	0.372801	1k-cell	Gene
TALONT001126204	0.642542	1k-cell	Gene
TALONT000656745	0.588284	1k-cell	Gene
TALONT000656749	0.747441	1k-cell	Gene
TALONT000656761	1.09421	1k-cell	Gene
TALONT000656838	0.144545	1k-cell	Gene
TALONT001485951	0.578788	1k-cell	Gene
TALONT001888883	0.867992	1k-cell	Gene
TALONT000656887	0.514281	1k-cell	Gene
TALONT000656895	0.775476	1k-cell	Gene
TALONT000332536	1.09875	1k-cell	Gene
TALONT000656912	0.617752	1k-cell	Gene
TALONT000878066	0.916525	1k-cell	Gene
TALONT000656937	1.97844	1k-cell	Gene
TALONT000332663	0.811699	1k-cell	Gene
ENSDART00000051792	0.953353	1k-cell	Gene
ENSDART00000049066	10.2853	1k-cell	Gene
TALONT000984782	12.8489	1k-cell	Gene
TALONT000657072	0.865683	1k-cell	Gene
ENSDART00000150275	0	1k-cell	Gene
ENSDART00000130692	4.11927	1k-cell	Gene
ENSDART00000150378	0.696747	1k-cell	Gene
TALONT000657416	3.83354	1k-cell	Gene
TALONT000657647	0	1k-cell	Gene
ENSDART00000035259	0.378487	1k-cell	Gene
ENSDART00000132286	0.644863	1k-cell	Gene
TALONT000332871	0	1k-cell	Gene
TALONT000985016	5.10037	1k-cell	Gene
TALONT000985022	0.875206	1k-cell	Gene
ENSDART00000140002	0	1k-cell	Gene
ENSDART00000141355	4.443	1k-cell	Gene
TALONT000657845	1.17334	1k-cell	Gene
ENSDART00000140532	2.26931	1k-cell	Gene
TALONT000878352	1.17296	1k-cell	Gene
TALONT000878356	0.633404	1k-cell	Gene
TALONT001127065	0.890312	1k-cell	Gene
TALONT000333100	1.1854	1k-cell	Gene
TALONT000658254	0.877277	1k-cell	Gene
ENSDART00000067160	0	1k-cell	Gene
ENSDART00000187230	0.967152	1k-cell	Gene
TALONT001127334	0	1k-cell	Gene
TALONT000333520	0.354576	1k-cell	Gene
ENSDART00000067168	0	1k-cell	Gene
TALONT000333529	1.64723	1k-cell	Gene
ENSDART00000143202	2.97311	1k-cell	Gene
TALONT000878521	2.3984	1k-cell	Gene
TALONT000985314	9.84385	1k-cell	Gene
TALONT001127478	1.18468	1k-cell	Gene
TALONT001318037	0	1k-cell	Gene
ENSDART00000150748	1.19262	1k-cell	Gene
TALONT000878551	0.798633	1k-cell	Gene
TALONT000658777	1.16103	1k-cell	Gene
TALONT000658945	1.71925	1k-cell	Gene
TALONT000333700	3.51901	1k-cell	Gene
TALONT000878769	1.15771	1k-cell	Gene
TALONT000878787	2.35037	1k-cell	Gene
ENSDART00000016230	1.84852	1k-cell	Gene
TALONT000659354	0.646485	1k-cell	Gene
ENSDART00000122520	0.855551	1k-cell	Gene
TALONT000878814	2.34878	1k-cell	Gene
TALONT000659503	0.474214	1k-cell	Gene
TALONT001318584	0.708241	1k-cell	Gene
ENSDART00000140488	7.14413	1k-cell	Gene
TALONT000985609	2.3693	1k-cell	Gene
ENSDART00000033053	0.723323	1k-cell	Gene
TALONT000659747	0.995719	1k-cell	Gene
TALONT000985668	0.250883	1k-cell	Gene
ENSDART00000035899	0.268906	1k-cell	Gene
ENSDART00000034441	1.26309	1k-cell	Gene
TALONT000659865	0.536194	1k-cell	Gene
TALONT000659879	1.04069	1k-cell	Gene
TALONT000659937	0.580368	1k-cell	Gene
TALONT001318883	0.710508	1k-cell	Gene
TALONT000660002	4.33549	1k-cell	Gene
ENSDART00000017726	0.702977	1k-cell	Gene
ENSDART00000143208	1.57534	1k-cell	Gene
TALONT000879014	0	1k-cell	Gene
TALONT000879019	0	1k-cell	Gene
ENSDART00000162945	1.05316	1k-cell	Gene
TALONT000660041	4.31063	1k-cell	Gene
TALONT000660048	1.12378	1k-cell	Gene
TALONT000660099	4.40707	1k-cell	Gene
TALONT000660169	2.52018	1k-cell	Gene
TALONT000985749	7.82323	1k-cell	Gene
TALONT000879131	0.490597	1k-cell	Gene
TALONT001890782	3.09826	1k-cell	Gene
TALONT000660316	0.625654	1k-cell	Gene
TALONT001128709	0.898965	1k-cell	Gene
ENSDART00000066997	2.09431	1k-cell	Gene
ENSDART00000040445	0	1k-cell	Gene
TALONT000660364	1.61643	1k-cell	Gene
ENSDART00000016658	0	1k-cell	Gene
TALONT000660449	0	1k-cell	Gene
TALONT001128756	1.51837	1k-cell	Gene
ENSDART00000019165	0.312077	1k-cell	Gene
TALONT000660540	0	1k-cell	Gene
TALONT000879192	0.707686	1k-cell	Gene
ENSDART00000141187	0.370411	1k-cell	Gene
TALONT001487315	0	1k-cell	Gene
TALONT000334550	0	1k-cell	Gene
TALONT000334561	3.71336	1k-cell	Gene
TALONT000661285	0.620048	1k-cell	Gene
TALONT000661286	0.653356	1k-cell	Gene
ENSDART00000130687	2.01244	1k-cell	Gene
TALONT000661422	0.430637	1k-cell	Gene
TALONT000661425	0	1k-cell	Gene
TALONT000661503	0.525256	1k-cell	Gene
TALONT000879475	0.48906	1k-cell	Gene
TALONT000661609	1.80423	1k-cell	Gene
TALONT000661646	1.06491	1k-cell	Gene
TALONT000879549	0.861138	1k-cell	Gene
TALONT000334703	0.517507	1k-cell	Gene
ENSDART00000077707	1.2659	1k-cell	Gene
TALONT000334707	1.13369	1k-cell	Gene
TALONT000661930	0.786118	1k-cell	Gene
TALONT000879594	0.362297	1k-cell	Gene
TALONT001656774	0.13873	1k-cell	Gene
TALONT000661956	0.349388	1k-cell	Gene
TALONT000661962	2.31723	1k-cell	Gene
TALONT000661983	0.173888	1k-cell	Gene
TALONT001320059	0	1k-cell	Gene
ENSDART00000146272	1.80554	1k-cell	Gene
ENSDART00000050753	0	1k-cell	Gene
ENSDART00000036531	0	1k-cell	Gene
TALONT000662030	0.561714	1k-cell	Gene
TALONT000662109	0.730201	1k-cell	Gene
TALONT000334791	0.854804	1k-cell	Gene
ENSDART00000131690	0.993273	1k-cell	Gene
TALONT001891386	1.05606	1k-cell	Gene
TALONT000879713	0.573703	1k-cell	Gene
TALONT000662189	0	1k-cell	Gene
TALONT000986982	14.6023	1k-cell	Gene
TALONT000879725	0	1k-cell	Gene
TALONT000987003	0	1k-cell	Gene
TALONT000987017	10.249	1k-cell	Gene
TALONT001129524	6.96354	1k-cell	Gene
ENSDART00000066933	0	1k-cell	Gene
TALONT000662240	1.86291	1k-cell	Gene
TALONT000662264	0	1k-cell	Gene
TALONT000662269	0.41498	1k-cell	Gene
TALONT000334917	0.259406	1k-cell	Gene
TALONT000662286	0.606924	1k-cell	Gene
TALONT000662299	0.282242	1k-cell	Gene
TALONT000662305	1.43852	1k-cell	Gene
TALONT000662306	0.174311	1k-cell	Gene
TALONT000662312	1.05077	1k-cell	Gene
TALONT000662315	0.907261	1k-cell	Gene
TALONT000879828	0.705361	1k-cell	Gene
TALONT000662450	0.292104	1k-cell	Gene
TALONT000662453	0	1k-cell	Gene
TALONT000662460	32.287	1k-cell	Gene
TALONT000662490	0.00922167	1k-cell	Gene
TALONT000879881	0.234603	1k-cell	Gene
TALONT000879976	1.27989	1k-cell	Gene
TALONT001320973	18.4167	1k-cell	Gene
TALONT001320978	13.9864	1k-cell	Gene
TALONT001657752	0	1k-cell	Gene
TALONT000662919	0.825355	1k-cell	Gene
TALONT000662961	0.843865	1k-cell	Gene
TALONT000987432	0.825248	1k-cell	Gene
TALONT001130010	6.4825	1k-cell	Gene
ENSDART00000183932	6.67885	1k-cell	Gene
ENSDART00000162654	50.1637	1k-cell	Gene
TALONT000663132	4.97398	1k-cell	Gene
TALONT000663135	0	1k-cell	Gene
TALONT000880129	5.89409	1k-cell	Gene
TALONT000988065	29.7353	1k-cell	Gene
TALONT000988143	12.9937	1k-cell	Gene
ENSDART00000183999	1.12394	1k-cell	Gene
ENSDART00000191022	9.72697	1k-cell	Gene
ENSDART00000154381	7.42789	1k-cell	Gene
TALONT001131873	5.32798	1k-cell	Gene
ENSDART00000185706	0.600038	1k-cell	Gene
ENSDART00000179891	0.260013	1k-cell	Gene
TALONT000663621	8.92815	1k-cell	Gene
TALONT000663629	8.50112	1k-cell	Gene
TALONT000989609	14.5784	1k-cell	Gene
TALONT000989618	0	1k-cell	Gene
TALONT000989661	0.135423	1k-cell	Gene
TALONT000989669	0	1k-cell	Gene
TALONT000989670	21.6012	1k-cell	Gene
TALONT001133025	0.110931	1k-cell	Gene
TALONT001133042	4.46803	1k-cell	Gene
TALONT000663672	0	1k-cell	Gene
TALONT000663676	0.516115	1k-cell	Gene
TALONT000663684	0	1k-cell	Gene
TALONT000880533	0	1k-cell	Gene
TALONT000880543	0	1k-cell	Gene
TALONT000880554	0	1k-cell	Gene
TALONT000989718	0	1k-cell	Gene
TALONT001133111	37.4983	1k-cell	Gene
TALONT000663679	0	1k-cell	Gene
TALONT000663695	0	1k-cell	Gene
TALONT000663786	20.1815	1k-cell	Gene
TALONT000663790	16.5932	1k-cell	Gene
TALONT000663791	8.40735	1k-cell	Gene
TALONT000663792	15.3059	1k-cell	Gene
TALONT000663801	14.8509	1k-cell	Gene
TALONT000663803	0	1k-cell	Gene
TALONT000880608	0	1k-cell	Gene
TALONT000880619	10.2675	1k-cell	Gene
TALONT000664326	1.54518	1k-cell	Gene
TALONT000880798	14.2085	1k-cell	Gene
TALONT000664337	0.657276	1k-cell	Gene
TALONT000664344	0.406476	1k-cell	Gene
TALONT000880827	0.790855	1k-cell	Gene
ENSDART00000174325	0.928672	1k-cell	Gene
TALONT000664922	0.42612	1k-cell	Gene
TALONT000664929	0.355176	1k-cell	Gene
TALONT000664937	0.109983	1k-cell	Gene
TALONT001493193	0.605758	1k-cell	Gene
ENSDART00000190123	0.569603	1k-cell	Gene
ENSDART00000187453	1.31265	1k-cell	Gene
ENSDART00000173716	0.254874	1k-cell	Gene
TALONT000781889	0.839998	1k-cell	Gene
TALONT001180787	0	1k-cell	Gene
TALONT000782006	0	1k-cell	Gene
TALONT000426530	2.99324	1k-cell	Gene
TALONT000782084	0.231675	1k-cell	Gene
TALONT000782086	1.4512	1k-cell	Gene
ENSDART00000173796	5.12281	1k-cell	Gene
TALONT000426863	0.290444	1k-cell	Gene
TALONT000782252	0.745028	1k-cell	Gene
TALONT001181095	3.80552	1k-cell	Gene
TALONT000428177	0.621741	1k-cell	Gene
ENSDART00000153548	0.449599	1k-cell	Gene
TALONT000782779	0.0815079	1k-cell	Gene
TALONT000428418	0.612133	1k-cell	Gene
TALONT000783827	0.701502	1k-cell	Gene
TALONT000429481	0.173196	1k-cell	Gene
TALONT000429483	0.106318	1k-cell	Gene
TALONT000429485	0.707738	1k-cell	Gene
ENSDART00000167099	1.56916	1k-cell	Gene
ENSDART00000173363	1.18334	1k-cell	Gene
ENSDART00000173232	1.03646	1k-cell	Gene
ENSDART00000173025	1.80144	1k-cell	Gene
ENSDART00000160575	1.37027	1k-cell	Gene
ENSDART00000111053	0.996781	1k-cell	Gene
ENSDART00000115062	1.16198	1k-cell	Gene
ENSDART00000123660	0.991051	1k-cell	Gene
ENSDART00000173105	1.24088	1k-cell	Gene
ENSDART00000172790	1.11717	1k-cell	Gene
ENSDART00000172884	1.32387	1k-cell	Gene
ENSDART00000173426	1.30076	1k-cell	Gene
ENSDART00000173332	1.36021	1k-cell	Gene
ENSDART00000173419	1.50794	1k-cell	Gene
ENSDART00000172954	1.61248	1k-cell	Gene
ENSDART00000173212	1.37182	1k-cell	Gene
ENSDART00000173158	1.21763	1k-cell	Gene
ENSDART00000173138	1.26507	1k-cell	Gene
TALONT000783916	0	1k-cell	Gene
TALONT000882658	0.671064	1k-cell	Gene
TALONT000882758	1.40223	1k-cell	Gene
TALONT000429991	1.6776	1k-cell	Gene
TALONT001182758	0.947266	1k-cell	Gene
ENSDART00000192779	0.616651	1k-cell	Gene
TALONT000430467	0	1k-cell	Gene
TALONT000380055	0.0885366	1k-cell	Gene
TALONT000784556	0.56414	1k-cell	Gene
ENSDART00000169783	0.402813	1k-cell	Gene
ENSDART00000149146	2.74477	1k-cell	Gene
ENSDART00000173348	0.729618	1k-cell	Gene
ENSDART00000171385	1.00432	1k-cell	Gene
TALONT000431867	0.413566	1k-cell	Gene
TALONT000432153	0.619024	1k-cell	Gene
ENSDART00000114383	1.09679	1k-cell	Gene
ENSDART00000081212	1.21469	1k-cell	Gene
TALONT000432440	0.483294	1k-cell	Gene
TALONT000432464	0.510134	1k-cell	Gene
TALONT000432470	0.591421	1k-cell	Gene
TALONT000432494	0.227067	1k-cell	Gene
TALONT000432648	0.485197	1k-cell	Gene
TALONT000433193	0.821025	1k-cell	Gene
TALONT000433250	0.595393	1k-cell	Gene
TALONT000786057	1.25936	1k-cell	Gene
TALONT001530993	0.662032	1k-cell	Gene
TALONT000380731	0	1k-cell	Gene
TALONT001372535	0.60556	1k-cell	Gene
ENSDART00000080160	0.679819	1k-cell	Gene
TALONT000434076	1.04699	1k-cell	Gene
TALONT000434078	0.00447361	1k-cell	Gene
TALONT000434079	0	1k-cell	Gene
TALONT000434087	0.586689	1k-cell	Gene
TALONT000786482	0.491218	1k-cell	Gene
ENSDART00000173136	0.471778	1k-cell	Gene
ENSDART00000173647	2.74597	1k-cell	Gene
TALONT001372703	0	1k-cell	Gene
ENSDART00000022441	0	1k-cell	Gene
TALONT000434633	0.547903	1k-cell	Gene
TALONT000434866	1.22134	1k-cell	Gene
TALONT000381491	2.14537	1k-cell	Gene
TALONT000787188	0.27396	1k-cell	Gene
ENSDART00000108938	1.29727	1k-cell	Gene
TALONT000381515	0	1k-cell	Gene
TALONT000436458	0.504389	1k-cell	Gene
TALONT000436652	0.167097	1k-cell	Gene
TALONT000787465	1.36314	1k-cell	Gene
TALONT000436726	1.33515	1k-cell	Gene
TALONT000436837	0	1k-cell	Gene
TALONT001185311	1.32639	1k-cell	Gene
ENSDART00000160936	0.438805	1k-cell	Gene
TALONT000381787	0.347907	1k-cell	Gene
TALONT000436987	0.312954	1k-cell	Gene
TALONT000436988	1.50178	1k-cell	Gene
TALONT000436990	1.00726	1k-cell	Gene
TALONT000436997	0.769842	1k-cell	Gene
TALONT001373505	0.730601	1k-cell	Gene
TALONT001532008	0.238725	1k-cell	Gene
TALONT001185762	0.66184	1k-cell	Gene
TALONT000438080	1.00614	1k-cell	Gene
ENSDART00000144948	1.71064	1k-cell	Gene
TALONT000438125	0.255367	1k-cell	Gene
TALONT000382148	0.153364	1k-cell	Gene
TALONT000438149	0	1k-cell	Gene
TALONT000438301	1.21493	1k-cell	Gene
TALONT000886643	0.642073	1k-cell	Gene
TALONT000438489	2.28561	1k-cell	Gene
TALONT000438529	1.96601	1k-cell	Gene
TALONT000438561	0.644424	1k-cell	Gene
ENSDART00000115842	0.299902	1k-cell	Gene
ENSDART00000056790	0.949711	1k-cell	Gene
TALONT000439131	1.16601	1k-cell	Gene
ENSDART00000141048	0	1k-cell	Gene
TALONT000887014	3.79414	1k-cell	Gene
TALONT000382901	0.716708	1k-cell	Gene
TALONT000439744	0.00770946	1k-cell	Gene
TALONT000439990	0.756597	1k-cell	Gene
TALONT000383042	1.2437	1k-cell	Gene
TALONT000439999	2.26984	1k-cell	Gene
ENSDART00000148054	6.52477	1k-cell	Gene
TALONT000440332	5.26773	1k-cell	Gene
TALONT001187093	0.370286	1k-cell	Gene
TALONT000887685	0	1k-cell	Gene
ENSDART00000127467	0.665997	1k-cell	Gene
TALONT001187142	0	1k-cell	Gene
ENSDART00000167565	0.626183	1k-cell	Gene
TALONT000383317	0.709795	1k-cell	Gene
ENSDART00000101408	1.97204	1k-cell	Gene
ENSDART00000101406	0.880484	1k-cell	Gene
ENSDART00000045479	6.54323	1k-cell	Gene
ENSDART00000166559	7.91405	1k-cell	Gene
TALONT000441321	0	1k-cell	Gene
TALONT000790752	3.8903	1k-cell	Gene
TALONT000888054	22.7989	1k-cell	Gene
TALONT000383632	0.762324	1k-cell	Gene
TALONT000441441	5.19538	1k-cell	Gene
TALONT000790834	22.8531	1k-cell	Gene
TALONT000888153	2.34487	1k-cell	Gene
TALONT000888169	3.15199	1k-cell	Gene
TALONT001375984	37.6634	1k-cell	Gene
ENSDART00000127177	0.617229	1k-cell	Gene
TALONT000791190	0.659757	1k-cell	Gene
ENSDART00000173472	1.76377	1k-cell	Gene
ENSDART00000167141	1.39412	1k-cell	Gene
ENSDART00000018580	1.03644	1k-cell	Gene
TALONT001707363	2.90406	1k-cell	Gene
TALONT000442167	0.156479	1k-cell	Gene
ENSDART00000108753	0.630488	1k-cell	Gene
ENSDART00000121684	2.05382	1k-cell	Gene
ENSDART00000173681	0.508024	1k-cell	Gene
ENSDART00000170100	1.03774	1k-cell	Gene
TALONT000443009	0.817526	1k-cell	Gene
TALONT000443040	0	1k-cell	Gene
TALONT000443083	0.178775	1k-cell	Gene
TALONT000443112	1.01612	1k-cell	Gene
TALONT000443160	0	1k-cell	Gene
TALONT000792407	0.819423	1k-cell	Gene
TALONT000384939	0.632055	1k-cell	Gene
TALONT000385051	1.47412	1k-cell	Gene
TALONT001376724	0.159732	1k-cell	Gene
ENSDART00000173819	0.826247	1k-cell	Gene
TALONT001376733	3.62232	1k-cell	Gene
ENSDART00000079235	6.20137	1k-cell	Gene
ENSDART00000173505	0.535384	1k-cell	Gene
TALONT001945678	1.48833	1k-cell	Gene
TALONT001376820	1.29517	1k-cell	Gene
TALONT001376947	0	1k-cell	Gene
TALONT000385313	0	1k-cell	Gene
ENSDART00000052989	3.41863	1k-cell	Gene
TALONT001377027	0.843985	1k-cell	Gene
TALONT000385571	4.3154	1k-cell	Gene
TALONT000793115	1.15078	1k-cell	Gene
TALONT001189004	9.5209	1k-cell	Gene
TALONT001189021	2.85438	1k-cell	Gene
TALONT001377055	45.3495	1k-cell	Gene
ENSDART00000149426	1.02172	1k-cell	Gene
ENSDART00000162241	10.4636	1k-cell	Gene
TALONT000444902	1.85086	1k-cell	Gene
ENSDART00000052731	0.951041	1k-cell	Gene
ENSDART00000173919	1.23075	1k-cell	Gene
TALONT000445043	1.50665	1k-cell	Gene
TALONT000385960	0.797838	1k-cell	Gene
TALONT000793876	0.899703	1k-cell	Gene
ENSDART00000044208	0.182128	1k-cell	Gene
ENSDART00000158921	47.0419	1k-cell	Gene
TALONT000386267	3.77005	1k-cell	Gene
ENSDART00000145762	2.27993	1k-cell	Gene
TALONT000445736	3.57941	1k-cell	Gene
ENSDART00000052346	1.07811	1k-cell	Gene
TALONT000445958	0.744891	1k-cell	Gene
TALONT000445964	0.727505	1k-cell	Gene
ENSDART00000075721	0.556352	1k-cell	Gene
TALONT001378026	2.84287	1k-cell	Gene
ENSDART00000173723	0.8443	1k-cell	Gene
TALONT000446082	0.778812	1k-cell	Gene
TALONT000794477	1.26897	1k-cell	Gene
TALONT001378129	27.6891	1k-cell	Gene
TALONT001378182	0.424932	1k-cell	Gene
TALONT000794755	0.793727	1k-cell	Gene
ENSDART00000075519	0.642427	1k-cell	Gene
TALONT000446536	4.28891	1k-cell	Gene
TALONT000447001	1.0679	1k-cell	Gene
TALONT000447056	0	1k-cell	Gene
TALONT001190446	1.44864	1k-cell	Gene
TALONT001190494	0	1k-cell	Gene
TALONT001190542	1.67149	1k-cell	Gene
TALONT001190626	0	1k-cell	Gene
TALONT001536715	2.18971	1k-cell	Gene
TALONT000448311	0	1k-cell	Gene
TALONT000448358	3.98218	1k-cell	Gene
TALONT000448397	2.36788	1k-cell	Gene
TALONT000448404	3.52142	1k-cell	Gene
TALONT000448585	0	1k-cell	Gene
TALONT000387369	0.132123	1k-cell	Gene
ENSDART00000114148	0.593549	1k-cell	Gene
TALONT000387509	1.40569	1k-cell	Gene
TALONT000448938	1.50434	1k-cell	Gene
TALONT000796515	0.385414	1k-cell	Gene
TALONT001191354	2.07016	1k-cell	Gene
ENSDART00000182166	0.560052	1k-cell	Gene
TALONT000449929	0.743786	1k-cell	Gene
TALONT000450012	0	1k-cell	Gene
TALONT000387968	0.887454	1k-cell	Gene
ENSDART00000137956	0	1k-cell	Gene
ENSDART00000052385	0.346688	1k-cell	Gene
TALONT000450258	0.668625	1k-cell	Gene
TALONT000450274	0	1k-cell	Gene
TALONT000797575	6.79665	1k-cell	Gene
TALONT000450294	0.217591	1k-cell	Gene
TALONT000450321	0	1k-cell	Gene
TALONT000450322	1.80574	1k-cell	Gene
TALONT000450338	0.136101	1k-cell	Gene
TALONT000450390	0.623358	1k-cell	Gene
TALONT000450438	0	1k-cell	Gene
TALONT000450439	0.423149	1k-cell	Gene
TALONT000450472	0.885017	1k-cell	Gene
TALONT000450498	9.19569	1k-cell	Gene
TALONT000450537	0.534236	1k-cell	Gene
TALONT000892929	0.678553	1k-cell	Gene
TALONT001192124	282.618	1k-cell	Gene
ENSDART00000133562	0	1k-cell	Gene
TALONT000388229	1.00532	1k-cell	Gene
TALONT000451119	6.0395	1k-cell	Gene
TALONT001949105	16.5931	1k-cell	Gene
TALONT000451244	0.366612	1k-cell	Gene
TALONT000451283	0.919792	1k-cell	Gene
ENSDART00000125131	1.02258	1k-cell	Gene
ENSDART00000183246	0.888035	1k-cell	Gene
TALONT000388480	0.957056	1k-cell	Gene
ENSDART00000180342	0.0963213	1k-cell	Gene
TALONT000388492	0.761428	1k-cell	Gene
TALONT000451539	0.0531968	1k-cell	Gene
TALONT000451598	0	1k-cell	Gene
TALONT000451602	0.449571	1k-cell	Gene
TALONT000451614	0.603606	1k-cell	Gene
TALONT000451623	1.56593	1k-cell	Gene
ENSDART00000024869	1.02577	1k-cell	Gene
TALONT000451834	0.211388	1k-cell	Gene
TALONT000451896	0.551418	1k-cell	Gene
TALONT000452013	0.550918	1k-cell	Gene
TALONT000452014	5.44429	1k-cell	Gene
ENSDART00000108473	0.234925	1k-cell	Gene
TALONT000893486	0.266337	1k-cell	Gene
TALONT000452042	0.57048	1k-cell	Gene
TALONT000452097	0.687041	1k-cell	Gene
TALONT000798831	0.265403	1k-cell	Gene
TALONT000388831	0.439512	1k-cell	Gene
ENSDART00000141211	1.74388	1k-cell	Gene
TALONT000452344	0.646431	1k-cell	Gene
ENSDART00000162850	0.541161	1k-cell	Gene
ENSDART00000168658	0.825561	1k-cell	Gene
TALONT000452376	0.374522	1k-cell	Gene
TALONT000389132	0.224766	1k-cell	Gene
ENSDART00000029565	0.729501	1k-cell	Gene
ENSDART00000173595	0.554772	1k-cell	Gene
TALONT001379698	0.493282	1k-cell	Gene
ENSDART00000173682	0.146541	1k-cell	Gene
TALONT001193013	6.59483	1k-cell	Gene
TALONT001949491	0.150883	1k-cell	Gene
TALONT000452804	0	1k-cell	Gene
TALONT000452861	1.49925	1k-cell	Gene
ENSDART00000111842	0	1k-cell	Gene
ENSDART00000052379	0.784009	1k-cell	Gene
ENSDART00000052366	2.73726	1k-cell	Gene
TALONT000453844	0.418338	1k-cell	Gene
ENSDART00000100479	0.721115	1k-cell	Gene
ENSDART00000109495	1.44298	1k-cell	Gene
ENSDART00000134570	0	1k-cell	Gene
TALONT000389890	0	1k-cell	Gene
TALONT000389894	0.00202668	1k-cell	Gene
TALONT000389899	1.11284	1k-cell	Gene
TALONT000453931	0.387651	1k-cell	Gene
TALONT000799725	1.7219	1k-cell	Gene
TALONT000799726	45.9427	1k-cell	Gene
TALONT000454048	0.443478	1k-cell	Gene
TALONT000799750	6.35749	1k-cell	Gene
TALONT000389964	0.000542617	1k-cell	Gene
ENSDART00000052329	0.728186	1k-cell	Gene
TALONT000390149	3.26124	1k-cell	Gene
TALONT000454347	0	1k-cell	Gene
TALONT000454358	0	1k-cell	Gene
TALONT001538370	0	1k-cell	Gene
ENSDART00000037361	1.21121	1k-cell	Gene
TALONT000390266	0.070838	1k-cell	Gene
TALONT001193589	0.184608	1k-cell	Gene
TALONT001538383	0	1k-cell	Gene
TALONT000454426	1.21425	1k-cell	Gene
TALONT000390298	0.751161	1k-cell	Gene
TALONT001709866	0.799354	1k-cell	Gene
ENSDART00000173727	2.66562	1k-cell	Gene
TALONT000454515	0.76663	1k-cell	Gene
TALONT000454660	2.40392	1k-cell	Gene
ENSDART00000173695	0.341167	1k-cell	Gene
TALONT000390339	1.26878	1k-cell	Gene
ENSDART00000173466	0.345119	1k-cell	Gene
TALONT000454790	3.2498	1k-cell	Gene
TALONT001950326	0	1k-cell	Gene
TALONT000454798	7.36562	1k-cell	Gene
ENSDART00000149991	0.455634	1k-cell	Gene
TALONT000454832	0.746717	1k-cell	Gene
TALONT000454875	0.630024	1k-cell	Gene
TALONT000455109	1.71376	1k-cell	Gene
TALONT001380030	0.603277	1k-cell	Gene
TALONT000455337	0.183706	1k-cell	Gene
TALONT000455341	0	1k-cell	Gene
TALONT000455491	1.45435	1k-cell	Gene
TALONT000455626	0.506257	1k-cell	Gene
TALONT000390629	0	1k-cell	Gene
TALONT000455984	0	1k-cell	Gene
TALONT000456045	0	1k-cell	Gene
TALONT000456055	0	1k-cell	Gene
TALONT000456096	6.33802	1k-cell	Gene
TALONT000390710	0.227064	1k-cell	Gene
TALONT000390762	0.443127	1k-cell	Gene
TALONT000456404	0	1k-cell	Gene
TALONT001710039	6.67208	1k-cell	Gene
TALONT000456582	1.22564	1k-cell	Gene
TALONT000456659	0.00183857	1k-cell	Gene
TALONT000456697	0.613193	1k-cell	Gene
TALONT000895529	0.736688	1k-cell	Gene
TALONT000456717	0	1k-cell	Gene
TALONT000895627	1.01583	1k-cell	Gene
TALONT001194435	0	1k-cell	Gene
TALONT001380353	1.01817	1k-cell	Gene
TALONT000457223	6.0292	1k-cell	Gene
TALONT000456961	3.01565	1k-cell	Gene
TALONT000456963	4.02217	1k-cell	Gene
TALONT000456993	3.25753	1k-cell	Gene
TALONT000457012	8.61216	1k-cell	Gene
TALONT000457020	2.74935	1k-cell	Gene
TALONT000457029	1.8322	1k-cell	Gene
TALONT000457404	0	1k-cell	Gene
TALONT000457422	4.25875	1k-cell	Gene
TALONT000802163	0.0151361	1k-cell	Gene
ENSDART00000074212	0.00130912	1k-cell	Gene
TALONT000802209	3.37764	1k-cell	Gene
TALONT001539290	0.636194	1k-cell	Gene
TALONT000457936	0	1k-cell	Gene
TALONT000896809	0.213828	1k-cell	Gene
TALONT001380912	0.32084	1k-cell	Gene
TALONT001952359	1.16757	1k-cell	Gene
TALONT001380958	12.0167	1k-cell	Gene
ENSDART00000073745	0.298137	1k-cell	Gene
ENSDART00000073735	2.50446	1k-cell	Gene
TALONT001953062	0	1k-cell	Gene
TALONT000460617	2.48958	1k-cell	Gene
TALONT001711052	0.0307328	1k-cell	Gene
TALONT000460713	0.858349	1k-cell	Gene
TALONT001953089	1.22073	1k-cell	Gene
TALONT000804377	0.878968	1k-cell	Gene
TALONT000461005	0	1k-cell	Gene
TALONT001953247	3.49382	1k-cell	Gene
ENSDART00000180847	0.665357	1k-cell	Gene
TALONT000392117	1.15192	1k-cell	Gene
TALONT000392119	0.472212	1k-cell	Gene
TALONT000898054	0	1k-cell	Gene
TALONT001539800	5.08505	1k-cell	Gene
ENSDART00000166543	0	1k-cell	Gene
ENSDART00000009642	2.57597	1k-cell	Gene
TALONT000898090	11.5505	1k-cell	Gene
TALONT001195409	0.218714	1k-cell	Gene
TALONT000461583	3.50609	1k-cell	Gene
ENSDART00000109147	0.105125	1k-cell	Gene
TALONT000898192	1.68061	1k-cell	Gene
TALONT000898201	2.53879	1k-cell	Gene
TALONT000392193	0.839633	1k-cell	Gene
TALONT000461659	0	1k-cell	Gene
TALONT000461931	0.724152	1k-cell	Gene
TALONT000392344	0.457717	1k-cell	Gene
TALONT000461959	2.97751	1k-cell	Gene
TALONT000462099	3.29023	1k-cell	Gene
TALONT000462155	10.5933	1k-cell	Gene
TALONT000462311	16.2315	1k-cell	Gene
TALONT000462359	3.7991	1k-cell	Gene
TALONT000462611	0	1k-cell	Gene
ENSDART00000193947	0	1k-cell	Gene
ENSDART00000083189	0.941309	1k-cell	Gene
TALONT000392480	0.538018	1k-cell	Gene
TALONT000898906	0.619694	1k-cell	Gene
TALONT000462850	0.755767	1k-cell	Gene
TALONT000462895	0.585011	1k-cell	Gene
ENSDART00000174201	1.25993	1k-cell	Gene
TALONT000463262	1.86726	1k-cell	Gene
ENSDART00000110265	0	1k-cell	Gene
TALONT001381587	0.97574	1k-cell	Gene
TALONT000807142	5.86943	1k-cell	Gene
ENSDART00000009938	0.432609	1k-cell	Gene
TALONT001711557	0	1k-cell	Gene
ENSDART00000083002	0.831706	1k-cell	Gene
ENSDART00000109973	0	1k-cell	Gene
TALONT000464707	1.12819	1k-cell	Gene
TALONT000464727	0.103052	1k-cell	Gene
TALONT000464744	0.709486	1k-cell	Gene
TALONT000807608	1.06036	1k-cell	Gene
TALONT000465334	1.61849	1k-cell	Gene
TALONT000807960	1.47307	1k-cell	Gene
TALONT000808086	0.185723	1k-cell	Gene
TALONT000899900	1.79831	1k-cell	Gene
TALONT001196038	1.83846	1k-cell	Gene
TALONT001196083	1.23722	1k-cell	Gene
TALONT000466026	0.982484	1k-cell	Gene
TALONT000466090	0.934756	1k-cell	Gene
TALONT000466106	0.699397	1k-cell	Gene
TALONT000466163	0.800048	1k-cell	Gene
TALONT000466211	4.77096	1k-cell	Gene
TALONT000808757	0.676871	1k-cell	Gene
TALONT000466716	2.06796	1k-cell	Gene
TALONT000393538	0.179772	1k-cell	Gene
TALONT000467021	0.313126	1k-cell	Gene
ENSDART00000168474	1.31674	1k-cell	Gene
TALONT000900497	1.77999	1k-cell	Gene
TALONT001540545	0.566894	1k-cell	Gene
TALONT000900514	46.9922	1k-cell	Gene
TALONT000900563	0.51204	1k-cell	Gene
TALONT000467457	0.626315	1k-cell	Gene
TALONT000467580	0.410437	1k-cell	Gene
TALONT000467599	0.0326634	1k-cell	Gene
TALONT000467619	0.410023	1k-cell	Gene
TALONT000900700	0	1k-cell	Gene
TALONT001196402	8.48701	1k-cell	Gene
TALONT000468021	0.755238	1k-cell	Gene
ENSDART00000184845	0.758039	1k-cell	Gene
TALONT000468069	0.739616	1k-cell	Gene
TALONT000468072	0	1k-cell	Gene
TALONT001196506	0.404934	1k-cell	Gene
TALONT000468802	0.287856	1k-cell	Gene
TALONT000468805	0.912107	1k-cell	Gene
TALONT000468819	0.660255	1k-cell	Gene
ENSDART00000073640	1.00357	1k-cell	Gene
TALONT000394488	0.471552	1k-cell	Gene
TALONT000394509	0.777889	1k-cell	Gene
TALONT000469564	0.770227	1k-cell	Gene
TALONT000469603	1.23435	1k-cell	Gene
TALONT000469612	1.41216	1k-cell	Gene
TALONT000470119	0.18767	1k-cell	Gene
TALONT000470909	4.25964	1k-cell	Gene
ENSDART00000008554	1.2069	1k-cell	Gene
ENSDART00000123520	3.34846	1k-cell	Gene
ENSDART00000039535	1.05258	1k-cell	Gene
TALONT000394980	0	1k-cell	Gene
TALONT000471259	0	1k-cell	Gene
TALONT000471291	0.731133	1k-cell	Gene
TALONT000471299	1.24841	1k-cell	Gene
TALONT000471398	1.44151	1k-cell	Gene
TALONT000471408	0.901531	1k-cell	Gene
TALONT000395181	0.271081	1k-cell	Gene
ENSDART00000025308	0.772642	1k-cell	Gene
ENSDART00000184113	0.526617	1k-cell	Gene
TALONT000472022	1.86614	1k-cell	Gene
TALONT001540994	0.36621	1k-cell	Gene
TALONT000395349	0.882783	1k-cell	Gene
TALONT001541048	1.18461	1k-cell	Gene
TALONT000902541	0.494831	1k-cell	Gene
TALONT001712354	0.987256	1k-cell	Gene
TALONT000472445	1.0775	1k-cell	Gene
TALONT000472508	0.430017	1k-cell	Gene
TALONT001541101	2.59194	1k-cell	Gene
ENSDART00000169182	1.56057	1k-cell	Gene
TALONT000395615	0.495864	1k-cell	Gene
ENSDART00000170701	0	1k-cell	Gene
TALONT001541127	1.49482	1k-cell	Gene
TALONT000813964	0	1k-cell	Gene
TALONT001197155	0.782332	1k-cell	Gene
TALONT000473229	0.3603	1k-cell	Gene
ENSDART00000187499	0.684441	1k-cell	Gene
ENSDART00000082664	0.635331	1k-cell	Gene
TALONT000396408	0.197003	1k-cell	Gene
TALONT000473627	3.54718	1k-cell	Gene
TALONT000814174	0	1k-cell	Gene
TALONT000814212	0.315898	1k-cell	Gene
TALONT000473836	0.757326	1k-cell	Gene
TALONT001956576	0.886296	1k-cell	Gene
TALONT000473909	0.57361	1k-cell	Gene
TALONT000473990	0.529565	1k-cell	Gene
TALONT000905109	1.56283	1k-cell	Gene
ENSDART00000177049	1.72023	1k-cell	Gene
ENSDART00000119007	0.444923	1k-cell	Gene
TALONT000479001	4.04922	1k-cell	Gene
TALONT000479083	0.281863	1k-cell	Gene
TALONT000479085	12.5219	1k-cell	Gene
TALONT000479144	0.415007	1k-cell	Gene
TALONT000818227	0.738353	1k-cell	Gene
TALONT001542133	0	1k-cell	Gene
TALONT001958046	0.756658	1k-cell	Gene
ENSDART00000112969	0.523101	1k-cell	Gene
TALONT001383978	0.575242	1k-cell	Gene
TALONT000905955	0	1k-cell	Gene
TALONT000906023	0	1k-cell	Gene
ENSDART00000112841	1.07992	1k-cell	Gene
TALONT000479998	0.605745	1k-cell	Gene
TALONT000397387	0.0522708	1k-cell	Gene
TALONT000480419	0.510642	1k-cell	Gene
TALONT000480479	0	1k-cell	Gene
TALONT000480868	0.519948	1k-cell	Gene
TALONT000480878	0	1k-cell	Gene
TALONT000397495	0.750658	1k-cell	Gene
TALONT000819350	0.902133	1k-cell	Gene
TALONT000991267	0.489536	1k-cell	Gene
ENSDART00000126982	1.11442	1k-cell	Gene
TALONT000666705	7.24358	1k-cell	Gene
TALONT000666745	3.35746	1k-cell	Gene
TALONT000666909	0	1k-cell	Gene
TALONT000667301	0.168973	1k-cell	Gene
ENSDART00000146840	0	1k-cell	Gene
TALONT000723083	0.852067	1k-cell	Gene
TALONT000667937	10.5177	1k-cell	Gene
TALONT000668062	0.842716	1k-cell	Gene
TALONT000723299	0.607286	1k-cell	Gene
TALONT000340315	0.778855	1k-cell	Gene
TALONT000668179	0.393492	1k-cell	Gene
TALONT000668250	0.451049	1k-cell	Gene
TALONT000668760	0.721009	1k-cell	Gene
TALONT001664768	289.248	1k-cell	Gene
TALONT000668962	1.29685	1k-cell	Gene
TALONT000668974	0.365435	1k-cell	Gene
TALONT001330018	3.5173	1k-cell	Gene
TALONT000340914	0	1k-cell	Gene
TALONT000669768	5.61768	1k-cell	Gene
TALONT000669771	2.74465	1k-cell	Gene
TALONT000669788	6.05359	1k-cell	Gene
TALONT000724761	2.89346	1k-cell	Gene
TALONT000669925	0	1k-cell	Gene
TALONT000669926	2.97374	1k-cell	Gene
ENSDART00000099749	1.35074	1k-cell	Gene
TALONT000725108	0.119929	1k-cell	Gene
TALONT001330408	0	1k-cell	Gene
ENSDART00000081411	0.603582	1k-cell	Gene
ENSDART00000139632	0.677645	1k-cell	Gene
ENSDART00000149700	0.611692	1k-cell	Gene
ENSDART00000139199	16.0031	1k-cell	Gene
TALONT000670807	0.573186	1k-cell	Gene
TALONT000670815	0.72099	1k-cell	Gene
TALONT000726114	1.02193	1k-cell	Gene
TALONT001330905	0.969028	1k-cell	Gene
TALONT001665681	1.9462	1k-cell	Gene
TALONT000670987	0.0839584	1k-cell	Gene
ENSDART00000040826	1.32722	1k-cell	Gene
TALONT000671016	0.537383	1k-cell	Gene
ENSDART00000163942	0.624496	1k-cell	Gene
TALONT000342623	0.25065	1k-cell	Gene
TALONT000671220	0.502371	1k-cell	Gene
ENSDART00000115227	0.881422	1k-cell	Gene
TALONT000727065	1.61847	1k-cell	Gene
TALONT001331330	0.410911	1k-cell	Gene
TALONT000671324	0	1k-cell	Gene
ENSDART00000041371	0.6699	1k-cell	Gene
TALONT000671954	1.16535	1k-cell	Gene
TALONT000671955	3.26443	1k-cell	Gene
TALONT000727822	0.818433	1k-cell	Gene
TALONT000672078	1.09754	1k-cell	Gene
TALONT000672281	0.929054	1k-cell	Gene
TALONT000672289	0.89307	1k-cell	Gene
TALONT000343552	1.39647	1k-cell	Gene
TALONT000672638	0.985295	1k-cell	Gene
TALONT000673163	0.779345	1k-cell	Gene
ENSDART00000086881	1.33681	1k-cell	Gene
TALONT000343759	0.971006	1k-cell	Gene
ENSDART00000079424	0.854853	1k-cell	Gene
TALONT000673487	0.762218	1k-cell	Gene
TALONT000343839	0.786122	1k-cell	Gene
TALONT000673657	0.506187	1k-cell	Gene
TALONT000343946	0.80074	1k-cell	Gene
ENSDART00000134697	0.920105	1k-cell	Gene
TALONT000344235	0.684082	1k-cell	Gene
TALONT000344237	1.20827	1k-cell	Gene
TALONT000344249	0	1k-cell	Gene
TALONT000674310	0.644497	1k-cell	Gene
ENSDART00000051586	0.369055	1k-cell	Gene
TALONT000674374	0.800241	1k-cell	Gene
TALONT000344325	0.896572	1k-cell	Gene
TALONT000674392	4.06629	1k-cell	Gene
TALONT000995710	0.168733	1k-cell	Gene
ENSDART00000080919	0.84941	1k-cell	Gene
TALONT001332837	4.49191	1k-cell	Gene
TALONT001332870	2.63313	1k-cell	Gene
ENSDART00000146753	0.911525	1k-cell	Gene
TALONT000344807	0	1k-cell	Gene
TALONT000675261	0.996227	1k-cell	Gene
TALONT000675268	0.692781	1k-cell	Gene
TALONT000675284	0.617553	1k-cell	Gene
TALONT000675290	0.688934	1k-cell	Gene
TALONT000675304	1.212	1k-cell	Gene
TALONT000675356	0	1k-cell	Gene
TALONT000730321	0.454881	1k-cell	Gene
TALONT001498130	3.00153	1k-cell	Gene
TALONT001902059	0.517135	1k-cell	Gene
TALONT000344903	0.559093	1k-cell	Gene
TALONT000730604	1.2675	1k-cell	Gene
TALONT000344914	0	1k-cell	Gene
ENSDART00000171039	2.80666	1k-cell	Gene
TALONT000344957	0	1k-cell	Gene
TALONT000730914	1.06004	1k-cell	Gene
TALONT000676234	0	1k-cell	Gene
TALONT000730972	0	1k-cell	Gene
TALONT001902849	1.75188	1k-cell	Gene
TALONT000676624	1.54871	1k-cell	Gene
TALONT000676681	0.70503	1k-cell	Gene
TALONT000676693	0	1k-cell	Gene
TALONT000345380	0.200337	1k-cell	Gene
ENSDART00000133805	0.990282	1k-cell	Gene
TALONT000996722	1.40832	1k-cell	Gene
TALONT001142757	0.188128	1k-cell	Gene
TALONT000677527	0.477124	1k-cell	Gene
TALONT000997056	3.91174	1k-cell	Gene
TALONT000346046	0.941434	1k-cell	Gene
ENSDART00000114113	13.8062	1k-cell	Gene
TALONT000997117	0	1k-cell	Gene
TALONT000997154	0.587947	1k-cell	Gene
TALONT000997157	0.416647	1k-cell	Gene
ENSDART00000051553	0.645895	1k-cell	Gene
TALONT000346154	1.4022	1k-cell	Gene
TALONT000346295	0.977525	1k-cell	Gene
TALONT000678465	1.07127	1k-cell	Gene
ENSDART00000089968	0.803733	1k-cell	Gene
TALONT000346518	1.14633	1k-cell	Gene
TALONT001500243	0	1k-cell	Gene
TALONT001500278	0	1k-cell	Gene
TALONT001144168	12.0121	1k-cell	Gene
TALONT000733368	7.43998	1k-cell	Gene
TALONT001144248	8.7579	1k-cell	Gene
ENSDART00000134773	2.3829	1k-cell	Gene
TALONT000679174	0.686512	1k-cell	Gene
TALONT001144335	0.647086	1k-cell	Gene
TALONT000679224	0.418995	1k-cell	Gene
ENSDART00000002221	0.605835	1k-cell	Gene
TALONT000346693	0.585503	1k-cell	Gene
TALONT000679278	0.244033	1k-cell	Gene
TALONT000679292	0.68335	1k-cell	Gene
TALONT000679334	0.736635	1k-cell	Gene
TALONT000679339	0.330497	1k-cell	Gene
TALONT000679357	0	1k-cell	Gene
TALONT000346753	0	1k-cell	Gene
TALONT000346759	1.31744	1k-cell	Gene
TALONT000733909	0.971858	1k-cell	Gene
ENSDART00000140392	0.851132	1k-cell	Gene
ENSDART00000133053	1.41095	1k-cell	Gene
TALONT000679610	0.313551	1k-cell	Gene
TALONT000679616	1.19937	1k-cell	Gene
TALONT000346966	0.705317	1k-cell	Gene
ENSDART00000121886	1.00741	1k-cell	Gene
ENSDART00000087894	2.39507	1k-cell	Gene
TALONT000679916	5.33898	1k-cell	Gene
ENSDART00000130936	1.36281	1k-cell	Gene
TALONT000680000	0.298689	1k-cell	Gene
TALONT000680067	0.777688	1k-cell	Gene
ENSDART00000078649	0.227865	1k-cell	Gene
TALONT000734512	2.07184	1k-cell	Gene
TALONT000347177	0.441861	1k-cell	Gene
ENSDART00000087197	1.57514	1k-cell	Gene
TALONT000680984	0.0696992	1k-cell	Gene
TALONT001671229	2.67933	1k-cell	Gene
TALONT001145328	0.593079	1k-cell	Gene
TALONT000681138	1.44505	1k-cell	Gene
TALONT000681151	0.395091	1k-cell	Gene
TALONT000735734	0.505203	1k-cell	Gene
ENSDART00000043096	3.83289	1k-cell	Gene
TALONT001337219	1.40494	1k-cell	Gene
TALONT000347755	0	1k-cell	Gene
TALONT000347763	0.402218	1k-cell	Gene
ENSDART00000078114	1.02493	1k-cell	Gene
ENSDART00000156048	10.2308	1k-cell	Gene
ENSDART00000135483	0.798814	1k-cell	Gene
TALONT000347794	0.510058	1k-cell	Gene
TALONT000681859	0.0281749	1k-cell	Gene
ENSDART00000040328	1.09325	1k-cell	Gene
TALONT000682351	1.63006	1k-cell	Gene
ENSDART00000016758	0	1k-cell	Gene
TALONT001146226	7.81909	1k-cell	Gene
ENSDART00000098246	0.618756	1k-cell	Gene
ENSDART00000182367	1.96955	1k-cell	Gene
TALONT000682720	0.112413	1k-cell	Gene
TALONT000999342	1.10165	1k-cell	Gene
TALONT000682994	0.423751	1k-cell	Gene
TALONT000683312	0.942078	1k-cell	Gene
TALONT001146591	0.748349	1k-cell	Gene
TALONT001146618	10.5928	1k-cell	Gene
ENSDART00000191650	0	1k-cell	Gene
ENSDART00000183731	1.02524	1k-cell	Gene
ENSDART00000141446	1.0334	1k-cell	Gene
TALONT000683446	0.858097	1k-cell	Gene
ENSDART00000041504	1.86055	1k-cell	Gene
TALONT001672518	0	1k-cell	Gene
TALONT000683708	0.918434	1k-cell	Gene
TALONT000683719	0.811293	1k-cell	Gene
TALONT000683959	0.599336	1k-cell	Gene
TALONT000683984	1.672	1k-cell	Gene
TALONT000349228	0	1k-cell	Gene
TALONT001672694	2.00737	1k-cell	Gene
ENSDART00000145020	3.52687	1k-cell	Gene
TALONT000349323	0.844423	1k-cell	Gene
TALONT000349327	1.29886	1k-cell	Gene
TALONT000684450	0.615987	1k-cell	Gene
TALONT000349328	0.907418	1k-cell	Gene
TALONT000684611	1.1414	1k-cell	Gene
TALONT000349398	2.04904	1k-cell	Gene
TALONT000684899	0	1k-cell	Gene
TALONT000685105	5.45476	1k-cell	Gene
ENSDART00000011337	1.35166	1k-cell	Gene
ENSDART00000146759	11.7287	1k-cell	Gene
TALONT000685176	0.622849	1k-cell	Gene
ENSDART00000048350	0.7757	1k-cell	Gene
TALONT000685216	0.803317	1k-cell	Gene
TALONT001147404	1.04754	1k-cell	Gene
ENSDART00000139317	2.22772	1k-cell	Gene
ENSDART00000016314	0.745337	1k-cell	Gene
TALONT000685532	0	1k-cell	Gene
ENSDART00000051271	0.563302	1k-cell	Gene
TALONT000739370	0.23409	1k-cell	Gene
ENSDART00000051313	0.138956	1k-cell	Gene
TALONT000685847	3.253	1k-cell	Gene
TALONT000685848	0.214998	1k-cell	Gene
ENSDART00000098022	0.631136	1k-cell	Gene
ENSDART00000011399	0	1k-cell	Gene
TALONT001503158	3.46793	1k-cell	Gene
ENSDART00000013590	0	1k-cell	Gene
TALONT000686232	36.4185	1k-cell	Gene
TALONT000740394	24.8539	1k-cell	Gene
TALONT000686517	0.344046	1k-cell	Gene
TALONT000350504	76.7038	1k-cell	Gene
TALONT000686529	0.329256	1k-cell	Gene
TALONT000686547	0.670548	1k-cell	Gene
ENSDART00000019259	2.2576	1k-cell	Gene
TALONT000350533	0.411566	1k-cell	Gene
TALONT001148250	1.45719	1k-cell	Gene
TALONT000686674	0.963226	1k-cell	Gene
ENSDART00000163993	2.06149	1k-cell	Gene
TALONT000686931	0.315745	1k-cell	Gene
TALONT000687005	2.85319	1k-cell	Gene
ENSDART00000149151	21.9711	1k-cell	Gene
ENSDART00000053511	1.47684	1k-cell	Gene
TALONT001674400	1.87557	1k-cell	Gene
ENSDART00000165513	5.73849	1k-cell	Gene
TALONT001340836	2.02424	1k-cell	Gene
TALONT000687889	0.687944	1k-cell	Gene
TALONT000687960	1.25487	1k-cell	Gene
ENSDART00000141791	1.68963	1k-cell	Gene
TALONT000688044	0.505922	1k-cell	Gene
ENSDART00000140708	0	1k-cell	Gene
TALONT000688218	1.17094	1k-cell	Gene
ENSDART00000051233	0	1k-cell	Gene
ENSDART00000015136	1.10298	1k-cell	Gene
ENSDART00000076807	0.515213	1k-cell	Gene
TALONT000688552	1.58788	1k-cell	Gene
ENSDART00000171557	0.801982	1k-cell	Gene
TALONT000689263	0	1k-cell	Gene
TALONT000689312	0	1k-cell	Gene
TALONT000689318	0.69338	1k-cell	Gene
ENSDART00000131323	0.746677	1k-cell	Gene
TALONT000689404	0.713524	1k-cell	Gene
ENSDART00000051055	1.0715	1k-cell	Gene
TALONT000689706	0	1k-cell	Gene
TALONT000689771	0.209387	1k-cell	Gene
TALONT001150087	1.07957	1k-cell	Gene
TALONT001150093	1.09017	1k-cell	Gene
TALONT001002443	0.524484	1k-cell	Gene
TALONT000351755	0	1k-cell	Gene
TALONT000690015	0.509299	1k-cell	Gene
TALONT000690021	1.12207	1k-cell	Gene
TALONT000690031	1.6612	1k-cell	Gene
TALONT000690079	0.592745	1k-cell	Gene
TALONT000690094	2.94718	1k-cell	Gene
ENSDART00000142538	1.13939	1k-cell	Gene
TALONT000690215	0	1k-cell	Gene
TALONT000690392	1.06734	1k-cell	Gene
TALONT000351876	0.427813	1k-cell	Gene
TALONT000351886	0.235811	1k-cell	Gene
ENSDART00000083665	0.698386	1k-cell	Gene
ENSDART00000097574	0.531421	1k-cell	Gene
TALONT000690800	0.643262	1k-cell	Gene
TALONT000690802	0.56724	1k-cell	Gene
TALONT000690811	1.71117	1k-cell	Gene
TALONT000690832	0.85737	1k-cell	Gene
TALONT000690839	0	1k-cell	Gene
TALONT000690886	0.38928	1k-cell	Gene
TALONT000744586	0.241565	1k-cell	Gene
TALONT000744592	0.218029	1k-cell	Gene
TALONT000744625	1.19731	1k-cell	Gene
TALONT001150557	0.331602	1k-cell	Gene
TALONT001150578	1.00095	1k-cell	Gene
TALONT000690925	0.403086	1k-cell	Gene
TALONT000690928	0.678996	1k-cell	Gene
TALONT000690999	0.820148	1k-cell	Gene
TALONT000744682	2.25412	1k-cell	Gene
TALONT001343246	1.11501	1k-cell	Gene
TALONT000352008	0.305395	1k-cell	Gene
TALONT000691131	3.15276	1k-cell	Gene
TALONT000691169	0.636159	1k-cell	Gene
TALONT000744843	1.18643	1k-cell	Gene
TALONT000691469	2.1187	1k-cell	Gene
TALONT001151047	4.46117	1k-cell	Gene
ENSDART00000009182	1.99689	1k-cell	Gene
TALONT000691581	3.25142	1k-cell	Gene
ENSDART00000097618	4.32519	1k-cell	Gene
ENSDART00000075017	0	1k-cell	Gene
TALONT000691723	0.69854	1k-cell	Gene
TALONT000691728	0.432438	1k-cell	Gene
ENSDART00000184112	0.329846	1k-cell	Gene
TALONT001151249	1.37292	1k-cell	Gene
ENSDART00000144706	1.17519	1k-cell	Gene
TALONT000692093	0.24274	1k-cell	Gene
TALONT000745209	1.08696	1k-cell	Gene
TALONT000352244	0.0212232	1k-cell	Gene
TALONT000692408	0.00201995	1k-cell	Gene
TALONT000745301	1.48631	1k-cell	Gene
TALONT000692422	4.37776	1k-cell	Gene
TALONT000692423	3.06641	1k-cell	Gene
ENSDART00000010786	1.06322	1k-cell	Gene
ENSDART00000041412	1.02464	1k-cell	Gene
TALONT000692683	0.877396	1k-cell	Gene
TALONT000692758	0.393404	1k-cell	Gene
TALONT000745754	0.955488	1k-cell	Gene
TALONT001003498	1.02253	1k-cell	Gene
TALONT000692787	0.896238	1k-cell	Gene
ENSDART00000156577	0.753983	1k-cell	Gene
TALONT001003519	1.97214	1k-cell	Gene
TALONT001003524	1.70592	1k-cell	Gene
TALONT000693014	0	1k-cell	Gene
ENSDART00000051518	1.341	1k-cell	Gene
TALONT000746186	1.10567	1k-cell	Gene
ENSDART00000074592	2.52088	1k-cell	Gene
TALONT001003666	0.560696	1k-cell	Gene
ENSDART00000133384	15.707	1k-cell	Gene
TALONT000352738	0.721108	1k-cell	Gene
TALONT000693589	0.2208	1k-cell	Gene
TALONT000693698	0.744384	1k-cell	Gene
TALONT001344487	0.618952	1k-cell	Gene
TALONT001344492	0.133225	1k-cell	Gene
TALONT001344493	0	1k-cell	Gene
TALONT001344494	0.825502	1k-cell	Gene
TALONT000352857	1.73978	1k-cell	Gene
TALONT001151930	0.545275	1k-cell	Gene
TALONT000352903	0.452071	1k-cell	Gene
TALONT001507037	3.91115	1k-cell	Gene
TALONT000352952	2.03997	1k-cell	Gene
TALONT000352953	0	1k-cell	Gene
TALONT000694112	0.663282	1k-cell	Gene
TALONT001910391	0.790292	1k-cell	Gene
TALONT000694130	0.591266	1k-cell	Gene
ENSDART00000172006	1.01852	1k-cell	Gene
TALONT000694170	0.650203	1k-cell	Gene
TALONT000353007	0.653815	1k-cell	Gene
TALONT000694189	1.61665	1k-cell	Gene
TALONT000694191	0.55078	1k-cell	Gene
TALONT000694201	0.749855	1k-cell	Gene
TALONT000694205	0.488851	1k-cell	Gene
TALONT000694272	2.65548	1k-cell	Gene
ENSDART00000134606	0.979241	1k-cell	Gene
ENSDART00000163464	0.665688	1k-cell	Gene
TALONT000694284	0.870601	1k-cell	Gene
ENSDART00000073627	0.262838	1k-cell	Gene
ENSDART00000162256	0	1k-cell	Gene
ENSDART00000170341	0.41935	1k-cell	Gene
TALONT001345130	0.740161	1k-cell	Gene
TALONT000694879	0	1k-cell	Gene
TALONT000747674	0.639772	1k-cell	Gene
TALONT000747705	3.84743	1k-cell	Gene
TALONT001345143	0.365019	1k-cell	Gene
TALONT000353204	0.81984	1k-cell	Gene
TALONT000694955	5.26671	1k-cell	Gene
TALONT001004048	0	1k-cell	Gene
ENSDART00000157836	0.698137	1k-cell	Gene
ENSDART00000160965	0.923087	1k-cell	Gene
ENSDART00000169695	0.9326	1k-cell	Gene
ENSDART00000165672	0.914483	1k-cell	Gene
TALONT001153290	0.421784	1k-cell	Gene
TALONT001507700	0	1k-cell	Gene
TALONT000353645	0.482251	1k-cell	Gene
TALONT000695966	0.644449	1k-cell	Gene
TALONT000695969	0.365978	1k-cell	Gene
TALONT000695975	0.572953	1k-cell	Gene
TALONT000696009	2.26082	1k-cell	Gene
ENSDART00000132290	1.82877	1k-cell	Gene
ENSDART00000050970	0.366887	1k-cell	Gene
TALONT000353862	0.718174	1k-cell	Gene
TALONT000353871	2.55948	1k-cell	Gene
ENSDART00000146773	0.803539	1k-cell	Gene
TALONT000696230	0.620157	1k-cell	Gene
TALONT000748724	0.083915	1k-cell	Gene
TALONT000748797	0	1k-cell	Gene
TALONT000696305	1.54378	1k-cell	Gene
TALONT001345851	1.46948	1k-cell	Gene
TALONT000696459	6.16625	1k-cell	Gene
TALONT000354069	0	1k-cell	Gene
TALONT000354156	0.171506	1k-cell	Gene
TALONT000354174	2.62441	1k-cell	Gene
TALONT000696556	0	1k-cell	Gene
TALONT000696641	0.771685	1k-cell	Gene
TALONT000696647	1.76106	1k-cell	Gene
TALONT000354216	1.1171	1k-cell	Gene
TALONT000697083	0.431859	1k-cell	Gene
TALONT000354525	1.33407	1k-cell	Gene
ENSDART00000005090	0.815342	1k-cell	Gene
ENSDART00000145959	0.552695	1k-cell	Gene
TALONT000697337	1.08967	1k-cell	Gene
TALONT000697352	0.95451	1k-cell	Gene
TALONT001154965	1.45279	1k-cell	Gene
TALONT000697660	0	1k-cell	Gene
TALONT000697709	1.4648	1k-cell	Gene
ENSDART00000083015	0.994441	1k-cell	Gene
TALONT000354986	0.503319	1k-cell	Gene
TALONT000697747	0.837708	1k-cell	Gene
TALONT000697749	0.30238	1k-cell	Gene
TALONT000697752	0.436295	1k-cell	Gene
TALONT000697770	0.397676	1k-cell	Gene
TALONT000697778	0.572298	1k-cell	Gene
TALONT000697787	0	1k-cell	Gene
TALONT000355110	0.460153	1k-cell	Gene
TALONT001004520	0.581528	1k-cell	Gene
TALONT000698048	5.33194	1k-cell	Gene
TALONT000698066	0.156799	1k-cell	Gene
ENSDART00000130565	3.86545	1k-cell	Gene
TALONT000355383	1.54893	1k-cell	Gene
TALONT000698283	0.467433	1k-cell	Gene
TALONT001346740	120.459	1k-cell	Gene
TALONT001509118	0	1k-cell	Gene
TALONT001509143	2.0536	1k-cell	Gene
TALONT000698401	0.798308	1k-cell	Gene
TALONT001346856	12.2316	1k-cell	Gene
TALONT001346878	6.85165	1k-cell	Gene
TALONT000751380	2.98862	1k-cell	Gene
TALONT001004635	1.06763	1k-cell	Gene
TALONT001004636	0	1k-cell	Gene
TALONT001347004	8.72847	1k-cell	Gene
TALONT000355566	1.39249	1k-cell	Gene
TALONT000698645	4.73487	1k-cell	Gene
ENSDART00000141323	356.894	1k-cell	Gene
ENSDART00000134314	11.8285	1k-cell	Gene
ENSDART00000097364	0.382142	1k-cell	Gene
TALONT001156320	17.0035	1k-cell	Gene
TALONT000698668	3.12004	1k-cell	Gene
TALONT000698697	1.55178	1k-cell	Gene
TALONT000698766	0.146079	1k-cell	Gene
TALONT000698769	1.29752	1k-cell	Gene
TALONT000698893	0.864029	1k-cell	Gene
TALONT000698984	0.875007	1k-cell	Gene
ENSDART00000144469	0.327786	1k-cell	Gene
TALONT000699485	0.783506	1k-cell	Gene
ENSDART00000131274	0.637807	1k-cell	Gene
TALONT000699766	0.498714	1k-cell	Gene
TALONT000752647	1.03181	1k-cell	Gene
TALONT001004957	4.54691	1k-cell	Gene
ENSDART00000143742	0.740232	1k-cell	Gene
TALONT000699933	0.0197229	1k-cell	Gene
ENSDART00000138556	0.585909	1k-cell	Gene
ENSDART00000173886	0.838706	1k-cell	Gene
TALONT000356716	0.843745	1k-cell	Gene
ENSDART00000044647	1.1406	1k-cell	Gene
ENSDART00000064983	0	1k-cell	Gene
ENSDART00000158856	0.885279	1k-cell	Gene
TALONT000700533	0.460502	1k-cell	Gene
TALONT000700535	0.542904	1k-cell	Gene
TALONT000700541	0.313725	1k-cell	Gene
TALONT000700555	0	1k-cell	Gene
TALONT001005129	0.274277	1k-cell	Gene
ENSDART00000164228	1.14306	1k-cell	Gene
TALONT000700779	0.0858022	1k-cell	Gene
TALONT000701104	2.3592	1k-cell	Gene
ENSDART00000170757	1.05574	1k-cell	Gene
TALONT000701118	0.478333	1k-cell	Gene
TALONT000701121	0.256346	1k-cell	Gene
TALONT000701219	0	1k-cell	Gene
TALONT000701228	0	1k-cell	Gene
TALONT001005203	1.3688	1k-cell	Gene
TALONT000701371	0.352787	1k-cell	Gene
TALONT000701379	0.313295	1k-cell	Gene
TALONT000357520	1.4146	1k-cell	Gene
ENSDART00000148116	0.835909	1k-cell	Gene
TALONT001349075	0	1k-cell	Gene
TALONT000357857	0.132599	1k-cell	Gene
TALONT000702494	0.640874	1k-cell	Gene
TALONT001511752	1.14553	1k-cell	Gene
TALONT001681816	0.773428	1k-cell	Gene
TALONT000358444	1.55565	1k-cell	Gene
TALONT000703167	1.6493	1k-cell	Gene
TALONT000755337	0	1k-cell	Gene
TALONT000358660	0.522223	1k-cell	Gene
ENSDART00000136656	0.981862	1k-cell	Gene
TALONT000756548	0.756175	1k-cell	Gene
TALONT001005909	0.780923	1k-cell	Gene
TALONT000704435	1.1407	1k-cell	Gene
ENSDART00000073663	1.03729	1k-cell	Gene
TALONT001512549	24.2447	1k-cell	Gene
ENSDART00000165570	0.252071	1k-cell	Gene
TALONT000705562	2.694	1k-cell	Gene
TALONT000705572	0.662144	1k-cell	Gene
TALONT000705591	0	1k-cell	Gene
TALONT000705602	1.80281	1k-cell	Gene
TALONT001006133	0.812997	1k-cell	Gene
TALONT001006140	0.784629	1k-cell	Gene
TALONT001006168	0.487588	1k-cell	Gene
TALONT000705727	1.46142	1k-cell	Gene
TALONT000705733	0.821726	1k-cell	Gene
TALONT000705743	0.829671	1k-cell	Gene
TALONT000705779	0.989913	1k-cell	Gene
TALONT000757888	1.07069	1k-cell	Gene
TALONT001351798	0.481379	1k-cell	Gene
TALONT000305362	0	1k-cell	Gene
ENSDART00000105659	1.08807	1k-cell	Gene
ENSDART00000058099	0.905042	1k-cell	Gene
TALONT001463532	1.08916	1k-cell	Gene
TALONT000617069	0.133606	1k-cell	Gene
TALONT000305880	0.237671	1k-cell	Gene
TALONT000305883	0.779022	1k-cell	Gene
ENSDART00000074811	0.795034	1k-cell	Gene
TALONT000617495	0.547972	1k-cell	Gene
TALONT000617550	0.668291	1k-cell	Gene
TALONT000617650	0.30488	1k-cell	Gene
TALONT000617841	0.48229	1k-cell	Gene
TALONT000858177	0.721061	1k-cell	Gene
TALONT000306051	0	1k-cell	Gene
TALONT000617914	0.840637	1k-cell	Gene
TALONT000618430	0	1k-cell	Gene
TALONT000618542	0.529762	1k-cell	Gene
ENSDART00000101807	0	1k-cell	Gene
ENSDART00000120391	0	1k-cell	Gene
TALONT000306664	1.30702	1k-cell	Gene
TALONT000858874	0.221526	1k-cell	Gene
TALONT000618819	1.05709	1k-cell	Gene
TALONT000618833	0.779355	1k-cell	Gene
ENSDART00000122468	1.2262	1k-cell	Gene
ENSDART00000159873	0	1k-cell	Gene
ENSDART00000170917	0.975391	1k-cell	Gene
TALONT000618960	0.26002	1k-cell	Gene
TALONT000968114	0.933849	1k-cell	Gene
TALONT000619570	0.960949	1k-cell	Gene
TALONT000968135	7.83739	1k-cell	Gene
ENSDART00000081766	11.382	1k-cell	Gene
TALONT000619609	1.39685	1k-cell	Gene
TALONT000619657	0.456468	1k-cell	Gene
TALONT000307540	0.905288	1k-cell	Gene
TALONT000619663	0.741507	1k-cell	Gene
ENSDART00000165013	1.34939	1k-cell	Gene
TALONT001099800	1.46539	1k-cell	Gene
ENSDART00000168382	0	1k-cell	Gene
TALONT000308232	0.741237	1k-cell	Gene
TALONT001099951	1.79331	1k-cell	Gene
TALONT000968514	0.373786	1k-cell	Gene
TALONT001293916	0.648221	1k-cell	Gene
TALONT000308358	1.28209	1k-cell	Gene
TALONT000968573	0.411329	1k-cell	Gene
TALONT000308412	0.2556	1k-cell	Gene
TALONT000620494	1.00611	1k-cell	Gene
TALONT000620495	1.78605	1k-cell	Gene
TALONT000860366	0	1k-cell	Gene
TALONT000968615	0	1k-cell	Gene
TALONT000968618	0	1k-cell	Gene
TALONT001100150	0	1k-cell	Gene
ENSDART00000164179	1.5311	1k-cell	Gene
ENSDART00000127604	6.03189	1k-cell	Gene
TALONT000860445	1.03466	1k-cell	Gene
TALONT000860447	1.8118	1k-cell	Gene
TALONT000860448	0.659799	1k-cell	Gene
TALONT000620755	0.373683	1k-cell	Gene
TALONT000308841	0.925805	1k-cell	Gene
TALONT000621222	1.4187	1k-cell	Gene
TALONT000860784	1.92743	1k-cell	Gene
TALONT000860905	1.07556	1k-cell	Gene
TALONT000309659	0.836435	1k-cell	Gene
TALONT000621868	0.63831	1k-cell	Gene
TALONT000621906	4.54454	1k-cell	Gene
TALONT000621955	0.98355	1k-cell	Gene
TALONT000621957	0.104198	1k-cell	Gene
TALONT000621958	0.94705	1k-cell	Gene
TALONT000621963	0.29964	1k-cell	Gene
TALONT000621978	0.258427	1k-cell	Gene
TALONT000621981	0.0420624	1k-cell	Gene
TALONT000621987	0.408043	1k-cell	Gene
TALONT001101096	0	1k-cell	Gene
TALONT001466846	0	1k-cell	Gene
ENSDART00000160668	0.70839	1k-cell	Gene
ENSDART00000137396	0	1k-cell	Gene
TALONT001754753	0.79786	1k-cell	Gene
TALONT000310104	0	1k-cell	Gene
TALONT000622421	0.0208333	1k-cell	Gene
TALONT000861610	11.5283	1k-cell	Gene
ENSDART00000159849	0.60409	1k-cell	Gene
ENSDART00000187937	3.27679	1k-cell	Gene
TALONT001101805	1.04441	1k-cell	Gene
TALONT000623180	1.99776	1k-cell	Gene
TALONT000623291	0.623007	1k-cell	Gene
ENSDART00000013540	4.75073	1k-cell	Gene
TALONT000311386	19.536	1k-cell	Gene
ENSDART00000041842	0.943509	1k-cell	Gene
TALONT001633980	0.449453	1k-cell	Gene
TALONT000311581	0.369364	1k-cell	Gene
TALONT000623927	0.921903	1k-cell	Gene
TALONT000970002	1.72377	1k-cell	Gene
TALONT000970004	0.118461	1k-cell	Gene
TALONT001296055	0.213594	1k-cell	Gene
ENSDART00000181137	0	1k-cell	Gene
TALONT000862472	0.501461	1k-cell	Gene
TALONT000624404	2.58664	1k-cell	Gene
ENSDART00000132987	4.16943	1k-cell	Gene
TALONT000624504	0.63536	1k-cell	Gene
ENSDART00000178684	0.499295	1k-cell	Gene
TALONT000624606	0.998037	1k-cell	Gene
TALONT000312457	2.15218	1k-cell	Gene
TALONT000624629	0.280748	1k-cell	Gene
TALONT000624650	0.593368	1k-cell	Gene
TALONT000624682	0.997821	1k-cell	Gene
ENSDART00000145285	1.58423	1k-cell	Gene
TALONT000312567	0.414134	1k-cell	Gene
ENSDART00000155605	0.936508	1k-cell	Gene
ENSDART00000153739	0	1k-cell	Gene
TALONT000624970	1.29115	1k-cell	Gene
TALONT000625066	2.20979	1k-cell	Gene
TALONT000312960	0.208904	1k-cell	Gene
ENSDART00000067841	1.04969	1k-cell	Gene
TALONT000625463	1.25741	1k-cell	Gene
TALONT000313084	1.3653	1k-cell	Gene
TALONT000625483	4.10012	1k-cell	Gene
TALONT000863555	0.0838794	1k-cell	Gene
TALONT000625823	0	1k-cell	Gene
TALONT000625858	1.19155	1k-cell	Gene
TALONT001469230	0	1k-cell	Gene
TALONT000625910	0.621747	1k-cell	Gene
TALONT001104204	1.95754	1k-cell	Gene
ENSDART00000112270	0.544522	1k-cell	Gene
TALONT000313506	1.75564	1k-cell	Gene
TALONT000626206	11.9663	1k-cell	Gene
TALONT000971128	0.691418	1k-cell	Gene
TALONT000864093	0.234454	1k-cell	Gene
ENSDART00000155282	9.82952	1k-cell	Gene
TALONT000626521	0.510839	1k-cell	Gene
ENSDART00000103982	0.834241	1k-cell	Gene
ENSDART00000055609	1.48965	1k-cell	Gene
TALONT000864218	5.31244	1k-cell	Gene
ENSDART00000157135	1.24247	1k-cell	Gene
ENSDART00000153551	0.587259	1k-cell	Gene
TALONT000314184	0.641781	1k-cell	Gene
TALONT000626730	0.154828	1k-cell	Gene
TALONT000626835	0.656472	1k-cell	Gene
TALONT000626924	0.471126	1k-cell	Gene
TALONT000626926	0.0216712	1k-cell	Gene
TALONT000627082	0.497241	1k-cell	Gene
TALONT000627769	0	1k-cell	Gene
TALONT000314879	0.446061	1k-cell	Gene
TALONT000627834	0.210985	1k-cell	Gene
TALONT000627838	0.154929	1k-cell	Gene
TALONT000627905	0.118796	1k-cell	Gene
TALONT000627909	2.05884	1k-cell	Gene
ENSDART00000170324	0	1k-cell	Gene
ENSDART00000166843	0.89501	1k-cell	Gene
TALONT000628420	0	1k-cell	Gene
ENSDART00000143697	0.950414	1k-cell	Gene
ENSDART00000111042	1.37951	1k-cell	Gene
ENSDART00000010477	3.75103	1k-cell	Gene
ENSDART00000147517	0	1k-cell	Gene
ENSDART00000103748	0	1k-cell	Gene
TALONT000315328	1.30366	1k-cell	Gene
TALONT000628838	0.999818	1k-cell	Gene
TALONT000628843	1.98277	1k-cell	Gene
TALONT000628921	0.94672	1k-cell	Gene
TALONT000315512	3.01326	1k-cell	Gene
TALONT000315530	6.62059	1k-cell	Gene
ENSDART00000172337	0.465872	1k-cell	Gene
ENSDART00000128613	0.659821	1k-cell	Gene
ENSDART00000172555	1.13892	1k-cell	Gene
ENSDART00000087118	0.970467	1k-cell	Gene
TALONT001106838	0.540124	1k-cell	Gene
TALONT000865465	0.581674	1k-cell	Gene
TALONT000629439	0.886506	1k-cell	Gene
TALONT000315761	0.451493	1k-cell	Gene
TALONT000629509	0	1k-cell	Gene
TALONT000865762	0	1k-cell	Gene
TALONT000315793	0.633158	1k-cell	Gene
TALONT000629968	0.562721	1k-cell	Gene
TALONT000629969	31.5235	1k-cell	Gene
TALONT000315795	0.396028	1k-cell	Gene
TALONT000972590	2.46144	1k-cell	Gene
ENSDART00000151670	0.38304	1k-cell	Gene
ENSDART00000191294	2.0614	1k-cell	Gene
TALONT000630385	0.421519	1k-cell	Gene
TALONT000316092	0	1k-cell	Gene
TALONT000630402	0.497478	1k-cell	Gene
TALONT000630404	0.563591	1k-cell	Gene
TALONT000630410	0.721626	1k-cell	Gene
TALONT000316134	1.81968	1k-cell	Gene
ENSDART00000151679	1.07375	1k-cell	Gene
TALONT000972693	0.350725	1k-cell	Gene
TALONT000316190	1.91759	1k-cell	Gene
TALONT000972703	7.44836	1k-cell	Gene
ENSDART00000137973	1.47346	1k-cell	Gene
TALONT000316412	0.753445	1k-cell	Gene
TALONT000630911	0.273648	1k-cell	Gene
ENSDART00000150958	2.57534	1k-cell	Gene
TALONT000630924	2.57495	1k-cell	Gene
TALONT000630949	1.70857	1k-cell	Gene
TALONT000866495	1.64875	1k-cell	Gene
TALONT001107952	6.55042	1k-cell	Gene
TALONT000316702	0.881186	1k-cell	Gene
ENSDART00000076850	0	1k-cell	Gene
TALONT000866546	1.36423	1k-cell	Gene
ENSDART00000147577	0.365991	1k-cell	Gene
TALONT000631613	21.0265	1k-cell	Gene
TALONT000317233	1.95673	1k-cell	Gene
TALONT000317249	1.18072	1k-cell	Gene
TALONT000866744	0.730533	1k-cell	Gene
TALONT000973428	5.52296	1k-cell	Gene
ENSDART00000139644	1.10037	1k-cell	Gene
TALONT000317290	0.878827	1k-cell	Gene
ENSDART00000055308	1.09472	1k-cell	Gene
ENSDART00000156918	0.807712	1k-cell	Gene
TALONT000867687	1.2037	1k-cell	Gene
TALONT000632620	1.44323	1k-cell	Gene
TALONT000632863	7.12715	1k-cell	Gene
TALONT001303113	0	1k-cell	Gene
TALONT001641686	0.28744	1k-cell	Gene
TALONT001873110	0.525031	1k-cell	Gene
ENSDART00000151639	0.498819	1k-cell	Gene
TALONT000632939	0.520121	1k-cell	Gene
TALONT001303265	0.605977	1k-cell	Gene
TALONT000633091	0.329817	1k-cell	Gene
TALONT001303306	0.635088	1k-cell	Gene
ENSDART00000131774	0.446599	1k-cell	Gene
TALONT000868078	0	1k-cell	Gene
TALONT000868105	0.482485	1k-cell	Gene
ENSDART00000121983	1.53267	1k-cell	Gene
ENSDART00000158916	1.61964	1k-cell	Gene
ENSDART00000144939	1.9933	1k-cell	Gene
TALONT000317891	0.859032	1k-cell	Gene
ENSDART00000140117	7.7359	1k-cell	Gene
ENSDART00000124160	1.31815	1k-cell	Gene
TALONT000868521	2.66547	1k-cell	Gene
ENSDART00000147374	0.61694	1k-cell	Gene
TALONT000633839	872.434	1k-cell	Gene
TALONT000633842	1.53939	1k-cell	Gene
TALONT000633848	0.759854	1k-cell	Gene
TALONT000317938	0.512552	1k-cell	Gene
TALONT000317939	0.618088	1k-cell	Gene
TALONT000317940	0	1k-cell	Gene
ENSDART00000161607	0.754942	1k-cell	Gene
ENSDART00000075493	3.70194	1k-cell	Gene
TALONT000318049	0	1k-cell	Gene
TALONT000868980	0.406665	1k-cell	Gene
TALONT000634263	1.02369	1k-cell	Gene
TALONT001111120	6.46128	1k-cell	Gene
TALONT001304109	1.62366	1k-cell	Gene
TALONT001474426	0.345962	1k-cell	Gene
TALONT000634392	1.29558	1k-cell	Gene
TALONT000869147	1.14566	1k-cell	Gene
TALONT000869177	0.691935	1k-cell	Gene
TALONT000318400	2.14099	1k-cell	Gene
TALONT000975094	1.54481	1k-cell	Gene
TALONT000634926	0.540165	1k-cell	Gene
TALONT000634934	1.39862	1k-cell	Gene
TALONT000318769	0.761563	1k-cell	Gene
TALONT000318776	0.97428	1k-cell	Gene
TALONT001111707	8.88745	1k-cell	Gene
ENSDART00000055262	5.55462	1k-cell	Gene
TALONT000635856	4.37606	1k-cell	Gene
TALONT000635857	0.0671486	1k-cell	Gene
TALONT000635863	0.667803	1k-cell	Gene
TALONT000635874	0.623492	1k-cell	Gene
TALONT001874970	0.565055	1k-cell	Gene
TALONT000635924	0.189694	1k-cell	Gene
TALONT000635926	0.0462207	1k-cell	Gene
TALONT000635933	0.839335	1k-cell	Gene
TALONT000635960	0	1k-cell	Gene
ENSDART00000193219	0	1k-cell	Gene
TALONT001643713	2.34181	1k-cell	Gene
TALONT000636565	0.928477	1k-cell	Gene
TALONT000319167	2.30109	1k-cell	Gene
TALONT000636926	0	1k-cell	Gene
TALONT001306075	1.46495	1k-cell	Gene
TALONT001306134	0	1k-cell	Gene
TALONT000870957	3.20317	1k-cell	Gene
TALONT000975922	0	1k-cell	Gene
TALONT000975924	1.36473	1k-cell	Gene
TALONT001306208	1.73211	1k-cell	Gene
TALONT000637136	10.4441	1k-cell	Gene
TALONT000871114	22.6912	1k-cell	Gene
TALONT000637420	0	1k-cell	Gene
TALONT000320299	3.63043	1k-cell	Gene
TALONT000976438	1.98876	1k-cell	Gene
TALONT000320443	1.14109	1k-cell	Gene
ENSDART00000151144	1.82537	1k-cell	Gene
ENSDART00000055225	2.21384	1k-cell	Gene
ENSDART00000151236	1.23048	1k-cell	Gene
TALONT001644967	1.56662	1k-cell	Gene
TALONT000638281	0.781682	1k-cell	Gene
TALONT001114367	0.545013	1k-cell	Gene
TALONT001114430	1.64412	1k-cell	Gene
TALONT000638561	0.919257	1k-cell	Gene
TALONT000638567	0.244096	1k-cell	Gene
TALONT000638789	0.977316	1k-cell	Gene
TALONT000976957	0.818151	1k-cell	Gene
TALONT000638963	0	1k-cell	Gene
TALONT000639410	0.814985	1k-cell	Gene
TALONT000639362	1.19859	1k-cell	Gene
TALONT000639524	1.5843	1k-cell	Gene
TALONT000639526	0.548597	1k-cell	Gene
TALONT000639608	0.347998	1k-cell	Gene
TALONT000639649	0.250813	1k-cell	Gene
TALONT000872898	12.807	1k-cell	Gene
TALONT000872954	1.07254	1k-cell	Gene
TALONT000977475	0.734356	1k-cell	Gene
TALONT001308418	1.82572	1k-cell	Gene
TALONT000639873	0.754105	1k-cell	Gene
ENSDART00000055194	0	1k-cell	Gene
TALONT000640187	0.541081	1k-cell	Gene
TALONT000641040	0.791206	1k-cell	Gene
ENSDART00000137188	0.5271	1k-cell	Gene
ENSDART00000144088	0	1k-cell	Gene
TALONT000641057	0.700463	1k-cell	Gene
TALONT000874153	0	1k-cell	Gene
TALONT001647612	0.901104	1k-cell	Gene
TALONT000321672	0.694075	1k-cell	Gene
TALONT000641556	4.78972	1k-cell	Gene
TALONT000641588	0.578044	1k-cell	Gene
TALONT000641660	0.625779	1k-cell	Gene
TALONT000641665	0.619322	1k-cell	Gene
TALONT001309888	0.644894	1k-cell	Gene
TALONT001880057	0.656728	1k-cell	Gene
TALONT000641803	0.254819	1k-cell	Gene
TALONT000874336	1.11729	1k-cell	Gene
TALONT000642104	0.385751	1k-cell	Gene
TALONT000874394	1.55762	1k-cell	Gene
TALONT000642607	4.09541	1k-cell	Gene
TALONT000642702	0.644524	1k-cell	Gene
TALONT001648157	0.343134	1k-cell	Gene
ENSDART00000154796	0.588957	1k-cell	Gene
TALONT001118306	14.0549	1k-cell	Gene
TALONT001118329	0.71229	1k-cell	Gene
ENSDART00000003338	0	1k-cell	Gene
TALONT000322498	0.727164	1k-cell	Gene
TALONT001118358	0.117437	1k-cell	Gene
TALONT000979145	1.69597	1k-cell	Gene
ENSDART00000055129	0.92191	1k-cell	Gene
TALONT000874640	2.76916	1k-cell	Gene
TALONT000323335	0	1k-cell	Gene
TALONT000323460	3.33675	1k-cell	Gene
TALONT000874751	0.430429	1k-cell	Gene
TALONT000979482	0.437317	1k-cell	Gene
ENSDART00000168864	1.02278	1k-cell	Gene
ENSDART00000164361	0.225664	1k-cell	Gene
ENSDART00000190950	0.422723	1k-cell	Gene
ENSDART00000135309	8.03562	1k-cell	Gene
TALONT001119621	1.34338	1k-cell	Gene
TALONT000645283	0.330164	1k-cell	Gene
TALONT000645284	1.04713	1k-cell	Gene
TALONT000645341	1.5746	1k-cell	Gene
ENSDART00000125455	0	1k-cell	Gene
TALONT000645440	0.78646	1k-cell	Gene
TALONT000875141	0.748431	1k-cell	Gene
TALONT000980204	0.324714	1k-cell	Gene
TALONT000980342	0	1k-cell	Gene
TALONT000980408	0	1k-cell	Gene
TALONT000875281	0.654006	1k-cell	Gene
TALONT000645643	0	1k-cell	Gene
TALONT000645644	1.39118	1k-cell	Gene
TALONT000645653	0.308289	1k-cell	Gene
TALONT001120571	1.35885	1k-cell	Gene
ENSDART00000073930	4.65798	1k-cell	Gene
TALONT001882475	0	1k-cell	Gene
ENSDART00000032788	0.795077	1k-cell	Gene
TALONT000646010	0	1k-cell	Gene
TALONT000646655	0	1k-cell	Gene
TALONT000646848	0.425395	1k-cell	Gene
TALONT000647830	0.849055	1k-cell	Gene
ENSDART00000018205	0.225217	1k-cell	Gene
TALONT000325028	0	1k-cell	Gene
ENSDART00000038575	0.194784	1k-cell	Gene
TALONT000648184	0.100024	1k-cell	Gene
TALONT000875603	0	1k-cell	Gene
ENSDART00000082944	0.553255	1k-cell	Gene
TALONT000648220	0.424077	1k-cell	Gene
TALONT000875644	1.51765	1k-cell	Gene
TALONT000648393	0.581502	1k-cell	Gene
ENSDART00000154405	4.83675	1k-cell	Gene
ENSDART00000154197	0.887406	1k-cell	Gene
ENSDART00000023265	0.19537	1k-cell	Gene
ENSDART00000192185	0.581295	1k-cell	Gene
TALONT001313246	1.9466	1k-cell	Gene
TALONT001481735	2.49367	1k-cell	Gene
TALONT000649086	0.0155576	1k-cell	Gene
TALONT000649090	0.332326	1k-cell	Gene
TALONT001121708	1.31567	1k-cell	Gene
TALONT000981455	1.09582	1k-cell	Gene
TALONT000649588	2.99444	1k-cell	Gene
TALONT000649602	0.394181	1k-cell	Gene
ENSDART00000074129	0.590762	1k-cell	Gene
TALONT000325722	1.07501	1k-cell	Gene
TALONT000649707	3.52986	1k-cell	Gene
TALONT000649743	0.231617	1k-cell	Gene
ENSDART00000042386	0.459165	1k-cell	Gene
TALONT000649987	0.904278	1k-cell	Gene
TALONT000981684	1.04127	1k-cell	Gene
TALONT000650248	0.834691	1k-cell	Gene
TALONT000650269	0.333844	1k-cell	Gene
TALONT000650354	0.683214	1k-cell	Gene
TALONT000981821	19.5783	1k-cell	Gene
TALONT000650772	0.900011	1k-cell	Gene
TALONT000650907	0.7646	1k-cell	Gene
TALONT000326297	0.483458	1k-cell	Gene
TALONT000651016	0.990406	1k-cell	Gene
TALONT000651018	0	1k-cell	Gene
TALONT000876293	1.03368	1k-cell	Gene
TALONT000651154	0	1k-cell	Gene
TALONT000651180	0.794158	1k-cell	Gene
TALONT001651090	0	1k-cell	Gene
TALONT001315018	0.685815	1k-cell	Gene
TALONT000326842	0.991232	1k-cell	Gene
TALONT001917779	48.2317	1k-cell	Gene
TALONT001917793	0.286323	1k-cell	Gene
TALONT001917823	0	1k-cell	Gene
TALONT000706938	1.12298	1k-cell	Gene
TALONT000759417	0.710618	1k-cell	Gene
ENSDART00000151251	0	1k-cell	Gene
TALONT000707057	0.768421	1k-cell	Gene
TALONT001006377	0.77337	1k-cell	Gene
TALONT001514081	0.267703	1k-cell	Gene
TALONT000361604	0.793746	1k-cell	Gene
TALONT000707355	0.81237	1k-cell	Gene
TALONT000707360	0	1k-cell	Gene
TALONT000707750	0.765255	1k-cell	Gene
TALONT000707782	1.20723	1k-cell	Gene
TALONT001684833	1.27223	1k-cell	Gene
TALONT001514379	0	1k-cell	Gene
TALONT000708029	0.902485	1k-cell	Gene
TALONT000361856	0.299967	1k-cell	Gene
TALONT000760473	0	1k-cell	Gene
ENSDART00000156936	0.259766	1k-cell	Gene
TALONT000760603	1.02096	1k-cell	Gene
TALONT000760605	0	1k-cell	Gene
TALONT001685370	1.31165	1k-cell	Gene
TALONT000708453	2.74613	1k-cell	Gene
ENSDART00000178545	1.01097	1k-cell	Gene
TALONT000362094	0.592553	1k-cell	Gene
TALONT000708524	0.268523	1k-cell	Gene
TALONT000760898	0.692307	1k-cell	Gene
TALONT001164259	1.17039	1k-cell	Gene
ENSDART00000105278	0.439037	1k-cell	Gene
TALONT000708759	0.150264	1k-cell	Gene
TALONT000708765	0	1k-cell	Gene
TALONT000708801	0.532024	1k-cell	Gene
TALONT000708804	0.507158	1k-cell	Gene
TALONT001514956	0.526766	1k-cell	Gene
ENSDART00000151674	3.54672	1k-cell	Gene
TALONT000761704	0.600271	1k-cell	Gene
ENSDART00000150967	0.794835	1k-cell	Gene
ENSDART00000138283	2.06335	1k-cell	Gene
ENSDART00000105148	0.880908	1k-cell	Gene
ENSDART00000083424	1.04397	1k-cell	Gene
ENSDART00000151114	0.470084	1k-cell	Gene
TALONT000709721	0.396328	1k-cell	Gene
TALONT000709722	0	1k-cell	Gene
TALONT000709988	1.96902	1k-cell	Gene
TALONT000709995	0	1k-cell	Gene
ENSDART00000129674	1.1943	1k-cell	Gene
TALONT001165731	0	1k-cell	Gene
TALONT001355029	0	1k-cell	Gene
TALONT000710102	0.632004	1k-cell	Gene
TALONT000710103	0.21001	1k-cell	Gene
TALONT000710104	0	1k-cell	Gene
TALONT000710113	1.1842	1k-cell	Gene
TALONT000763037	3.74859	1k-cell	Gene
TALONT001355164	0.829933	1k-cell	Gene
ENSDART00000110470	3.32358	1k-cell	Gene
TALONT001920165	2.26454	1k-cell	Gene
ENSDART00000143956	1.32756	1k-cell	Gene
TALONT000710319	4.71483	1k-cell	Gene
TALONT000710320	0	1k-cell	Gene
TALONT000763344	0	1k-cell	Gene
TALONT000364050	0.632623	1k-cell	Gene
TALONT000710355	0.535625	1k-cell	Gene
ENSDART00000022620	0.615061	1k-cell	Gene
TALONT001355593	2.02489	1k-cell	Gene
TALONT001007537	0.474419	1k-cell	Gene
TALONT000710516	1.08082	1k-cell	Gene
TALONT000710522	0.656582	1k-cell	Gene
TALONT000710543	1.34134	1k-cell	Gene
ENSDART00000179701	0.38913	1k-cell	Gene
TALONT000710565	0.408445	1k-cell	Gene
ENSDART00000151714	0.678804	1k-cell	Gene
ENSDART00000005903	0.745752	1k-cell	Gene
TALONT000364572	1.38493	1k-cell	Gene
ENSDART00000142530	1.30148	1k-cell	Gene
ENSDART00000065411	1.35405	1k-cell	Gene
TALONT000710872	4.5579	1k-cell	Gene
TALONT001166943	1.3004	1k-cell	Gene
TALONT001355947	0.796569	1k-cell	Gene
TALONT001516723	0.927613	1k-cell	Gene
ENSDART00000112212	0.97413	1k-cell	Gene
TALONT001007707	0.575772	1k-cell	Gene
ENSDART00000151195	1.49715	1k-cell	Gene
TALONT000710986	0.355542	1k-cell	Gene
TALONT000711017	0.453235	1k-cell	Gene
TALONT000711018	1.81474	1k-cell	Gene
TALONT000711021	1.12119	1k-cell	Gene
TALONT000764450	0.532707	1k-cell	Gene
TALONT000365122	0.633264	1k-cell	Gene
ENSDART00000155685	0.602288	1k-cell	Gene
TALONT000711170	6.0932	1k-cell	Gene
TALONT000711211	0.590294	1k-cell	Gene
TALONT000711347	0.551809	1k-cell	Gene
ENSDART00000080350	3.0414	1k-cell	Gene
ENSDART00000149018	8.49001	1k-cell	Gene
TALONT001007861	3.72429	1k-cell	Gene
ENSDART00000013781	0	1k-cell	Gene
TALONT001356297	1.44728	1k-cell	Gene
TALONT000711599	1.95722	1k-cell	Gene
ENSDART00000147851	12.4964	1k-cell	Gene
TALONT000764807	0.228031	1k-cell	Gene
ENSDART00000065372	2.68007	1k-cell	Gene
TALONT000711658	1.59697	1k-cell	Gene
TALONT001356574	3.9035	1k-cell	Gene
TALONT001688000	0	1k-cell	Gene
TALONT000711672	0	1k-cell	Gene
ENSDART00000063665	15.7128	1k-cell	Gene
ENSDART00000015333	2.65138	1k-cell	Gene
TALONT000366055	0.422288	1k-cell	Gene
TALONT000711933	0.58768	1k-cell	Gene
ENSDART00000183048	0.284822	1k-cell	Gene
ENSDART00000181577	1.19152	1k-cell	Gene
ENSDART00000170597	0.765731	1k-cell	Gene
TALONT000366106	0.103885	1k-cell	Gene
ENSDART00000154180	2.66336	1k-cell	Gene
TALONT000366112	1.27399	1k-cell	Gene
TALONT000712020	1.77959	1k-cell	Gene
ENSDART00000179797	1.02192	1k-cell	Gene
ENSDART00000168636	1.07118	1k-cell	Gene
ENSDART00000168932	0	1k-cell	Gene
TALONT000712119	1.14758	1k-cell	Gene
ENSDART00000171338	0.761221	1k-cell	Gene
TALONT000712123	3.26095	1k-cell	Gene
ENSDART00000168554	5.47333	1k-cell	Gene
TALONT000712149	4.39124	1k-cell	Gene
TALONT000712154	1.68334	1k-cell	Gene
TALONT000712157	0.380937	1k-cell	Gene
ENSDART00000171537	0	1k-cell	Gene
ENSDART00000163628	0.236732	1k-cell	Gene
TALONT000712229	4.52068	1k-cell	Gene
TALONT001778674	1.29939	1k-cell	Gene
TALONT001168356	0.853553	1k-cell	Gene
TALONT000712408	2.31501	1k-cell	Gene
TALONT001008311	0	1k-cell	Gene
TALONT001357321	0	1k-cell	Gene
TALONT000712523	0	1k-cell	Gene
TALONT000712525	0.326698	1k-cell	Gene
TALONT000712608	0.75677	1k-cell	Gene
TALONT000766319	0.896502	1k-cell	Gene
TALONT001357536	0.805919	1k-cell	Gene
TALONT000712682	1.13681	1k-cell	Gene
TALONT001518215	1.40227	1k-cell	Gene
TALONT000712735	1.106	1k-cell	Gene
TALONT000712749	0.614695	1k-cell	Gene
TALONT000712834	76.4787	1k-cell	Gene
TALONT000766878	1.00258	1k-cell	Gene
TALONT001008533	24.5335	1k-cell	Gene
TALONT001008541	22.5382	1k-cell	Gene
ENSDART00000164915	0.516603	1k-cell	Gene
TALONT000766914	0.378991	1k-cell	Gene
ENSDART00000170915	0	1k-cell	Gene
ENSDART00000167482	0.875299	1k-cell	Gene
ENSDART00000169283	1.46698	1k-cell	Gene
ENSDART00000165609	7.00978	1k-cell	Gene
TALONT000367132	0.544777	1k-cell	Gene
TALONT000712971	1.06149	1k-cell	Gene
ENSDART00000165170	1.37635	1k-cell	Gene
TALONT000713003	1.11364	1k-cell	Gene
TALONT000713019	2.59753	1k-cell	Gene
TALONT001923972	1.88168	1k-cell	Gene
ENSDART00000160544	0.244644	1k-cell	Gene
TALONT001518852	4.03351	1k-cell	Gene
TALONT000713066	0.554128	1k-cell	Gene
TALONT000713235	3.70328	1k-cell	Gene
TALONT001008730	0.634511	1k-cell	Gene
TALONT001518879	0	1k-cell	Gene
TALONT000367266	1.23495	1k-cell	Gene
TALONT000713337	2.93357	1k-cell	Gene
TALONT001008762	0	1k-cell	Gene
TALONT001169867	0	1k-cell	Gene
TALONT001690298	0	1k-cell	Gene
TALONT001359045	0	1k-cell	Gene
ENSDART00000073881	0.655765	1k-cell	Gene
TALONT000713475	0.661856	1k-cell	Gene
TALONT001170133	0	1k-cell	Gene
ENSDART00000147789	1.31897	1k-cell	Gene
TALONT001359282	20.1313	1k-cell	Gene
TALONT000367388	0.651449	1k-cell	Gene
TALONT000713526	0.490479	1k-cell	Gene
TALONT000713529	10.7558	1k-cell	Gene
TALONT001359356	31.2583	1k-cell	Gene
TALONT001008890	4.37934	1k-cell	Gene
TALONT001008893	30.9016	1k-cell	Gene
TALONT001359369	19.7889	1k-cell	Gene
TALONT001008898	0	1k-cell	Gene
TALONT000367458	0.020234	1k-cell	Gene
TALONT000713587	0.249012	1k-cell	Gene
TALONT000713588	0	1k-cell	Gene
TALONT000713633	3.04819	1k-cell	Gene
TALONT000713677	0.986586	1k-cell	Gene
TALONT000713679	0.805419	1k-cell	Gene
TALONT000713694	0.772548	1k-cell	Gene
ENSDART00000127965	0.316495	1k-cell	Gene
TALONT000367554	0.407896	1k-cell	Gene
TALONT000367564	2.08329	1k-cell	Gene
TALONT001691095	16.6627	1k-cell	Gene
ENSDART00000130799	4.30511	1k-cell	Gene
TALONT001170703	4.26406	1k-cell	Gene
ENSDART00000043496	0.569549	1k-cell	Gene
TALONT000713995	1.00898	1k-cell	Gene
TALONT000367913	0.664569	1k-cell	Gene
TALONT001009115	1.44681	1k-cell	Gene
TALONT001520269	16.5314	1k-cell	Gene
TALONT000367942	3.97229	1k-cell	Gene
TALONT001360100	0	1k-cell	Gene
TALONT000714202	5.20994	1k-cell	Gene
TALONT000714226	1.46473	1k-cell	Gene
TALONT000768780	33.463	1k-cell	Gene
TALONT000768947	0	1k-cell	Gene
TALONT001691596	1.0144	1k-cell	Gene
TALONT001171274	0.519144	1k-cell	Gene
TALONT000368049	0	1k-cell	Gene
TALONT000714367	2.89938	1k-cell	Gene
TALONT000714397	1.4824	1k-cell	Gene
ENSDART00000079173	0.767684	1k-cell	Gene
TALONT000368165	0	1k-cell	Gene
TALONT000714537	0.73106	1k-cell	Gene
TALONT000368314	2.10136	1k-cell	Gene
TALONT001171702	0	1k-cell	Gene
ENSDART00000017695	6.75814	1k-cell	Gene
TALONT000714761	0.717536	1k-cell	Gene
TALONT000714762	0.837036	1k-cell	Gene
TALONT001009380	0.712951	1k-cell	Gene
TALONT000714765	1.79191	1k-cell	Gene
TALONT000714771	0	1k-cell	Gene
TALONT000714772	1.85213	1k-cell	Gene
TALONT000714773	0.757	1k-cell	Gene
TALONT000714775	0.260474	1k-cell	Gene
ENSDART00000181177	0.502726	1k-cell	Gene
TALONT000714819	0	1k-cell	Gene
TALONT001171749	0.96636	1k-cell	Gene
TALONT000714995	0.153949	1k-cell	Gene
TALONT000715072	2.4018	1k-cell	Gene
TALONT001692041	0	1k-cell	Gene
TALONT000368853	1.27068	1k-cell	Gene
TALONT000715235	0	1k-cell	Gene
TALONT001361337	0.985701	1k-cell	Gene
ENSDART00000003701	1.92535	1k-cell	Gene
ENSDART00000179450	0.291944	1k-cell	Gene
TALONT000715466	0.997628	1k-cell	Gene
TALONT000715486	0.156124	1k-cell	Gene
TALONT000369590	0	1k-cell	Gene
TALONT000715518	1.15341	1k-cell	Gene
TALONT001009727	0.641224	1k-cell	Gene
TALONT000369712	0.12392	1k-cell	Gene
ENSDART00000111642	0	1k-cell	Gene
ENSDART00000086627	0	1k-cell	Gene
ENSDART00000104248	4.05238	1k-cell	Gene
ENSDART00000023613	1.29442	1k-cell	Gene
TALONT001009759	0.0732118	1k-cell	Gene
TALONT000715576	0.418937	1k-cell	Gene
TALONT001692501	0	1k-cell	Gene
ENSDART00000136314	0.79949	1k-cell	Gene
TALONT000369949	1.3338	1k-cell	Gene
ENSDART00000153500	1.29402	1k-cell	Gene
TALONT000369985	1.02711	1k-cell	Gene
TALONT000715713	0.906908	1k-cell	Gene
TALONT000715795	0.819172	1k-cell	Gene
TALONT001009825	0.406734	1k-cell	Gene
ENSDART00000023163	0.922919	1k-cell	Gene
TALONT000715827	1.64644	1k-cell	Gene
TALONT000772161	0.722547	1k-cell	Gene
TALONT000370250	0.915853	1k-cell	Gene
TALONT000370340	2.5805	1k-cell	Gene
TALONT000715890	0	1k-cell	Gene
TALONT000715897	0.599083	1k-cell	Gene
TALONT001173101	0.731217	1k-cell	Gene
TALONT000716172	0.451155	1k-cell	Gene
TALONT000716314	13.5728	1k-cell	Gene
TALONT000773293	0.99066	1k-cell	Gene
TALONT000716374	10.403	1k-cell	Gene
TALONT000716376	0.271357	1k-cell	Gene
TALONT000716383	0.939058	1k-cell	Gene
ENSDART00000151424	1.25452	1k-cell	Gene
TALONT000370891	0.00441209	1k-cell	Gene
TALONT000716409	2.9672	1k-cell	Gene
TALONT000773324	4.41484	1k-cell	Gene
TALONT001521761	0	1k-cell	Gene
[truncated: 60,315 more rows]

## Sheet: Fig5
Fig5a
LR	SR	Stage
0	237.264	zygote
0	249.185	1-cell
10.692	358.282	64-cell
82.213	1002.47	1k-cell
2838.44	2429.28	oblong
7109.77	4471.72	sphere
14252.7	11665.2	dome
38020.8	14940.8	shield
NA	21046.5	75epiboly
NA	17638.9	1-4-somites
NA	10419.6	14-19-somites
NA	6017.61	20-25-somites
NA	2190.28	Long-pec
NA	2282.09	Protruding-mouth
NA	4699.49	prim5
NA	2866.97	prim15
NA	2644.71	prim25
NA	2473.03	day4
NA	2458.68	day5

## Sheet: Fig6
Fig 6g									Fig 6h
	homozygous	heterozygous	wild type						5'co1	WT	KO
1d	2	5	3							1.24258	27.1585
2d	2	6	2							0.884745	27.9221
3d	3	5	2							0.909618	27.1585
4d	2	5	3
5d	4	5	1						atp6-co3	WT	KO
6d	2	6	2							1.26284	5.3765
7d	3	4	3							0.880666	5.33936
8d	2	4	4							0.899171	5.08648
9d	2	4	4
10d	2	5	3						nd5-cyb	WT	KO
11d	3	4	3							1.35974	1.79419
12d	3	4	3							0.754364	1.5728
13d	2	5	3							0.974905	3.27918
14d	2	6	2
15d	2	5	3						nd1-nd2	WT	KO
16d	3	5	2							1.06191	1.11471
17d	2	5	3							0.997692	1.10701
18d	0	7	3							0.943874	1.26284
19d	0	7	3
20d	0	6	4						nd3-nd4l	WT	KO
										1.32256	0.703847
										0.903335	0.749154
										0.83702	0.679871
									nd6	WT	KO
										0.968171	1.17555
										1.04488	1.27751
										0.988514	1.1355
